# Supplementary material for: Characterizing Staphylococcus aureus genomic epidemiology with multilevel genome typing
Source: mSystems. 2025 Oct 2;10(10):e00935-25. doi: 10.1128/msystems.00935-25 (PMC12542621; doi:10.1128/msystems.00935-25)
Supplement: Supplemental data sets — Data sets S1 to S9. [file msystems.00935-25-s0006.xlsx]

## Sheet: Supplementary Dataset 1
Supplementary Dataset 1. SNP mutation rates in various studies, and identification of the number of loci per MGT2-7 levels calculated using the average of the various whole genome SNP mutation rates.
Mutation Rate	3.3 × 10−6 per site per year
Title	Evolution of MRSA During Hospital Transmission and Intercontinental Spread
Paper Link	https://www.ncbi.nlm.nih.gov/pmc/articles/PMC2821690/
Mutation Rate	3.3 × 10−6 per site per year
Title	Population Structure of a Hybrid Clonal Group of Methicillin-Resistant Staphylococcus aureus, ST239-MRSA-III
Paper Link	https://www.ncbi.nlm.nih.gov/pmc/articles/PMC2797301/
Mutation Rate	2.72 × 10−6 per site per year (2.72 mutations per megabase per year)
Title	Evolutionary dynamics of Staphylococcus aureus during progression from carriage to disease
Paper Link	https://www.ncbi.nlm.nih.gov/pmc/articles/PMC3311376/
Mutation Rate	2.0×10−6 substitutions per nucleotide site and year
Title	A Timescale for Evolution, Population Expansion, and Spatial Spread of an Emerging Clone of Methicillin-Resistant Staphylococcus aureus
Paper Link	https://journals.plos.org/plospathogens/article?id=10.1371/journal.ppat.1000855
Calculating Scheme Sizes
Average mutation rates	3.3e-06	3.3e-06	2e-06	2.72e-06
Average (per site per year)	2.83e-06
Average (per genome per year)	7.95066
Reference length (genome size, bp)	2809422
Schemes	T (years)	u * T (mutations for period)	bp (Target)
MGT2	20	159.013	17667.8
MGT3	10	79.5066	35335.7
MGT4	5	39.7533	70671.4
MGT5	2	15.9013	176678
MGT6	1	7.95066	353357
MGT7	0.5	3.97533	706714
MGT8	0.2	1.59013	1.76678e+06
u = avg SNPs (per genome per year)			l = genome Size (b.p)
8			2809422
Scheme	Esimating T (years) represented by each MGT scheme:	Length of MLST reference alleles	Number of Loci
MGT2	110.944	3185	7		110.9
MGT3	20.052	17622	21		20.1
MGT4	10.2076	34617	38		10.2
MGT5	5.00981	70533	75		5
MGT6	2.07369	170400	183		2.1
MGT7	1.01645	347637	367		1
MGT8	0.488642	723141	748		0.5
MGT9	0.224904	1571148	1713		0.2

## Sheet: Supplementary Dataset 2
Supplementary Dataset 2. The dN/dS ratio for each locus of the core genome.
Locus Tag	dNdS	log_dNdS
SACOL0077	0.793508	-0.231291
SACOL0231	0.790904	-0.234578
SACOL0642	0.782459	-0.245314
SACOL1375	0.749366	-0.288528
SACOL2360	0.741346	-0.299288
SACOL1544	0.735593	-0.307078
SACOL0866	0.733831	-0.309476
SACOL2307	0.724325	-0.322516
SACOL1832	0.70731	-0.346286
SACOL2433	0.694953	-0.363911
SACOL0540	0.68292	-0.381377
SACOL1203	0.672884	-0.396182
SACOL1556	0.662066	-0.41239
SACOL2333	0.661779	-0.412824
SACOL1113	0.660392	-0.414922
SACOL1356	0.652473	-0.426985
SACOL2361	0.650683	-0.429733
SACOL0300	0.635072	-0.454017
SACOL1822	0.635016	-0.454104
SACOL2306	0.634854	-0.45436
SACOL2102	0.630727	-0.460882
SACOL2647	0.625093	-0.469855
SACOL2312	0.624106	-0.471435
SACOL1380	0.623688	-0.472105
SACOL1646	0.62217	-0.474541
SACOL0510	0.621286	-0.475963
SACOL1324	0.619899	-0.478199
SACOL1716	0.618247	-0.480867
SACOL0153	0.617452	-0.482153
SACOL0011	0.616722	-0.483336
SACOL2470	0.615067	-0.486025
SACOL1656	0.615046	-0.486059
SACOL2267	0.614887	-0.486318
SACOL0768	0.613824	-0.488046
SACOL1106	0.611577	-0.491715
SACOL0741	0.610596	-0.49332
SACOL2311	0.607364	-0.498627
SACOL2069	0.605648	-0.501456
SACOL0989	0.600814	-0.50947
SACOL2134	0.59915	-0.512243
SACOL2088	0.598319	-0.513631
SACOL1662	0.595885	-0.517708
SACOL0862	0.595867	-0.517738
SACOL2294	0.594129	-0.520659
SACOL0736	0.591172	-0.525648
SACOL0749	0.590868	-0.526163
SACOL1439	0.588846	-0.52959
SACOL1275	0.58745	-0.531964
SACOL0669	0.586955	-0.532808
SACOL0662	0.58283	-0.539859
SACOL1956	0.581305	-0.542479
SACOL0560	0.581256	-0.542564
SACOL0863	0.579134	-0.546222
SACOL0870	0.578668	-0.547027
SACOL1152	0.577719	-0.548668
SACOL2040	0.576928	-0.550038
SACOL0769	0.575095	-0.553219
SACOL1372	0.574846	-0.553652
SACOL2438	0.573123	-0.556654
SACOL1226	0.572901	-0.557043
SACOL1784	0.572378	-0.557955
SACOL1387	0.568845	-0.564147
SACOL0872	0.564492	-0.571828
SACOL1046	0.559312	-0.581047
SACOL0933	0.55923	-0.581194
SACOL0827	0.558337	-0.582793
SACOL2584	0.556925	-0.585324
SACOL0696	0.556063	-0.586874
SACOL2548	0.554371	-0.589921
SACOL2602	0.553312	-0.591834
SACOL0025	0.550674	-0.596612
SACOL1047	0.549753	-0.598286
SACOL2591	0.549454	-0.59883
SACOL0873	0.549417	-0.598897
SACOL0930	0.549385	-0.598956
SACOL2078	0.548674	-0.60025
SACOL0875	0.547721	-0.601989
SACOL1048	0.545735	-0.605622
SACOL0497	0.545415	-0.606209
SACOL0003	0.545361	-0.606307
SACOL2424	0.545004	-0.606963
SACOL0590	0.544877	-0.607195
SACOL2299	0.543588	-0.609563
SACOL2609	0.541999	-0.612491
SACOL0628	0.541605	-0.613218
SACOL0739	0.540447	-0.615359
SACOL1208	0.539236	-0.617602
SACOL1774	0.538608	-0.618768
SACOL0265	0.537421	-0.620973
SACOL1067	0.537082	-0.621604
SACOL2080	0.536679	-0.622355
SACOL2077	0.536232	-0.623188
SACOL2733	0.535453	-0.624641
SACOL1197	0.535332	-0.624869
SACOL1945	0.535154	-0.625201
SACOL0968	0.535052	-0.625392
SACOL1771	0.535021	-0.625449
SACOL0871	0.534774	-0.62591
SACOL2314	0.533744	-0.627838
SACOL2654	0.532518	-0.630138
SACOL0580	0.532458	-0.630252
SACOL2281	0.532434	-0.630296
SACOL1928	0.532379	-0.6304
SACOL1033	0.531809	-0.631471
SACOL1796	0.531048	-0.632903
SACOL0585	0.529647	-0.635545
SACOL0208	0.529512	-0.635799
SACOL0986	0.528985	-0.636795
SACOL1310	0.527631	-0.639357
SACOL0744	0.526963	-0.640625
SACOL2542	0.525026	-0.644307
SACOL1007	0.524778	-0.644781
SACOL1491	0.523844	-0.646561
SACOL0920	0.523674	-0.646886
SACOL1705	0.523034	-0.648109
SACOL2089	0.522876	-0.648412
SACOL1967	0.522633	-0.648875
SACOL1596	0.521552	-0.650946
SACOL2174	0.521022	-0.651964
SACOL2066	0.520691	-0.652598
SACOL2107	0.519863	-0.65419
SACOL2099	0.519807	-0.654298
SACOL0262	0.519787	-0.654335
SACOL2106	0.518854	-0.656132
SACOL2562	0.518771	-0.656293
SACOL0697	0.51855	-0.656719
SACOL2265	0.51841	-0.656988
SACOL1313	0.518406	-0.656997
SACOL1287	0.518222	-0.657352
SACOL0747	0.518125	-0.657539
SACOL0508	0.518052	-0.657679
SACOL2098	0.517674	-0.65841
SACOL1598	0.51755	-0.658649
SACOL0156	0.517212	-0.659303
SACOL0629	0.516584	-0.660517
SACOL2127	0.516055	-0.661543
SACOL0446	0.514851	-0.663877
SACOL1663	0.51462	-0.664327
SACOL2440	0.51277	-0.667927
SACOL0855	0.512496	-0.668463
SACOL0421	0.511517	-0.670374
SACOL2241	0.509873	-0.673593
SACOL2613	0.509782	-0.673772
SACOL1903	0.509191	-0.674932
SACOL1555	0.508354	-0.676578
SACOL1117	0.507866	-0.677538
SACOL1093	0.507256	-0.678739
SACOL1466	0.50688	-0.679482
SACOL0664	0.506692	-0.679853
SACOL0844	0.506227	-0.680769
SACOL1990	0.506165	-0.680893
SACOL1501	0.506077	-0.681067
SACOL0455	0.505995	-0.681229
SACOL2193	0.505346	-0.682513
SACOL1909	0.504953	-0.683291
SACOL0549	0.504664	-0.683863
SACOL0835	0.504445	-0.684296
SACOL2258	0.504355	-0.684476
SACOL1081	0.504231	-0.68472
SACOL0621	0.504179	-0.684825
SACOL1617	0.503655	-0.685864
SACOL1558	0.503103	-0.68696
SACOL2343	0.502584	-0.687993
SACOL0940	0.502096	-0.688963
SACOL0587	0.501265	-0.690621
SACOL0877	0.50126	-0.690631
SACOL2529	0.501209	-0.690733
SACOL1762	0.500975	-0.6912
SACOL2262	0.500762	-0.691624
SACOL2614	0.500562	-0.692024
SACOL2093	0.499807	-0.693532
SACOL2056	0.499345	-0.694458
SACOL0977	0.498503	-0.696145
SACOL2371	0.498388	-0.696376
SACOL1142	0.498385	-0.696382
SACOL0490	0.497948	-0.697259
SACOL1299	0.497597	-0.697964
SACOL0550	0.497508	-0.698144
SACOL2717	0.496793	-0.699582
SACOL0974	0.49611	-0.700957
SACOL0092	0.495796	-0.70159
SACOL1467	0.495694	-0.701797
SACOL1627	0.494743	-0.703717
SACOL1386	0.49353	-0.706172
SACOL0266	0.493324	-0.706589
SACOL2147	0.492921	-0.707407
SACOL2085	0.492411	-0.708441
SACOL1833	0.491994	-0.709288
SACOL1927	0.491923	-0.709432
SACOL0980	0.491916	-0.709447
SACOL1625	0.491272	-0.710758
SACOL1185	0.490613	-0.712099
SACOL0869	0.489931	-0.71349
SACOL2162	0.489919	-0.713515
SACOL2061	0.489906	-0.713542
SACOL2573	0.488915	-0.715566
SACOL1651	0.488689	-0.716029
SACOL1712	0.488643	-0.716124
SACOL2271	0.488553	-0.716307
SACOL0581	0.48829	-0.716847
SACOL1231	0.488211	-0.717007
SACOL0708	0.487883	-0.71768
SACOL2211	0.487051	-0.719386
SACOL1489	0.486284	-0.720963
SACOL2280	0.485545	-0.722484
SACOL2136	0.484969	-0.72367
SACOL0617	0.484479	-0.724682
SACOL2556	0.484255	-0.725143
SACOL2616	0.483082	-0.727569
SACOL0746	0.482374	-0.729035
SACOL0541	0.482279	-0.729233
SACOL1369	0.482204	-0.729389
SACOL0713	0.481817	-0.730191
SACOL1962	0.481607	-0.730627
SACOL1706	0.48145	-0.730952
SACOL1629	0.481146	-0.731585
SACOL0186	0.480626	-0.732665
SACOL2625	0.479528	-0.734952
SACOL0159	0.479518	-0.734974
SACOL1539	0.479417	-0.735185
SACOL1140	0.479394	-0.735233
SACOL1769	0.478868	-0.736331
SACOL1590	0.478814	-0.736443
SACOL1008	0.478527	-0.737044
SACOL2234	0.478433	-0.737239
SACOL1284	0.477696	-0.738782
SACOL2094	0.47726	-0.739694
SACOL2268	0.476786	-0.740687
SACOL0521	0.476703	-0.740861
SACOL0958	0.476414	-0.741468
SACOL0253	0.476396	-0.741505
SACOL0705	0.476376	-0.741547
SACOL2408	0.476225	-0.741865
SACOL2263	0.475984	-0.742371
SACOL2739	0.475212	-0.743993
SACOL2425	0.475114	-0.7442
SACOL0166	0.475009	-0.744422
SACOL2402	0.474877	-0.7447
SACOL1039	0.473735	-0.747107
SACOL0843	0.473715	-0.747149
SACOL2346	0.473575	-0.747444
SACOL1020	0.472297	-0.750147
SACOL1009	0.471781	-0.751241
SACOL1642	0.471396	-0.752057
SACOL2137	0.470613	-0.753719
SACOL2341	0.470384	-0.754205
SACOL1553	0.470247	-0.754497
SACOL1201	0.470229	-0.754535
SACOL1655	0.46987	-0.755299
SACOL1545	0.469664	-0.755738
SACOL0185	0.469292	-0.75653
SACOL1976	0.469025	-0.757098
SACOL1019	0.468988	-0.757178
SACOL2434	0.468303	-0.75864
SACOL1218	0.467801	-0.759713
SACOL2328	0.467728	-0.759868
SACOL0615	0.467625	-0.760088
SACOL0860	0.467057	-0.761305
SACOL2349	0.466811	-0.761832
SACOL0096	0.466772	-0.761915
SACOL2667	0.466212	-0.763114
SACOL0868	0.466017	-0.763533
SACOL2565	0.465892	-0.763802
SACOL1616	0.46585	-0.763891
SACOL0583	0.465641	-0.76434
SACOL1485	0.465574	-0.764484
SACOL2124	0.465514	-0.764613
SACOL0211	0.465304	-0.765065
SACOL2649	0.465109	-0.765483
SACOL1803	0.465029	-0.765656
SACOL2354	0.464679	-0.766409
SACOL0686	0.464275	-0.767277
SACOL0222	0.463468	-0.769019
SACOL0926	0.463375	-0.769219
SACOL2356	0.462854	-0.770343
SACOL1121	0.462611	-0.770868
SACOL0864	0.462604	-0.770884
SACOL0130	0.462529	-0.771045
SACOL1690	0.462224	-0.771707
SACOL1638	0.462047	-0.772089
SACOL1257	0.461397	-0.773496
SACOL1060	0.460551	-0.775331
SACOL1083	0.459975	-0.776583
SACOL2541	0.459634	-0.777325
SACOL2228	0.459572	-0.77746
SACOL2223	0.459539	-0.777532
SACOL0157	0.458816	-0.779106
SACOL0880	0.458421	-0.779967
SACOL0526	0.458071	-0.780732
SACOL2364	0.457773	-0.781382
SACOL2574	0.457755	-0.781421
SACOL0639	0.45772	-0.781498
SACOL1239	0.457462	-0.782061
SACOL1698	0.456888	-0.783318
SACOL2646	0.456622	-0.7839
SACOL2414	0.456453	-0.784269
SACOL0586	0.45632	-0.784561
SACOL1525	0.45604	-0.785175
SACOL1074	0.456021	-0.785217
SACOL2171	0.455545	-0.78626
SACOL1136	0.455419	-0.786538
SACOL1247	0.455287	-0.786826
SACOL2186	0.455239	-0.786932
SACOL2250	0.454566	-0.788412
SACOL2270	0.454555	-0.788436
SACOL1190	0.454358	-0.788869
SACOL1151	0.454096	-0.789446
SACOL2701	0.454095	-0.789448
SACOL2683	0.453766	-0.790175
SACOL0225	0.452496	-0.792977
SACOL2118	0.452457	-0.793062
SACOL1708	0.452409	-0.79317
SACOL0773	0.452195	-0.793641
SACOL2714	0.452122	-0.793803
SACOL0105	0.45155	-0.795069
SACOL0273	0.451533	-0.795106
SACOL2251	0.451388	-0.795428
SACOL2288	0.450796	-0.79674
SACOL2264	0.450704	-0.796944
SACOL1688	0.450528	-0.797336
SACOL2292	0.450304	-0.797832
SACOL1251	0.450153	-0.798169
SACOL1670	0.449953	-0.798611
SACOL1055	0.44929	-0.800088
SACOL1002	0.448974	-0.800791
SACOL2220	0.447718	-0.803591
SACOL0813	0.447589	-0.80388
SACOL1497	0.44754	-0.80399
SACOL2384	0.447033	-0.805123
SACOL2626	0.446869	-0.80549
SACOL1557	0.446821	-0.805596
SACOL2021	0.446191	-0.807009
SACOL2330	0.445993	-0.807453
SACOL1820	0.445935	-0.807581
SACOL1789	0.445838	-0.8078
SACOL2366	0.445448	-0.808676
SACOL2028	0.445393	-0.808798
SACOL1798	0.445343	-0.80891
SACOL1301	0.445233	-0.809159
SACOL1592	0.445191	-0.809252
SACOL1464	0.445175	-0.809288
SACOL1437	0.445013	-0.809651
SACOL1120	0.444955	-0.809782
SACOL0437	0.444912	-0.809879
SACOL1399	0.444688	-0.810382
SACOL1572	0.444572	-0.810642
SACOL2221	0.444153	-0.811585
SACOL2600	0.443886	-0.812187
SACOL0010	0.443784	-0.812417
SACOL1516	0.443477	-0.81311
SACOL1132	0.443224	-0.813679
SACOL2385	0.443176	-0.813788
SACOL0625	0.443127	-0.8139
SACOL0633	0.443096	-0.813969
SACOL1242	0.443094	-0.813973
SACOL2491	0.442946	-0.814308
SACOL1995	0.442174	-0.816052
SACOL0765	0.441696	-0.817134
SACOL0528	0.441639	-0.817262
SACOL0948	0.441546	-0.817474
SACOL1607	0.441313	-0.818001
SACOL2607	0.441134	-0.818407
SACOL0785	0.441065	-0.818562
SACOL1543	0.441055	-0.818585
SACOL2374	0.441	-0.818711
SACOL0457	0.440561	-0.819706
SACOL0627	0.440392	-0.820091
SACOL2083	0.439843	-0.821337
SACOL2248	0.439703	-0.821655
SACOL0939	0.439663	-0.821746
SACOL1612	0.439048	-0.823148
SACOL0188	0.438702	-0.823935
SACOL1465	0.438568	-0.824241
SACOL0149	0.438219	-0.825037
SACOL0692	0.438068	-0.82538
SACOL0504	0.438065	-0.825389
SACOL1135	0.438018	-0.825495
SACOL2663	0.437916	-0.825729
SACOL1186	0.437706	-0.826207
SACOL2736	0.437285	-0.827171
SACOL1920	0.4366	-0.828737
SACOL0427	0.436474	-0.829027
SACOL2257	0.436307	-0.829408
SACOL1145	0.43626	-0.829518
SACOL0922	0.435961	-0.830203
SACOL1697	0.435897	-0.830349
SACOL2630	0.435871	-0.830408
SACOL1661	0.435724	-0.830746
SACOL1207	0.435004	-0.832401
SACOL0152	0.434537	-0.833474
SACOL1631	0.434205	-0.834238
SACOL2139	0.433712	-0.835375
SACOL1671	0.43337	-0.836163
SACOL1703	0.433257	-0.836425
SACOL2229	0.433139	-0.836697
SACOL2217	0.432707	-0.837695
SACOL2350	0.432189	-0.838893
SACOL0199	0.432048	-0.839219
SACOL0755	0.431762	-0.839882
SACOL0707	0.431718	-0.839983
SACOL0668	0.431641	-0.840162
SACOL2059	0.431606	-0.840242
SACOL2651	0.431509	-0.840467
SACOL0480	0.431421	-0.840671
SACOL0147	0.431394	-0.840735
SACOL0424	0.430978	-0.841698
SACOL2315	0.430886	-0.841911
SACOL2603	0.430297	-0.84328
SACOL2313	0.430196	-0.843514
SACOL2353	0.429683	-0.844709
SACOL2222	0.429635	-0.844818
SACOL2112	0.429529	-0.845066
SACOL1430	0.429061	-0.846157
SACOL1076	0.42841	-0.847675
SACOL1482	0.428122	-0.848346
SACOL1939	0.428061	-0.848489
SACOL0611	0.42804	-0.848539
SACOL0742	0.427859	-0.848961
SACOL2207	0.427585	-0.849601
SACOL2108	0.427387	-0.850066
SACOL2467	0.427329	-0.850201
SACOL0803	0.427322	-0.850217
SACOL2237	0.427061	-0.850829
SACOL2367	0.426198	-0.85285
SACOL2318	0.425994	-0.853331
SACOL0959	0.424717	-0.856333
SACOL1753	0.424707	-0.856356
SACOL0299	0.42455	-0.856727
SACOL2224	0.424483	-0.856884
SACOL1811	0.424481	-0.856887
SACOL2235	0.424464	-0.856928
SACOL0554	0.42391	-0.858235
SACOL2038	0.423862	-0.858347
SACOL1957	0.423695	-0.858742
SACOL1940	0.423629	-0.858896
SACOL1512	0.423625	-0.858907
SACOL1763	0.423609	-0.858943
SACOL2068	0.423562	-0.859054
SACOL1130	0.422958	-0.860482
SACOL1844	0.422358	-0.861902
SACOL0176	0.422357	-0.861905
SACOL0138	0.422277	-0.862095
SACOL1621	0.422156	-0.86238
SACOL1314	0.422155	-0.862384
SACOL0956	0.421787	-0.863254
SACOL2575	0.421697	-0.863468
SACOL2227	0.421614	-0.863665
SACOL2033	0.421505	-0.863924
SACOL1569	0.421315	-0.864375
SACOL1610	0.421113	-0.864853
SACOL0439	0.420977	-0.865177
SACOL2357	0.420938	-0.865269
SACOL1977	0.420717	-0.865794
SACOL2550	0.420614	-0.86604
SACOL1711	0.42051	-0.866287
SACOL0177	0.420131	-0.867188
SACOL1819	0.420067	-0.86734
SACOL1428	0.419913	-0.867709
SACOL2598	0.419805	-0.867965
SACOL2230	0.419674	-0.868278
SACOL0395	0.419432	-0.868854
SACOL1702	0.419306	-0.869153
SACOL0523	0.419253	-0.869281
SACOL2478	0.418957	-0.869987
SACOL2681	0.418907	-0.870107
SACOL0308	0.418579	-0.870891
SACOL1303	0.418428	-0.87125
SACOL1144	0.418352	-0.871433
SACOL1968	0.418079	-0.872085
SACOL1660	0.418033	-0.872195
SACOL0538	0.418015	-0.872237
SACOL1493	0.417899	-0.872515
SACOL1570	0.417835	-0.872668
SACOL1608	0.417833	-0.872673
SACOL2215	0.417708	-0.872974
SACOL2592	0.417527	-0.873406
SACOL1693	0.417154	-0.8743
SACOL0488	0.417041	-0.874571
SACOL1035	0.417001	-0.874667
SACOL0230	0.416979	-0.874718
SACOL1992	0.416948	-0.874793
SACOL0215	0.416874	-0.874971
SACOL1238	0.416015	-0.877034
SACOL2298	0.415757	-0.877654
SACOL1456	0.415448	-0.878397
SACOL2407	0.415405	-0.878502
SACOL0125	0.415135	-0.879152
SACOL0992	0.414952	-0.879593
SACOL1954	0.414751	-0.880077
SACOL2100	0.41457	-0.880513
SACOL1835	0.414535	-0.880597
SACOL0126	0.414437	-0.880836
SACOL2641	0.414424	-0.880865
SACOL1125	0.414333	-0.881086
SACOL1842	0.414117	-0.881607
SACOL0316	0.4141	-0.881648
SACOL1255	0.413984	-0.881929
SACOL0822	0.413857	-0.882235
SACOL0553	0.41382	-0.882324
SACOL1032	0.413762	-0.882465
SACOL0401	0.413751	-0.88249
SACOL0804	0.413724	-0.882555
SACOL2090	0.413532	-0.88302
SACOL0672	0.413396	-0.883349
SACOL0537	0.413173	-0.88389
SACOL1378	0.412968	-0.884386
SACOL1499	0.412952	-0.884423
SACOL0216	0.412928	-0.884483
SACOL1669	0.412861	-0.884644
SACOL1647	0.41278	-0.884841
SACOL1905	0.412751	-0.884911
SACOL0505	0.41235	-0.885882
SACOL1131	0.412277	-0.88606
SACOL0543	0.412188	-0.886276
SACOL0150	0.411661	-0.887555
SACOL1115	0.411193	-0.888691
SACOL1461	0.411048	-0.889046
SACOL1219	0.411012	-0.889134
SACOL2278	0.410693	-0.889909
SACOL2725	0.410669	-0.889968
SACOL0405	0.410435	-0.890538
SACOL2682	0.410417	-0.890581
SACOL0606	0.410279	-0.890919
SACOL2339	0.41027	-0.89094
SACOL1126	0.409885	-0.89188
SACOL1934	0.409447	-0.892947
SACOL0874	0.409168	-0.89363
SACOL1626	0.40908	-0.893845
SACOL0935	0.409044	-0.893932
SACOL1768	0.408805	-0.894518
SACOL2531	0.408614	-0.894985
SACOL1648	0.40858	-0.895068
SACOL0270	0.408415	-0.89547
SACOL0107	0.40824	-0.895899
SACOL2694	0.408088	-0.896271
SACOL1452	0.408075	-0.896305
SACOL0882	0.407766	-0.897062
SACOL0618	0.4077	-0.897223
SACOL2272	0.40727	-0.898279
SACOL1738	0.407252	-0.898322
SACOL0148	0.407228	-0.898382
SACOL1996	0.40708	-0.898746
SACOL0315	0.406843	-0.899329
SACOL0715	0.406665	-0.899765
SACOL1600	0.406479	-0.900223
SACOL1552	0.406334	-0.900581
SACOL2639	0.406276	-0.900723
SACOL0453	0.405594	-0.902402
SACOL1292	0.405582	-0.902433
SACOL1323	0.405305	-0.903116
SACOL0252	0.405195	-0.903386
SACOL1269	0.405086	-0.903657
SACOL2557	0.404984	-0.903907
SACOL1099	0.404679	-0.904661
SACOL2212	0.404361	-0.905447
SACOL2740	0.403754	-0.90695
SACOL1589	0.403253	-0.908192
SACOL2232	0.403168	-0.908402
SACOL2479	0.403	-0.908818
SACOL0191	0.402813	-0.909282
SACOL0173	0.402478	-0.910116
SACOL0254	0.402411	-0.910282
SACOL2634	0.402348	-0.910437
SACOL1723	0.402299	-0.910559
SACOL1289	0.402244	-0.910698
SACOL1388	0.402192	-0.910827
SACOL1724	0.402083	-0.911097
SACOL0591	0.401943	-0.911446
SACOL1202	0.401897	-0.911558
SACOL1071	0.401473	-0.912615
SACOL1993	0.401456	-0.912657
SACOL1587	0.401432	-0.912717
SACOL2590	0.401233	-0.913213
SACOL1991	0.401021	-0.913741
SACOL1691	0.400889	-0.914071
SACOL1652	0.400627	-0.914724
SACOL1158	0.400303	-0.915534
SACOL0932	0.400125	-0.915979
SACOL1726	0.400065	-0.916128
SACOL0676	0.399727	-0.916974
SACOL1063	0.399719	-0.916994
SACOL2650	0.39971	-0.917015
SACOL0811	0.399554	-0.917406
SACOL0710	0.399307	-0.918024
SACOL1254	0.399116	-0.918504
SACOL2352	0.398826	-0.91923
SACOL1635	0.398743	-0.919438
SACOL1370	0.398704	-0.919537
SACOL1904	0.398605	-0.919784
SACOL1727	0.398132	-0.920971
SACOL2666	0.398097	-0.921059
SACOL2123	0.398089	-0.92108
SACOL0942	0.397903	-0.921548
SACOL2076	0.3979	-0.921556
SACOL1759	0.397847	-0.921688
SACOL0750	0.397704	-0.922046
SACOL0802	0.397661	-0.922156
SACOL0444	0.397655	-0.922172
SACOL0525	0.397426	-0.922746
SACOL1447	0.39726	-0.923165
SACOL0409	0.397135	-0.923478
SACOL2279	0.396941	-0.923967
SACOL0170	0.396828	-0.924254
SACOL0390	0.396644	-0.924717
SACOL1234	0.396543	-0.92497
SACOL1916	0.396417	-0.925289
SACOL0689	0.396281	-0.925633
SACOL2225	0.395904	-0.926584
SACOL1542	0.395577	-0.927409
SACOL2197	0.395455	-0.927719
SACOL1700	0.395264	-0.928201
SACOL2662	0.395138	-0.928521
SACOL1457	0.394881	-0.929172
SACOL2533	0.394861	-0.929222
SACOL1701	0.394855	-0.929237
SACOL1675	0.394812	-0.929346
SACOL1895	0.394407	-0.930373
SACOL0943	0.394369	-0.930468
SACOL2532	0.394274	-0.930708
SACOL1541	0.394187	-0.930931
SACOL1987	0.394166	-0.930983
SACOL0945	0.394146	-0.931033
SACOL0196	0.394031	-0.931327
SACOL0579	0.393857	-0.931766
SACOL0556	0.393664	-0.932258
SACOL1134	0.393628	-0.932348
SACOL1150	0.393587	-0.932453
SACOL0714	0.393511	-0.932646
SACOL2214	0.393151	-0.933561
SACOL0815	0.392316	-0.935687
SACOL2734	0.392189	-0.936012
SACOL1926	0.392165	-0.936073
SACOL1364	0.391891	-0.936772
SACOL1133	0.391162	-0.938634
SACOL0565	0.39116	-0.938638
SACOL2297	0.390803	-0.939553
SACOL2359	0.390509	-0.940304
SACOL1059	0.390391	-0.940607
SACOL0422	0.390347	-0.940719
SACOL2656	0.39033	-0.940762
SACOL2043	0.390267	-0.940924
SACOL1518	0.390169	-0.941176
SACOL0665	0.389859	-0.941971
SACOL2704	0.389821	-0.942069
SACOL0876	0.389656	-0.942492
SACOL1322	0.38961	-0.942609
SACOL1003	0.389595	-0.942648
SACOL0169	0.389488	-0.942922
SACOL1913	0.389474	-0.942958
SACOL0168	0.389362	-0.943247
SACOL0745	0.389245	-0.943545
SACOL0763	0.389175	-0.943725
SACOL1732	0.388936	-0.94434
SACOL1217	0.388933	-0.944347
SACOL1640	0.388707	-0.944929
SACOL0706	0.388653	-0.945068
SACOL2122	0.38859	-0.94523
SACOL2148	0.388536	-0.945369
SACOL0498	0.38848	-0.945514
SACOL0233	0.388416	-0.945678
SACOL1912	0.388316	-0.945935
SACOL1381	0.388284	-0.946018
SACOL0102	0.388093	-0.946511
SACOL1243	0.38808	-0.946543
SACOL0967	0.387739	-0.947423
SACOL2274	0.38767	-0.9476
SACOL2488	0.387141	-0.948967
SACOL0551	0.387052	-0.949195
SACOL1401	0.386873	-0.94966
SACOL0614	0.386389	-0.950911
SACOL0634	0.385878	-0.952233
SACOL1216	0.385803	-0.952427
SACOL0758	0.385755	-0.952554
SACOL1460	0.38568	-0.952748
SACOL2303	0.385599	-0.952957
SACOL1921	0.385528	-0.953142
SACOL0531	0.385003	-0.954505
SACOL2653	0.384725	-0.955226
SACOL0582	0.384618	-0.955506
SACOL1773	0.384602	-0.955546
SACOL0924	0.384339	-0.95623
SACOL2035	0.383949	-0.957247
SACOL0951	0.383582	-0.958203
SACOL2322	0.383556	-0.958271
SACOL1980	0.383268	-0.959021
SACOL1296	0.383236	-0.959105
SACOL1988	0.383153	-0.959321
SACOL0934	0.383151	-0.959326
SACOL1817	0.382959	-0.959827
SACOL2347	0.382936	-0.959888
SACOL1146	0.382717	-0.96046
SACOL1286	0.382656	-0.960619
SACOL2178	0.382594	-0.96078
SACOL0165	0.382478	-0.961083
SACOL1566	0.382453	-0.96115
SACOL2047	0.382332	-0.961466
SACOL2020	0.382068	-0.962158
SACOL0239	0.382031	-0.962254
SACOL2101	0.381967	-0.962421
SACOL1012	0.381442	-0.963796
SACOL2275	0.381428	-0.963832
SACOL0224	0.380874	-0.965288
SACOL1500	0.380813	-0.965448
SACOL2605	0.38078	-0.965532
SACOL0949	0.380693	-0.965761
SACOL1319	0.380127	-0.96725
SACOL2617	0.380089	-0.967351
SACOL0420	0.380052	-0.967448
SACOL2545	0.37982	-0.968059
SACOL2645	0.3798	-0.96811
SACOL1128	0.379522	-0.968843
SACOL1681	0.379278	-0.969486
SACOL2044	0.379266	-0.969518
SACOL2670	0.379076	-0.970018
SACOL0517	0.378986	-0.970256
SACOL2546	0.378699	-0.971013
SACOL0947	0.378578	-0.971332
SACOL0255	0.378515	-0.9715
SACOL0418	0.37843	-0.971724
SACOL0728	0.378374	-0.971872
SACOL1821	0.377881	-0.973175
SACOL0100	0.377765	-0.973484
SACOL0494	0.377721	-0.973601
SACOL0659	0.377451	-0.974314
SACOL2664	0.377223	-0.974919
SACOL1448	0.377058	-0.975355
SACOL2218	0.376549	-0.976707
SACOL2477	0.376428	-0.977027
SACOL0546	0.376334	-0.977279
SACOL0622	0.376267	-0.977457
SACOL0394	0.376078	-0.977958
SACOL2295	0.376037	-0.978068
SACOL0699	0.375844	-0.978582
SACOL0184	0.37575	-0.978831
SACOL0235	0.375673	-0.979036
SACOL1894	0.375667	-0.979052
SACOL1302	0.375643	-0.979117
SACOL1189	0.375574	-0.979299
SACOL0496	0.375112	-0.980531
SACOL0655	0.375055	-0.980682
SACOL1973	0.374975	-0.980897
SACOL1240	0.374794	-0.981378
SACOL1200	0.37475	-0.981496
SACOL0303	0.374668	-0.981715
SACOL1222	0.374507	-0.982143
SACOL0770	0.374319	-0.982646
SACOL0840	0.373781	-0.984085
SACOL2179	0.373383	-0.985151
SACOL0738	0.373175	-0.985708
SACOL2644	0.372444	-0.987668
SACOL0787	0.372041	-0.988752
SACOL0619	0.371842	-0.989286
SACOL0552	0.371741	-0.989558
SACOL0097	0.37166	-0.989777
SACOL2226	0.371637	-0.989838
SACOL1565	0.371584	-0.98998
SACOL1191	0.371454	-0.990329
SACOL1602	0.371388	-0.990508
SACOL1433	0.371334	-0.990652
SACOL2539	0.371258	-0.990857
SACOL1526	0.371154	-0.991137
SACOL0928	0.371134	-0.991191
SACOL1775	0.371128	-0.991207
SACOL1634	0.370907	-0.991804
SACOL1188	0.370704	-0.992352
SACOL2060	0.37069	-0.99239
SACOL1958	0.370615	-0.99259
SACOL0244	0.370564	-0.99273
SACOL1513	0.370331	-0.993358
SACOL2255	0.370013	-0.994218
SACOL1892	0.369944	-0.994403
SACOL0975	0.369821	-0.994735
SACOL1785	0.369811	-0.994763
SACOL2000	0.369743	-0.994947
SACOL0263	0.369561	-0.995441
SACOL1717	0.369349	-0.996013
SACOL0004	0.369239	-0.99631
SACOL1719	0.369149	-0.996556
SACOL0232	0.36878	-0.997556
SACOL1951	0.368571	-0.998121
SACOL0913	0.368492	-0.998336
SACOL1162	0.368471	-0.998394
SACOL1119	0.368318	-0.998809
SACOL2269	0.367789	-1.00025
SACOL1306	0.367504	-1.00102
SACOL1147	0.366856	-1.00279
SACOL0761	0.366541	-1.00364
SACOL2437	0.366415	-1.00399
SACOL1107	0.366227	-1.0045
SACOL0695	0.366035	-1.00503
SACOL0449	0.365814	-1.00563
SACOL1672	0.365633	-1.00613
SACOL2073	0.365552	-1.00635
SACOL2342	0.365163	-1.00741
SACOL1906	0.365011	-1.00783
SACOL0117	0.364807	-1.00839
SACOL0410	0.363949	-1.01074
SACOL0518	0.36287	-1.01371
SACOL2285	0.362838	-1.0138
SACOL2321	0.362796	-1.01392
SACOL0234	0.362768	-1.01399
SACOL1021	0.3626	-1.01445
SACOL1419	0.362596	-1.01446
SACOL1678	0.362381	-1.01506
SACOL0693	0.362337	-1.01518
SACOL2655	0.36231	-1.01526
SACOL0784	0.362282	-1.01533
SACOL2046	0.362174	-1.01563
SACOL1917	0.362015	-1.01607
SACOL1075	0.361994	-1.01613
SACOL1776	0.361849	-1.01653
SACOL1695	0.361829	-1.01658
SACOL1998	0.361626	-1.01714
SACOL2246	0.36159	-1.01724
SACOL2572	0.360817	-1.01939
SACOL0616	0.360767	-1.01952
SACOL1794	0.360624	-1.01992
SACOL1129	0.360623	-1.01992
SACOL2168	0.36058	-1.02004
SACOL1649	0.360396	-1.02055
SACOL1221	0.360066	-1.02147
SACOL1228	0.359783	-1.02225
SACOL2536	0.359689	-1.02251
SACOL2111	0.359656	-1.02261
SACOL1443	0.359626	-1.02269
SACOL1045	0.359498	-1.02305
SACOL0806	0.359172	-1.02395
SACOL1563	0.359055	-1.02428
SACOL1952	0.358817	-1.02494
SACOL2711	0.358653	-1.0254
SACOL1902	0.357893	-1.02752
SACOL1137	0.357877	-1.02757
SACOL2475	0.357814	-1.02774
SACOL1797	0.357765	-1.02788
SACOL1919	0.357594	-1.02836
SACOL0743	0.357461	-1.02873
SACOL0772	0.357375	-1.02897
SACOL1270	0.357252	-1.02932
SACOL0458	0.357083	-1.02979
SACOL2587	0.357072	-1.02982
SACOL0607	0.356841	-1.03047
SACOL1440	0.356839	-1.03047
SACOL1070	0.356227	-1.03219
SACOL1981	0.356113	-1.03251
SACOL1359	0.355772	-1.03347
SACOL0220	0.355254	-1.03492
SACOL1085	0.355146	-1.03523
SACOL1441	0.354864	-1.03602
SACOL0723	0.354653	-1.03662
SACOL0213	0.354636	-1.03666
SACOL2549	0.354593	-1.03679
SACOL0527	0.354561	-1.03687
SACOL2175	0.354275	-1.03768
SACOL1278	0.354246	-1.03776
SACOL1654	0.354159	-1.03801
SACOL1509	0.354057	-1.0383
SACOL0141	0.353917	-1.03869
SACOL0452	0.353915	-1.0387
SACOL1826	0.353427	-1.04008
SACOL1110	0.353196	-1.04073
SACOL1366	0.352801	-1.04185
SACOL1603	0.35231	-1.04324
SACOL1082	0.352105	-1.04383
SACOL1709	0.351398	-1.04583
SACOL2327	0.351359	-1.04595
SACOL1402	0.351204	-1.04639
SACOL1376	0.351034	-1.04687
SACOL0698	0.350751	-1.04768
SACOL0203	0.350628	-1.04803
SACOL1736	0.350497	-1.0484
SACOL0195	0.350283	-1.04902
SACOL2245	0.350002	-1.04982
SACOL2344	0.349998	-1.04983
SACOL1397	0.349979	-1.04988
SACOL0426	0.349966	-1.04992
SACOL0666	0.349868	-1.0502
SACOL1756	0.349292	-1.05185
SACOL1285	0.348839	-1.05314
SACOL1210	0.348712	-1.05351
SACOL0740	0.348616	-1.05379
SACOL0598	0.348433	-1.05431
SACOL0432	0.348313	-1.05465
SACOL0499	0.34815	-1.05512
SACOL1044	0.347864	-1.05594
SACOL0313	0.347798	-1.05613
SACOL1072	0.347715	-1.05637
SACOL0467	0.347381	-1.05733
SACOL1550	0.34734	-1.05745
SACOL1325	0.347001	-1.05843
SACOL1455	0.346989	-1.05846
SACOL1444	0.346967	-1.05852
SACOL0596	0.34693	-1.05863
SACOL1036	0.346695	-1.05931
SACOL0121	0.346606	-1.05957
SACOL1276	0.346436	-1.06006
SACOL2266	0.346365	-1.06026
SACOL1245	0.346338	-1.06034
SACOL0246	0.346244	-1.06061
SACOL1941	0.34611	-1.061
SACOL1840	0.346097	-1.06104
SACOL1562	0.346013	-1.06128
SACOL0511	0.345835	-1.06179
SACOL2362	0.345561	-1.06259
SACOL0447	0.34552	-1.06271
SACOL2210	0.345418	-1.063
SACOL1739	0.345286	-1.06338
SACOL2071	0.345237	-1.06352
SACOL1936	0.34478	-1.06485
SACOL2719	0.344767	-1.06489
SACOL2439	0.344734	-1.06498
SACOL2238	0.344554	-1.0655
SACOL0459	0.344375	-1.06602
SACOL2427	0.34376	-1.06781
SACOL2675	0.343716	-1.06794
SACOL1327	0.343538	-1.06846
SACOL1262	0.343173	-1.06952
SACOL0519	0.34272	-1.07084
SACOL1639	0.342483	-1.07153
SACOL1595	0.342307	-1.07205
SACOL1298	0.342173	-1.07244
SACOL1628	0.342009	-1.07292
SACOL1403	0.341408	-1.07468
SACOL2192	0.341369	-1.07479
SACOL0404	0.341306	-1.07498
SACOL0733	0.341122	-1.07552
SACOL1911	0.340741	-1.07663
SACOL0529	0.340496	-1.07735
SACOL2571	0.340226	-1.07814
SACOL2169	0.339955	-1.07894
SACOL2096	0.339794	-1.07942
SACOL0987	0.339611	-1.07995
SACOL1373	0.339376	-1.08065
SACOL0398	0.339341	-1.08075
SACOL0099	0.339264	-1.08098
SACOL1818	0.339118	-1.08141
SACOL0569	0.339109	-1.08143
SACOL0086	0.339034	-1.08165
SACOL0937	0.338938	-1.08194
SACOL1643	0.338934	-1.08195
SACOL0592	0.338784	-1.08239
SACOL2036	0.338394	-1.08355
SACOL2416	0.338295	-1.08384
SACOL0771	0.338251	-1.08397
SACOL1065	0.337916	-1.08496
SACOL2128	0.337673	-1.08568
SACOL0944	0.337491	-1.08622
SACOL1229	0.337254	-1.08692
SACOL0513	0.337187	-1.08712
SACOL1725	0.337071	-1.08746
SACOL1141	0.336015	-1.0906
SACOL1058	0.335827	-1.09116
SACOL1931	0.335238	-1.09291
SACOL1604	0.335236	-1.09292
SACOL2126	0.33476	-1.09434
SACOL1498	0.334646	-1.09468
SACOL1783	0.334416	-1.09537
SACOL0434	0.334406	-1.0954
SACOL1393	0.334381	-1.09547
SACOL0703	0.334356	-1.09555
SACOL1764	0.334277	-1.09578
SACOL1091	0.334268	-1.09581
SACOL0684	0.334243	-1.09589
SACOL1560	0.334146	-1.09618
SACOL1588	0.33384	-1.09709
SACOL1666	0.33372	-1.09745
SACOL1155	0.333659	-1.09764
SACOL2058	0.333434	-1.09831
SACOL1209	0.333296	-1.09873
SACOL0009	0.33329	-1.09874
SACOL1779	0.332956	-1.09974
SACOL1994	0.332853	-1.10005
SACOL2515	0.332782	-1.10027
SACOL1623	0.33253	-1.10103
SACOL0973	0.332391	-1.10144
SACOL2074	0.332283	-1.10177
SACOL1224	0.332194	-1.10204
SACOL1153	0.332014	-1.10258
SACOL0454	0.33191	-1.10289
SACOL2184	0.331761	-1.10334
SACOL1297	0.331456	-1.10426
SACOL0305	0.331437	-1.10432
SACOL1308	0.331298	-1.10474
SACOL0207	0.331106	-1.10532
SACOL1814	0.331076	-1.10541
SACOL0993	0.331039	-1.10552
SACOL0712	0.331032	-1.10554
SACOL2636	0.330912	-1.1059
SACOL1816	0.330886	-1.10598
SACOL2304	0.330815	-1.1062
SACOL2648	0.330664	-1.10665
SACOL1358	0.330586	-1.10689
SACOL2718	0.330408	-1.10743
SACOL0411	0.33038	-1.10751
SACOL1914	0.330351	-1.1076
SACOL1514	0.330191	-1.10809
SACOL1398	0.330053	-1.1085
SACOL1490	0.329987	-1.1087
SACOL0597	0.329655	-1.10971
SACOL1446	0.329513	-1.11014
SACOL1735	0.329485	-1.11022
SACOL2698	0.329463	-1.11029
SACOL0202	0.329314	-1.11074
SACOL1907	0.328997	-1.11171
SACOL1418	0.328975	-1.11177
SACOL2130	0.328769	-1.1124
SACOL0015	0.328463	-1.11333
SACOL1733	0.328011	-1.11471
SACOL0921	0.327923	-1.11498
SACOL1950	0.327844	-1.11522
SACOL0545	0.327619	-1.11591
SACOL1195	0.327564	-1.11607
SACOL1111	0.327506	-1.11625
SACOL1095	0.327279	-1.11694
SACOL2276	0.326977	-1.11787
SACOL0915	0.326819	-1.11835
SACOL0805	0.326693	-1.11874
SACOL1328	0.326659	-1.11884
SACOL2105	0.326641	-1.11889
SACOL1362	0.326606	-1.119
SACOL2383	0.326394	-1.11965
SACOL0539	0.326225	-1.12017
SACOL2723	0.32603	-1.12076
SACOL2030	0.326014	-1.12081
SACOL1363	0.325971	-1.12095
SACOL2152	0.325811	-1.12144
SACOL0084	0.325591	-1.12211
SACOL1503	0.325581	-1.12214
SACOL2332	0.325453	-1.12254
SACOL1422	0.325355	-1.12284
SACOL2177	0.325332	-1.12291
SACOL2057	0.325145	-1.12348
SACOL1101	0.32514	-1.1235
SACOL0522	0.32486	-1.12436
SACOL1720	0.324303	-1.12608
SACOL0187	0.324163	-1.12651
SACOL1793	0.323987	-1.12705
SACOL1836	0.323885	-1.12737
SACOL1677	0.323838	-1.12751
SACOL0828	0.323597	-1.12826
SACOL0251	0.322846	-1.13058
SACOL2091	0.322762	-1.13084
SACOL0884	0.322696	-1.13105
SACOL0730	0.32265	-1.13119
SACOL1985	0.322388	-1.132
SACOL2376	0.322139	-1.13277
SACOL0735	0.322013	-1.13316
SACOL0779	0.322004	-1.13319
SACOL2560	0.321493	-1.13478
SACOL1056	0.321313	-1.13534
SACOL2296	0.321077	-1.13607
SACOL1374	0.320976	-1.13639
SACOL2628	0.32065	-1.13741
SACOL0512	0.319943	-1.13961
SACOL0807	0.319613	-1.14065
SACOL0264	0.319489	-1.14103
SACOL2473	0.319433	-1.14121
SACOL1613	0.318719	-1.14344
SACOL1731	0.318418	-1.14439
SACOL2125	0.318417	-1.14439
SACOL2213	0.318231	-1.14498
SACOL1431	0.317936	-1.1459
SACOL2054	0.317836	-1.14622
SACOL0524	0.317239	-1.1481
SACOL0595	0.317134	-1.14843
SACOL2619	0.316945	-1.14903
SACOL1149	0.316367	-1.15085
SACOL2135	0.316283	-1.15112
SACOL2233	0.316159	-1.15151
SACOL1143	0.316089	-1.15173
SACOL2673	0.315875	-1.15241
SACOL2712	0.315576	-1.15336
SACOL0120	0.315524	-1.15352
SACOL2528	0.315509	-1.15357
SACOL1220	0.315476	-1.15367
SACOL1080	0.315244	-1.15441
SACOL2471	0.31512	-1.1548
SACOL2463	0.315106	-1.15485
SACOL2323	0.315101	-1.15486
SACOL1361	0.315049	-1.15503
SACOL0632	0.314995	-1.1552
SACOL1984	0.314936	-1.15539
SACOL1263	0.314869	-1.1556
SACOL0821	0.314621	-1.15639
SACOL2329	0.314514	-1.15673
SACOL0800	0.313978	-1.15843
SACOL1018	0.313749	-1.15916
SACOL2182	0.313599	-1.15964
SACOL1932	0.313578	-1.15971
SACOL0600	0.313511	-1.15992
SACOL1551	0.313453	-1.16011
SACOL2658	0.313437	-1.16016
SACOL1546	0.313418	-1.16022
SACOL2474	0.313204	-1.1609
SACOL2436	0.312494	-1.16317
SACOL2622	0.312418	-1.16341
SACOL1523	0.312402	-1.16346
SACOL2161	0.312087	-1.16447
SACOL2163	0.311763	-1.16551
SACOL0757	0.311712	-1.16567
SACOL0142	0.311535	-1.16624
SACOL1367	0.31151	-1.16632
SACOL1484	0.311212	-1.16728
SACOL0108	0.311182	-1.16738
SACOL2410	0.31114	-1.16751
SACOL2149	0.311133	-1.16754
SACOL2375	0.311033	-1.16786
SACOL1006	0.310765	-1.16872
SACOL1751	0.310701	-1.16892
SACOL0307	0.310592	-1.16927
SACOL1591	0.310488	-1.16961
SACOL0118	0.310188	-1.17058
SACOL2153	0.310012	-1.17114
SACOL1761	0.309872	-1.1716
SACOL0637	0.309659	-1.17229
SACOL2017	0.309536	-1.17268
SACOL2697	0.309511	-1.17276
SACOL1320	0.309431	-1.17302
SACOL1357	0.309422	-1.17305
SACOL0837	0.309356	-1.17326
SACOL1102	0.309232	-1.17366
SACOL2534	0.309045	-1.17427
SACOL1790	0.308871	-1.17483
SACOL1510	0.308846	-1.17491
SACOL1614	0.308719	-1.17532
SACOL1668	0.308712	-1.17535
SACOL0936	0.308498	-1.17604
SACOL2166	0.308259	-1.17681
SACOL1809	0.307513	-1.17924
SACOL1026	0.307498	-1.17929
SACOL0578	0.307407	-1.17958
SACOL1182	0.307353	-1.17976
SACOL2261	0.307241	-1.18012
SACOL1887	0.307189	-1.18029
SACOL2685	0.306793	-1.18158
SACOL1632	0.306641	-1.18208
SACOL0916	0.306554	-1.18236
SACOL1280	0.306074	-1.18393
SACOL1192	0.305989	-1.18421
SACOL2053	0.305887	-1.18454
SACOL0451	0.305864	-1.18461
SACOL2522	0.305774	-1.18491
SACOL1746	0.305723	-1.18508
SACOL2413	0.305536	-1.18569
SACOL1212	0.305367	-1.18624
SACOL1049	0.305361	-1.18626
SACOL0098	0.305337	-1.18634
SACOL0407	0.305327	-1.18637
SACOL0128	0.305118	-1.18706
SACOL0155	0.304975	-1.18753
SACOL1092	0.304952	-1.1876
SACOL0267	0.30492	-1.1877
SACOL2029	0.304589	-1.18879
SACOL0205	0.304529	-1.18899
SACOL1659	0.304301	-1.18974
SACOL2721	0.304299	-1.18974
SACOL1468	0.304265	-1.18986
SACOL0567	0.303867	-1.19117
SACOL2286	0.303778	-1.19146
SACOL0445	0.303749	-1.19156
SACOL1316	0.303579	-1.19211
SACOL0626	0.303489	-1.19241
SACOL1034	0.303277	-1.19311
SACOL2138	0.303222	-1.19329
SACOL0533	0.303064	-1.19381
SACOL2391	0.302678	-1.19509
SACOL0302	0.302491	-1.1957
SACOL1424	0.302268	-1.19644
SACOL2240	0.302249	-1.1965
SACOL1758	0.302053	-1.19715
SACOL1925	0.301828	-1.1979
SACOL1253	0.301591	-1.19868
SACOL2114	0.301456	-1.19913
SACOL0515	0.301338	-1.19952
SACOL2544	0.300868	-1.20108
SACOL0957	0.30068	-1.20171
SACOL0969	0.300611	-1.20194
SACOL2345	0.300415	-1.20259
SACOL1734	0.300238	-1.20318
SACOL2026	0.299958	-1.20411
SACOL1831	0.29993	-1.20421
SACOL1423	0.299453	-1.2058
SACOL1511	0.29916	-1.20678
SACOL1030	0.298973	-1.2074
SACOL1997	0.298958	-1.20745
SACOL2606	0.298771	-1.20808
SACOL1704	0.298457	-1.20913
SACOL1161	0.29845	-1.20915
SACOL0197	0.298425	-1.20924
SACOL0178	0.298306	-1.20964
SACOL1010	0.298271	-1.20975
SACOL2185	0.298265	-1.20977
SACOL1432	0.298178	-1.21007
SACOL1885	0.298102	-1.21032
SACOL1309	0.298029	-1.21056
SACOL1665	0.298009	-1.21063
SACOL0194	0.2974	-1.21268
SACOL2561	0.297379	-1.21275
SACOL1235	0.29737	-1.21278
SACOL1400	0.297286	-1.21306
SACOL2594	0.296905	-1.21434
SACOL2277	0.296873	-1.21445
SACOL1420	0.296807	-1.21467
SACOL1964	0.296742	-1.21489
SACOL1571	0.296692	-1.21506
SACOL1426	0.296292	-1.21641
SACOL2442	0.296251	-1.21655
SACOL1760	0.29621	-1.21669
SACOL0198	0.295941	-1.2176
SACOL0636	0.295827	-1.21798
SACOL0914	0.29561	-1.21871
SACOL1230	0.295515	-1.21903
SACOL2702	0.295278	-1.21984
SACOL1279	0.295245	-1.21995
SACOL0572	0.295211	-1.22007
SACOL1721	0.295077	-1.22052
SACOL2624	0.294991	-1.22081
SACOL0938	0.294835	-1.22134
SACOL2412	0.294823	-1.22138
SACOL0314	0.294821	-1.22139
SACOL1888	0.294738	-1.22167
SACOL1104	0.294603	-1.22213
SACOL0214	0.294575	-1.22222
SACOL1606	0.294444	-1.22266
SACOL0089	0.294374	-1.2229
SACOL2045	0.294267	-1.22327
SACOL1961	0.293751	-1.22502
SACOL2348	0.293499	-1.22588
SACOL2687	0.293464	-1.226
SACOL1800	0.293407	-1.22619
SACOL1889	0.293382	-1.22628
SACOL1148	0.293179	-1.22697
SACOL0516	0.292925	-1.22784
SACOL0534	0.292914	-1.22788
SACOL0429	0.292838	-1.22814
SACOL0801	0.292728	-1.22851
SACOL2082	0.29251	-1.22926
SACOL1929	0.292463	-1.22942
SACOL2075	0.292456	-1.22944
SACOL1054	0.292379	-1.2297
SACOL0660	0.291987	-1.23104
SACOL1088	0.291928	-1.23125
SACOL1100	0.291917	-1.23128
SACOL1898	0.291811	-1.23165
SACOL2324	0.291774	-1.23177
SACOL0179	0.291589	-1.23241
SACOL0991	0.291525	-1.23263
SACOL2608	0.291428	-1.23296
SACOL1365	0.291259	-1.23354
SACOL0248	0.290837	-1.23499
SACOL0688	0.290832	-1.23501
SACOL2302	0.290704	-1.23545
SACOL0127	0.290701	-1.23546
SACOL1897	0.290359	-1.23664
SACOL0962	0.289927	-1.23813
SACOL0603	0.289506	-1.23958
SACOL1241	0.289381	-1.24001
SACOL2696	0.289269	-1.2404
SACOL2095	0.289219	-1.24057
SACOL0456	0.288878	-1.24175
SACOL0503	0.288772	-1.24212
SACOL0988	0.288468	-1.24317
SACOL2369	0.288345	-1.2436
SACOL2735	0.288247	-1.24394
SACOL2516	0.288215	-1.24405
SACOL1213	0.287624	-1.2461
SACOL0190	0.287552	-1.24635
SACOL1782	0.287481	-1.2466
SACOL1094	0.287312	-1.24719
SACOL1429	0.28714	-1.24779
SACOL0078	0.287033	-1.24816
SACOL2116	0.28673	-1.24921
SACOL0960	0.286601	-1.24967
SACOL0122	0.286225	-1.25098
SACOL0952	0.285985	-1.25182
SACOL1922	0.285905	-1.2521
SACOL1052	0.285635	-1.25304
SACOL0501	0.285626	-1.25307
SACOL0798	0.285264	-1.25434
SACOL1281	0.28513	-1.25481
SACOL2176	0.28506	-1.25506
SACOL2415	0.285028	-1.25517
SACOL0576	0.284778	-1.25605
SACOL0701	0.284728	-1.25622
SACOL0838	0.284627	-1.25657
SACOL0613	0.284322	-1.25765
SACOL0847	0.284317	-1.25766
SACOL2713	0.284063	-1.25856
SACOL1090	0.284037	-1.25865
SACOL0638	0.283896	-1.25915
SACOL2164	0.283821	-1.25941
SACOL2689	0.283518	-1.26048
SACOL2239	0.283217	-1.26154
SACOL0101	0.283111	-1.26192
SACOL1078	0.282828	-1.26292
SACOL0137	0.282809	-1.26298
SACOL0022	0.282694	-1.26339
SACOL0777	0.282374	-1.26452
SACOL1699	0.282225	-1.26505
SACOL0630	0.282133	-1.26538
SACOL1198	0.281975	-1.26594
SACOL1223	0.281915	-1.26615
SACOL2079	0.281789	-1.2666
SACOL1923	0.281582	-1.26733
SACOL1674	0.281245	-1.26853
SACOL2483	0.281216	-1.26863
SACOL1825	0.281204	-1.26867
SACOL1307	0.281145	-1.26888
SACOL1248	0.280994	-1.26942
SACOL0192	0.280596	-1.27084
SACOL0311	0.280162	-1.27239
SACOL1086	0.279996	-1.27298
SACOL1696	0.27987	-1.27343
SACOL0557	0.279863	-1.27345
SACOL0310	0.279615	-1.27434
SACOL0635	0.279592	-1.27442
SACOL0839	0.279463	-1.27488
SACOL1795	0.279277	-1.27555
SACOL0111	0.279175	-1.27592
SACOL1947	0.279128	-1.27609
SACOL0520	0.278881	-1.27697
SACOL1064	0.278416	-1.27864
SACOL0193	0.278408	-1.27867
SACOL0574	0.277766	-1.28097
SACOL1924	0.277694	-1.28123
SACOL0808	0.276964	-1.28387
SACOL1682	0.27681	-1.28443
SACOL0612	0.276706	-1.2848
SACOL2097	0.276644	-1.28502
SACOL2309	0.276425	-1.28582
SACOL0783	0.276231	-1.28652
SACOL0963	0.275626	-1.28871
SACOL0995	0.275525	-1.28908
SACOL1479	0.275485	-1.28922
SACOL1181	0.274988	-1.29103
SACOL0694	0.274704	-1.29206
SACOL1714	0.274548	-1.29263
SACOL0946	0.274507	-1.29278
SACOL1748	0.274465	-1.29293
SACOL1624	0.274145	-1.2941
SACOL2121	0.274145	-1.2941
SACOL1291	0.274135	-1.29413
SACOL1683	0.274102	-1.29426
SACOL0721	0.273725	-1.29563
SACOL2253	0.273488	-1.2965
SACOL2113	0.273487	-1.2965
SACOL1295	0.273419	-1.29675
SACOL0431	0.273125	-1.29783
SACOL2042	0.273077	-1.298
SACOL1710	0.272786	-1.29907
SACOL0845	0.272249	-1.30104
SACOL1687	0.271964	-1.30209
SACOL1114	0.271626	-1.30333
SACOL2131	0.27155	-1.30361
SACOL1615	0.271457	-1.30395
SACOL1173	0.271117	-1.3052
SACOL1011	0.271005	-1.30562
SACOL0491	0.270907	-1.30598
SACOL2392	0.270649	-1.30693
SACOL2236	0.270616	-1.30705
SACOL1963	0.270262	-1.30836
SACOL2048	0.270262	-1.30836
SACOL0831	0.270118	-1.3089
SACOL1256	0.269787	-1.31012
SACOL0564	0.269459	-1.31134
SACOL0966	0.269408	-1.31153
SACOL1568	0.2694	-1.31156
SACOL2389	0.269241	-1.31215
SACOL0691	0.269133	-1.31255
SACOL0809	0.268849	-1.31361
SACOL0829	0.268846	-1.31362
SACOL1211	0.268572	-1.31464
SACOL2443	0.268057	-1.31656
SACOL1304	0.267885	-1.3172
SACOL1548	0.267605	-1.31824
SACOL0682	0.267589	-1.3183
SACOL1540	0.267505	-1.31862
SACOL2737	0.267424	-1.31892
SACOL0620	0.267401	-1.31901
SACOL0124	0.266998	-1.32051
SACOL2049	0.266876	-1.32097
SACOL0566	0.266709	-1.3216
SACOL1290	0.266344	-1.32297
SACOL1196	0.266008	-1.32423
SACOL1747	0.265914	-1.32458
SACOL0931	0.265865	-1.32477
SACOL1609	0.265138	-1.3275
SACOL1277	0.265033	-1.3279
SACOL2104	0.265011	-1.32798
SACOL1722	0.263456	-1.33387
SACOL1483	0.263388	-1.33413
SACOL1686	0.26327	-1.33457
SACOL1096	0.26326	-1.33461
SACOL1694	0.263139	-1.33507
SACOL0245	0.262553	-1.3373
SACOL2242	0.262444	-1.33772
SACOL1742	0.262423	-1.3378
SACOL1389	0.261917	-1.33973
SACOL1520	0.261689	-1.3406
SACOL2582	0.261528	-1.34122
SACOL2031	0.261418	-1.34163
SACOL2521	0.260492	-1.34518
SACOL0562	0.260237	-1.34616
SACOL2403	0.260075	-1.34679
SACOL0593	0.259553	-1.3488
SACOL2738	0.259246	-1.34998
SACOL1982	0.259146	-1.35036
SACOL1946	0.259074	-1.35064
SACOL2110	0.259026	-1.35083
SACOL1069	0.258978	-1.35101
SACOL1752	0.25861	-1.35243
SACOL2514	0.258568	-1.3526
SACOL0005	0.258382	-1.35332
SACOL0764	0.25826	-1.35379
SACOL2167	0.258206	-1.354
SACOL0563	0.257912	-1.35514
SACOL0842	0.257685	-1.35602
SACOL1908	0.256857	-1.35924
SACOL2181	0.256686	-1.3599
SACOL2686	0.256628	-1.36013
SACOL2133	0.256599	-1.36024
SACOL1810	0.256329	-1.36129
SACOL2422	0.256291	-1.36144
SACOL0927	0.256151	-1.36199
SACOL2188	0.255912	-1.36292
SACOL1965	0.255756	-1.36353
SACOL0002	0.255555	-1.36432
SACOL0810	0.255379	-1.36501
SACOL0312	0.254948	-1.3667
SACOL1312	0.254878	-1.36697
SACOL1103	0.254529	-1.36834
SACOL0599	0.254468	-1.36858
SACOL1154	0.254013	-1.37037
SACOL1979	0.253988	-1.37047
SACOL1494	0.253582	-1.37207
SACOL1622	0.253575	-1.37209
SACOL1777	0.253489	-1.37244
SACOL0833	0.253254	-1.37336
SACOL0722	0.253198	-1.37358
SACOL2219	0.253166	-1.37371
SACOL1349	0.25308	-1.37405
SACOL0711	0.25303	-1.37425
SACOL2293	0.25206	-1.37809
SACOL0001	0.251834	-1.37898
SACOL1969	0.251798	-1.37913
SACOL2554	0.251657	-1.37969
SACOL1260	0.251445	-1.38053
SACOL1667	0.25092	-1.38262
SACOL1801	0.25076	-1.38326
SACOL0925	0.250295	-1.38512
SACOL1105	0.250269	-1.38522
SACOL0658	0.250106	-1.38587
SACOL2308	0.249524	-1.3882
SACOL0088	0.249432	-1.38857
SACOL1561	0.249317	-1.38903
SACOL0555	0.249012	-1.39025
SACOL1282	0.248965	-1.39044
SACOL1005	0.24863	-1.39179
SACOL0573	0.248227	-1.39341
SACOL1975	0.247996	-1.39434
SACOL0544	0.247731	-1.39541
SACOL1321	0.247677	-1.39563
SACOL2409	0.247445	-1.39657
SACOL2566	0.246708	-1.39955
SACOL2146	0.245735	-1.4035
SACOL1160	0.245532	-1.40433
SACOL2340	0.245095	-1.40611
SACOL1122	0.244958	-1.40667
SACOL2050	0.244787	-1.40736
SACOL1778	0.244756	-1.40749
SACOL0019	0.244714	-1.40766
SACOL0830	0.244713	-1.40767
SACOL1377	0.244643	-1.40796
SACOL2316	0.244335	-1.40921
SACOL1676	0.244044	-1.41041
SACOL0762	0.243417	-1.41298
SACOL0727	0.243415	-1.41299
SACOL1564	0.242712	-1.41588
SACOL1410	0.242198	-1.418
SACOL0731	0.241771	-1.41977
SACOL1300	0.241629	-1.42035
SACOL2151	0.241607	-1.42044
SACOL1013	0.241317	-1.42165
SACOL2156	0.241114	-1.42249
SACOL2072	0.239616	-1.42872
SACOL1808	0.239025	-1.43119
SACOL2476	0.238924	-1.43161
SACOL0976	0.238792	-1.43216
SACOL1288	0.238772	-1.43224
SACOL1767	0.23853	-1.43326
SACOL2208	0.238146	-1.43487
SACOL1515	0.236827	-1.44043
SACOL1267	0.236807	-1.44051
SACOL0012	0.236055	-1.44369
SACOL1157	0.235454	-1.44624
SACOL1368	0.235354	-1.44666
SACOL0961	0.234506	-1.45028
SACOL1943	0.234295	-1.45118
SACOL2117	0.23427	-1.45128
SACOL1685	0.233965	-1.45258
SACOL1633	0.233372	-1.45512
SACOL0687	0.233167	-1.456
SACOL1745	0.233131	-1.45615
SACOL1786	0.232929	-1.45702
SACOL1272	0.232861	-1.45731
SACOL1593	0.232369	-1.45943
SACOL0704	0.232208	-1.46012
SACOL1636	0.231775	-1.46199
SACOL2627	0.231486	-1.46324
SACOL1384	0.231155	-1.46467
SACOL1715	0.230822	-1.46611
SACOL1271	0.230417	-1.46787
SACOL2390	0.229758	-1.47073
SACOL0663	0.22968	-1.47107
SACOL1799	0.228301	-1.47709
SACOL1837	0.228003	-1.4784
SACOL1199	0.2279	-1.47885
SACOL1630	0.226849	-1.48347
SACOL0014	0.226681	-1.48421
SACOL1396	0.226648	-1.48436
SACOL1462	0.226449	-1.48524
SACOL2386	0.226377	-1.48555
SACOL1534	0.226377	-1.48555
SACOL1305	0.225927	-1.48754
SACOL1268	0.225593	-1.48902
SACOL0700	0.225462	-1.4896
SACOL1838	0.224964	-1.49181
SACOL2635	0.223866	-1.49671
SACOL1450	0.223816	-1.49693
SACOL0200	0.223785	-1.49707
SACOL0832	0.2222	-1.50418
SACOL2618	0.221556	-1.50708
SACOL1445	0.221228	-1.50856
SACOL1804	0.220952	-1.50981
SACOL2623	0.220472	-1.51199
SACOL1118	0.220339	-1.51259
SACOL2569	0.22028	-1.51286
SACOL2180	0.218738	-1.51988
SACOL2398	0.218518	-1.52089
SACOL0825	0.217648	-1.52488
SACOL0018	0.217499	-1.52556
SACOL0788	0.217251	-1.5267
SACOL2092	0.215824	-1.53329
SACOL1728	0.215731	-1.53372
SACOL1960	0.21441	-1.53986
SACOL1293	0.21353	-1.54398
SACOL2555	0.211942	-1.55144
SACOL1411	0.211593	-1.55309
SACOL1637	0.210842	-1.55664
SACOL0778	0.210345	-1.559
SACOL1108	0.210321	-1.55912
SACOL1001	0.209836	-1.56143
SACOL1618	0.207961	-1.57041
SACOL1351	0.2079	-1.5707
SACOL0020	0.207824	-1.57106
SACOL2145	0.207498	-1.57263
SACOL1395	0.207446	-1.57288
SACOL0918	0.20729	-1.57364
SACOL0204	0.206257	-1.57863
SACOL1966	0.205429	-1.58265
SACOL0631	0.205263	-1.58346
SACOL0023	0.205226	-1.58365
SACOL1159	0.205118	-1.58417
SACOL0789	0.204897	-1.58525
SACOL0275	0.204349	-1.58793
SACOL0780	0.202806	-1.59551
SACOL0841	0.202732	-1.59587
SACOL1620	0.199804	-1.61042
SACOL0435	0.199574	-1.61157
SACOL0301	0.198694	-1.61599
SACOL1536	0.197004	-1.62453
SACOL2632	0.196076	-1.62925
SACOL1554	0.19523	-1.63358
SACOL1549	0.193884	-1.6405
SACOL2553	0.193392	-1.64304
SACOL2199	0.192634	-1.64696
SACOL1729	0.18742	-1.67441
SACOL0016	0.187061	-1.67632
SACOL1098	0.182213	-1.70258
SACOL2173	0.180593	-1.71151
SACOL2119	0.180527	-1.71187
SACOL0006
SACOL0007
SACOL0024
SACOL0113
SACOL0136
SACOL0139
SACOL0160
SACOL0164
SACOL0167
SACOL0171
SACOL0180
SACOL0212
SACOL0219
SACOL0223
SACOL0258
SACOL0272
SACOL0392
SACOL0400
SACOL0413
SACOL0428
SACOL0443
SACOL0448
SACOL0460
SACOL0461
SACOL0495
SACOL0514
SACOL0532
SACOL0536
SACOL0542
SACOL0547
SACOL0584
SACOL0588
SACOL0589
SACOL0594
SACOL0624
SACOL0661
SACOL0670
SACOL0671
SACOL0673
SACOL0724
SACOL0726
SACOL0748
SACOL0766
SACOL0792
SACOL0793
SACOL0816
SACOL0824
SACOL0826
SACOL0834
SACOL0846
SACOL0854
SACOL0865
SACOL0919
SACOL0929
SACOL0955
SACOL0970
SACOL0971
SACOL0979
SACOL1004
SACOL1023
SACOL1028
SACOL1031
SACOL1038
SACOL1041
SACOL1050
SACOL1123
SACOL1124
SACOL1127
SACOL1164
SACOL1194
SACOL1204
SACOL1206
SACOL1215
SACOL1236
SACOL1250
SACOL1259
SACOL1283
SACOL1317
SACOL1326
SACOL1329
SACOL1382
SACOL1383
SACOL1385
SACOL1390
SACOL1427
SACOL1438
SACOL1480
SACOL1481
SACOL1495
SACOL1597
SACOL1641
SACOL1644
SACOL1645
SACOL1657
SACOL1673
SACOL1689
SACOL1692
SACOL1718
SACOL1737
SACOL1740
SACOL1750
SACOL1770
SACOL1787
SACOL1791
SACOL1812
SACOL1815
SACOL1896
SACOL1899
SACOL1938
SACOL1944
SACOL1948
SACOL1949
SACOL1970
SACOL1971
SACOL2016
SACOL2022
SACOL2037
SACOL2063
SACOL2065
SACOL2067
SACOL2070
SACOL2103
SACOL2115
SACOL2120
SACOL2157
SACOL2187
SACOL2189
SACOL2243
SACOL2247
SACOL2252
SACOL2273
SACOL2287
SACOL2301
SACOL2310
SACOL2319
SACOL2351
SACOL2368
SACOL2508
SACOL2530
SACOL2568
SACOL2588
SACOL2621
SACOL2671
SACOL2688

## Sheet: Supplementary Dataset 3
Supplementary Dataset 3. Percentages of unassignable-alleles, and negative-allele for each locus.
Locus Tag	Zero_percen	Negative_percen
SACOL0673	0.857548	0.269313
SACOL0919	0.568746	0.00531538
SACOL2192	0.566974	0.0124026
SACOL1173	0.56343	0.0407512
SACOL2193	0.56343	0.0159461
SACOL0920	0.561658	0.0301205
SACOL0272	0.53331	0.0956768
SACOL0275	0.442948	0.102764
SACOL0273	0.437633	0.0407512
SACOL2433	0.434089	0.051382
SACOL2148	0.411056	0.00885897
SACOL2149	0.409284	0.0141743
SACOL0139	0.398653	0.132884
SACOL0258	0.396882	0.136428
SACOL0726	0.377392	0.799079
SACOL1349	0.373848	0.0903614
SACOL0024	0.370305	0.999291
SACOL0141	0.361446	0.0159461
SACOL1351	0.359674	0.155918
SACOL1896	0.352587	0.951453
SACOL2667	0.334869	0.0124026
SACOL0142	0.329554	0.0265769
SACOL1597	0.327782	0.650248
SACOL0270	0.294118	0.262225
SACOL1361	0.281715	0.113395
SACOL0077	0.269313	0.0478384
SACOL0427	0.255138	0.00708717
SACOL0267	0.251595	0.116938
SACOL0078	0.235648	0.0761871
SACOL0865	0.230333	0.16832
SACOL1822	0.223246	0.00177179
SACOL0390	0.216159	0.136428
SACOL1218	0.214387	0.00708717
SACOL2301	0.203756	0.0566974
SACOL0664	0.198441	0.0584692
SACOL1038	0.193125	0.990432
SACOL0480	0.175408	0.0744153
SACOL1140	0.173636	0.0177179
SACOL1774	0.171864	0.122254
SACOL0676	0.164777	0.00177179
SACOL2702	0.163005	0.230333
SACOL2603	0.159461	0.0106308
SACOL2704	0.155918	0.535082
SACOL0102	0.154146	0.0301205
SACOL0100	0.154146	0.0124026
SACOL0101	0.152374	0.0141743
SACOL0105	0.147059	0.0283487
SACOL0107	0.147059	0.00885897
SACOL0108	0.147059	0.00708717
SACOL0670	0.143515	0.552799
SACOL0989	0.141743	0.0442948
SACOL0940	0.136428	0.0248051
SACOL2688	0.129341	0.288802
SACOL0266	0.129341	0.161233
SACOL0178	0.125797	0.0566974
SACOL2022	0.125797	0.0531538
SACOL2168	0.125797	0.0442948
SACOL0265	0.124026	0.060241
SACOL0418	0.124026	0.00885897
SACOL2689	0.122254	0.0372077
SACOL2686	0.122254	0.00885897
SACOL2307	0.120482	0.115167
SACOL2171	0.120482	0.042523
SACOL2687	0.120482	0.0177179
SACOL0190	0.11871	0.0407512
SACOL1977	0.116938	0.0690999
SACOL2685	0.115167	0.0106308
SACOL0862	0.113395	0.0850461
SACOL0235	0.113395	0.0744153
SACOL0933	0.113395	0.042523
SACOL2169	0.113395	0.0106308
SACOL2180	0.111623	0.428774
SACOL2683	0.111623	0.051382
SACOL2682	0.111623	0.0336641
SACOL2701	0.109851	0.0549256
SACOL2694	0.109851	0.0407512
SACOL1971	0.106308	0.0850461
SACOL2698	0.104536	0.00354359
SACOL0398	0.102764	0.0301205
SACOL0084	0.100992	0.109851
SACOL0499	0.100992	0.0248051
SACOL0299	0.0992204	0.177179
SACOL2157	0.0992204	0.0531538
SACOL0089	0.0992204	0.0354359
SACOL2697	0.0992204	0.0177179
SACOL2714	0.0974486	0.333097
SACOL1418	0.0974486	0.093905
SACOL0621	0.0974486	0.0637845
SACOL2696	0.0974486	0.0389794
SACOL0086	0.0956768	0.0903614
SACOL0863	0.0956768	0.0354359
SACOL2713	0.0956768	0.0194897
SACOL0467	0.0956768	0.0124026
SACOL0308	0.093905	0.0212615
SACOL2186	0.093905	0.00177179
SACOL0655	0.0921332	0.0248051
SACOL2711	0.0921332	0.0106308
SACOL2712	0.0903614	0.100992
SACOL0310	0.0903614	0.0478384
SACOL2187	0.0903614	0.0478384
SACOL0233	0.0903614	0.0212615
SACOL0234	0.0903614	0.0141743
SACOL1465	0.0885897	0.0921332
SACOL1656	0.0885897	0.0584692
SACOL0864	0.0885897	0.0531538
SACOL2185	0.0885897	0.0265769
SACOL2287	0.0868179	0.0690999
SACOL0232	0.0850461	0.0336641
SACOL0231	0.0850461	0.0106308
SACOL0400	0.0832743	0.145287
SACOL2188	0.0832743	0.0141743
SACOL1438	0.0815025	0.184266
SACOL2534	0.0815025	0.0761871
SACOL0742	0.0797307	0.0442948
SACOL2590	0.0797307	0.0389794
SACOL0413	0.0797307	0.0336641
SACOL2292	0.0797307	0.0301205
SACOL1598	0.0779589	0.147059
SACOL0088	0.0779589	0.042523
SACOL1420	0.0779589	0.0372077
SACOL1356	0.0779589	0.00531538
SACOL2020	0.0761871	0.186038
SACOL0111	0.0761871	0.0141743
SACOL0724	0.0744153	0.846917
SACOL2566	0.0744153	0.141743
SACOL1482	0.0744153	0.0478384
SACOL2199	0.0744153	0.0248051
SACOL1663	0.0744153	0.0177179
SACOL1791	0.0726435	0.0478384
SACOL0394	0.0726435	0.00531538
SACOL0164	0.0708717	0.302977
SACOL2574	0.0708717	0.0832743
SACOL0422	0.0708717	0.042523
SACOL1987	0.0708717	0.0407512
SACOL2184	0.0708717	0.0124026
SACOL1219	0.0708717	0.00885897
SACOL0855	0.0690999	0.0177179
SACOL0404	0.0673281	0.0230333
SACOL0300	0.0673281	0.0194897
SACOL0488	0.0673281	0.0177179
SACOL0230	0.0673281	0.00354359
SACOL0395	0.0673281	0.00354359
SACOL0316	0.0655563	0.262225
SACOL0854	0.0655563	0.060241
SACOL2181	0.0655563	0.0549256
SACOL0092	0.0655563	0.0301205
SACOL2182	0.0655563	0.00885897
SACOL0125	0.0637845	0.132884
SACOL0514	0.0637845	0.115167
SACOL2031	0.0637845	0.0531538
SACOL2314	0.0637845	0.0141743
SACOL0239	0.0637845	0.0124026
SACOL0401	0.0637845	0.0124026
SACOL0421	0.0637845	0.0124026
SACOL0453	0.0620128	0.288802
SACOL0136	0.0620128	0.253366
SACOL0405	0.0620128	0.0248051
SACOL2565	0.060241	0.767186
SACOL1444	0.060241	0.28703
SACOL1402	0.060241	0.0478384
SACOL0138	0.060241	0.0354359
SACOL0185	0.060241	0.0336641
SACOL0392	0.060241	0.0230333
SACOL0424	0.0584692	0.184266
SACOL0264	0.0584692	0.0318923
SACOL1464	0.0584692	0.0248051
SACOL0785	0.0584692	0.0159461
SACOL1357	0.0566974	0.166549
SACOL2671	0.0566974	0.0690999
SACOL0137	0.0566974	0.0354359
SACOL1657	0.0549256	0.39511
SACOL0096	0.0549256	0.193125
SACOL0180	0.0549256	0.116938
SACOL0595	0.0549256	0.0496102
SACOL1659	0.0549256	0.0496102
SACOL0869	0.0549256	0.0124026
SACOL2197	0.0549256	0.00708717
SACOL1403	0.0531538	0.113395
SACOL0624	0.0531538	0.0708717
SACOL0113	0.0531538	0.0248051
SACOL0409	0.0531538	0.0230333
SACOL0490	0.0531538	0.0230333
SACOL0868	0.0531538	0.0159461
SACOL0924	0.0531538	0.0106308
SACOL1422	0.0531538	0.0106308
SACOL0420	0.0531538	0.00177179
SACOL2189	0.051382	0.315379
SACOL0130	0.051382	0.051382
SACOL0128	0.051382	0.0496102
SACOL0410	0.051382	0.0212615
SACOL1462	0.051382	0.0212615
SACOL2033	0.051382	0.00354359
SACOL2026	0.0496102	0.244507
SACOL1424	0.0496102	0.0708717
SACOL2632	0.0496102	0.0301205
SACOL0184	0.0496102	0.0159461
SACOL0411	0.0496102	0.0159461
SACOL2605	0.0478384	0.0832743
SACOL0177	0.0478384	0.0620128
SACOL1306	0.0478384	0.0460666
SACOL0491	0.0478384	0.0407512
SACOL1423	0.0478384	0.0318923
SACOL0448	0.0478384	0.0212615
SACOL1045	0.0460666	1.13749
SACOL1419	0.0460666	0.0690999
SACOL1039	0.0460666	0.060241
SACOL1970	0.0442948	3.45854
SACOL1600	0.0442948	0.37562
SACOL1041	0.0442948	0.127569
SACOL0186	0.0442948	0.0974486
SACOL0192	0.0442948	0.051382
SACOL1428	0.0442948	0.0389794
SACOL0407	0.0442948	0.0194897
SACOL1065	0.0442948	0.0159461
SACOL2139	0.0442948	0.0159461
SACOL1815	0.0442948	0.0124026
SACOL0617	0.0442948	0.00531538
SACOL0515	0.042523	1.00638
SACOL0769	0.042523	0.124026
SACOL0097	0.042523	0.0159461
SACOL0098	0.042523	0.00885897
SACOL2626	0.042523	0.00885897
SACOL0099	0.042523	0.00708717
SACOL1708	0.0407512	0.221474
SACOL0628	0.0407512	0.205528
SACOL1164	0.0407512	0.143515
SACOL1400	0.0407512	0.0620128
SACOL1956	0.0407512	0.0620128
SACOL0995	0.0407512	0.060241
SACOL2619	0.0407512	0.0389794
SACOL0311	0.0407512	0.0212615
SACOL2374	0.0407512	0.0194897
SACOL2483	0.0389794	0.302977
SACOL2662	0.0389794	0.0903614
SACOL2021	0.0389794	0.0708717
SACOL1401	0.0389794	0.0354359
SACOL2717	0.0389794	0.0354359
SACOL1106	0.0389794	0.0212615
SACOL0866	0.0389794	0.00885897
SACOL2443	0.0372077	0.108079
SACOL0611	0.0372077	0.0283487
SACOL0126	0.0372077	0.0159461
SACOL0010	0.0372077	0.0106308
SACOL0932	0.0372077	0.00708717
SACOL0188	0.0354359	0.0992204
SACOL1480	0.0354359	0.0779589
SACOL2147	0.0354359	0.0301205
SACOL2281	0.0354359	0.0230333
SACOL0122	0.0354359	0.0194897
SACOL0255	0.0354359	0.0141743
SACOL1186	0.0354359	0.0124026
SACOL1998	0.0354359	0.0124026
SACOL1949	0.0354359	0.00885897
SACOL0642	0.0354359	0
SACOL2588	0.0336641	0.923104
SACOL0749	0.0336641	0.125797
SACOL2179	0.0336641	0.0726435
SACOL0187	0.0336641	0.0407512
SACOL0127	0.0336641	0.0212615
SACOL2028	0.0336641	0.0159461
SACOL2368	0.0336641	0.0124026
SACOL0179	0.0336641	0.0106308
SACOL1059	0.0318923	0.25691
SACOL2542	0.0318923	0.0655563
SACOL0620	0.0318923	0.0442948
SACOL1399	0.0318923	0.042523
SACOL2655	0.0318923	0.0407512
SACOL0215	0.0318923	0.0354359
SACOL2413	0.0318923	0.0336641
SACOL2681	0.0318923	0.0283487
SACOL1047	0.0318923	0.0230333
SACOL1899	0.0318923	0.0177179
SACOL0155	0.0318923	0.0141743
SACOL1698	0.0318923	0.0124026
SACOL1826	0.0318923	0.00885897
SACOL1185	0.0318923	0.00708717
SACOL0156	0.0318923	0.00354359
SACOL1437	0.0318923	0
SACOL1979	0.0301205	1.52906
SACOL2636	0.0301205	0.373848
SACOL1443	0.0301205	0.191354
SACOL2328	0.0301205	0.143515
SACOL2384	0.0301205	0.124026
SACOL0860	0.0301205	0.0885897
SACOL2409	0.0301205	0.0708717
SACOL0166	0.0301205	0.0690999
SACOL0263	0.0301205	0.0673281
SACOL0214	0.0301205	0.0478384
SACOL0262	0.0301205	0.0301205
SACOL0149	0.0301205	0.0248051
SACOL0160	0.0301205	0.0230333
SACOL0168	0.0301205	0.0212615
SACOL0167	0.0301205	0.0194897
SACOL1809	0.0301205	0.0194897
SACOL0313	0.0301205	0.0141743
SACOL2124	0.0301205	0.0124026
SACOL0152	0.0301205	0.00531538
SACOL0980	0.0283487	0.301205
SACOL0117	0.0283487	0.2764
SACOL0312	0.0283487	0.15769
SACOL2591	0.0283487	0.139972
SACOL0671	0.0283487	0.0956768
SACOL0504	0.0283487	0.0815025
SACOL0254	0.0283487	0.0496102
SACOL1013	0.0283487	0.042523
SACOL1553	0.0283487	0.042523
SACOL2514	0.0283487	0.0389794
SACOL0159	0.0283487	0.0372077
SACOL0194	0.0283487	0.0248051
SACOL2304	0.0283487	0.0230333
SACOL0750	0.0283487	0.0177179
SACOL2351	0.0283487	0.0177179
SACOL1785	0.0283487	0.0159461
SACOL0120	0.0283487	0.0124026
SACOL0315	0.0283487	0.0124026
SACOL0121	0.0283487	0.00708717
SACOL1322	0.0265769	1.31644
SACOL0148	0.0265769	0.317151
SACOL0516	0.0265769	0.269313
SACOL2353	0.0265769	0.129341
SACOL0150	0.0265769	0.0868179
SACOL1556	0.0265769	0.0744153
SACOL2050	0.0265769	0.060241
SACOL0314	0.0265769	0.0318923
SACOL0993	0.0265769	0.0318923
SACOL0213	0.0265769	0.0230333
SACOL1044	0.0265769	0.0230333
SACOL0193	0.0265769	0.0194897
SACOL2618	0.0265769	0.00885897
SACOL2621	0.0265769	0.00708717
SACOL0598	0.0248051	0.604181
SACOL0443	0.0248051	0.361446
SACOL1738	0.0248051	0.18781
SACOL1916	0.0248051	0.100992
SACOL1064	0.0248051	0.0868179
SACOL0196	0.0248051	0.0478384
SACOL1019	0.0248051	0.0460666
SACOL2288	0.0248051	0.0389794
SACOL0147	0.0248051	0.0354359
SACOL0124	0.0248051	0.0212615
SACOL2656	0.0248051	0.0194897
SACOL0755	0.0248051	0.0159461
SACOL1554	0.0248051	0.0159461
SACOL2600	0.0248051	0.0159461
SACOL0165	0.0248051	0.0141743
SACOL0118	0.0248051	0.00885897
SACOL1712	0.0230333	0.432318
SACOL2350	0.0230333	0.15769
SACOL2146	0.0230333	0.116938
SACOL2675	0.0230333	0.113395
SACOL0870	0.0230333	0.0850461
SACOL2624	0.0230333	0.0655563
SACOL0170	0.0230333	0.0566974
SACOL0203	0.0230333	0.0496102
SACOL2422	0.0230333	0.0496102
SACOL2376	0.0230333	0.0336641
SACOL2243	0.0230333	0.0318923
SACOL0211	0.0230333	0.0301205
SACOL0197	0.0230333	0.0283487
SACOL1028	0.0230333	0.0283487
SACOL0505	0.0230333	0.0265769
SACOL0195	0.0230333	0.0248051
SACOL2594	0.0230333	0.0248051
SACOL0157	0.0230333	0.0194897
SACOL2316	0.0230333	0.0194897
SACOL2128	0.0230333	0.0177179
SACOL2723	0.0230333	0.0141743
SACOL2602	0.0230333	0.0124026
SACOL0176	0.0230333	0.00708717
SACOL2255	0.0230333	0.00708717
SACOL2438	0.0230333	0.00531538
SACOL0153	0.0230333	0.00354359
SACOL0748	0.0212615	0.4146
SACOL0747	0.0212615	0.152374
SACOL1924	0.0212615	0.134656
SACOL2364	0.0212615	0.125797
SACOL0599	0.0212615	0.0761871
SACOL2070	0.0212615	0.0726435
SACOL2673	0.0212615	0.0620128
SACOL0779	0.0212615	0.0566974
SACOL0746	0.0212615	0.051382
SACOL1690	0.0212615	0.0496102
SACOL0684	0.0212615	0.0460666
SACOL0202	0.0212615	0.0442948
SACOL0532	0.0212615	0.0389794
SACOL0169	0.0212615	0.0354359
SACOL1947	0.0212615	0.0301205
SACOL0191	0.0212615	0.0265769
SACOL0212	0.0212615	0.0248051
SACOL0200	0.0212615	0.0159461
SACOL1683	0.0212615	0.0141743
SACOL2153	0.0212615	0.0124026
SACOL1429	0.0212615	0.0106308
SACOL1688	0.0212615	0.0106308
SACOL2735	0.0212615	0.00885897
SACOL1365	0.0212615	0.00708717
SACOL0804	0.0212615	0.00354359
SACOL1632	0.0212615	0
SACOL1783	0.0194897	0.171864
SACOL1606	0.0194897	0.163005
SACOL2053	0.0194897	0.122254
SACOL0251	0.0194897	0.120482
SACOL2592	0.0194897	0.0885897
SACOL1909	0.0194897	0.0690999
SACOL2533	0.0194897	0.0549256
SACOL1376	0.0194897	0.051382
SACOL0665	0.0194897	0.0389794
SACOL2598	0.0194897	0.0318923
SACOL2342	0.0194897	0.0230333
SACOL0171	0.0194897	0.0212615
SACOL1491	0.0194897	0.0159461
SACOL2442	0.0194897	0.0124026
SACOL0173	0.0194897	0.00531538
SACOL2280	0.0194897	0
SACOL0301	0.0177179	0.111623
SACOL1988	0.0177179	0.102764
SACOL1995	0.0177179	0.0708717
SACOL0764	0.0177179	0.0690999
SACOL2359	0.0177179	0.0460666
SACOL2575	0.0177179	0.0460666
SACOL1182	0.0177179	0.0407512
SACOL2383	0.0177179	0.0301205
SACOL2322	0.0177179	0.0283487
SACOL0691	0.0177179	0.0248051
SACOL0992	0.0177179	0.0212615
SACOL0199	0.0177179	0.0194897
SACOL2609	0.0177179	0.0124026
SACOL0626	0.0177179	0.00531538
SACOL0198	0.0177179	0.00354359
SACOL0616	0.0159461	0.761871
SACOL1004	0.0159461	0.357902
SACOL1711	0.0159461	0.311836
SACOL1917	0.0159461	0.147059
SACOL1383	0.0159461	0.108079
SACOL1006	0.0159461	0.0708717
SACOL1835	0.0159461	0.0549256
SACOL1358	0.0159461	0.051382
SACOL2252	0.0159461	0.042523
SACOL1773	0.0159461	0.0301205
SACOL1448	0.0159461	0.0283487
SACOL2614	0.0159461	0.0248051
SACOL0813	0.0159461	0.0212615
SACOL1991	0.0159461	0.0194897
SACOL0225	0.0159461	0.0159461
SACOL0253	0.0159461	0.0159461
SACOL0022	0.0159461	0.0141743
SACOL0945	0.0159461	0.0141743
SACOL1439	0.0159461	0.0141743
SACOL1603	0.0159461	0.0106308
SACOL1590	0.0159461	0.00885897
SACOL0966	0.0159461	0.00708717
SACOL1789	0.0159461	0.00708717
SACOL2515	0.0159461	0.00531538
SACOL1678	0.0141743	0.340184
SACOL2176	0.0141743	0.331325
SACOL0830	0.0141743	0.155918
SACOL2069	0.0141743	0.129341
SACOL1526	0.0141743	0.127569
SACOL0736	0.0141743	0.0885897
SACOL1113	0.0141743	0.0815025
SACOL0871	0.0141743	0.0620128
SACOL2725	0.0141743	0.060241
SACOL2042	0.0141743	0.0389794
SACOL2071	0.0141743	0.0389794
SACOL1441	0.0141743	0.0372077
SACOL0302	0.0141743	0.0354359
SACOL1990	0.0141743	0.0354359
SACOL2639	0.0141743	0.0354359
SACOL0733	0.0141743	0.0336641
SACOL2721	0.0141743	0.0318923
SACOL0541	0.0141743	0.0301205
SACOL1430	0.0141743	0.0301205
SACOL2389	0.0141743	0.0301205
SACOL0619	0.0141743	0.0283487
SACOL0252	0.0141743	0.0265769
SACOL2403	0.0141743	0.0265769
SACOL2670	0.0141743	0.0265769
SACOL0447	0.0141743	0.0248051
SACOL0947	0.0141743	0.0212615
SACOL0204	0.0141743	0.0194897
SACOL2628	0.0141743	0.0194897
SACOL1094	0.0141743	0.0177179
SACOL0666	0.0141743	0.0159461
SACOL0872	0.0141743	0.0159461
SACOL1095	0.0141743	0.0141743
SACOL1662	0.0141743	0.0141743
SACOL2321	0.0141743	0.00885897
SACOL2616	0.0141743	0.00885897
SACOL1426	0.0141743	0.00708717
SACOL2562	0.0141743	0.00708717
SACOL0738	0.0141743	0.00354359
SACOL2634	0.0141743	0
SACOL1481	0.0124026	0.329554
SACOL1643	0.0124026	0.18781
SACOL0612	0.0124026	0.143515
SACOL0006	0.0124026	0.0974486
SACOL1393	0.0124026	0.0974486
SACOL1552	0.0124026	0.0903614
SACOL2625	0.0124026	0.0815025
SACOL2046	0.0124026	0.0761871
SACOL2257	0.0124026	0.0690999
SACOL0991	0.0124026	0.0620128
SACOL2327	0.0124026	0.0566974
SACOL2436	0.0124026	0.0496102
SACOL2425	0.0124026	0.0460666
SACOL2361	0.0124026	0.0442948
SACOL0979	0.0124026	0.042523
SACOL1111	0.0124026	0.0389794
SACOL2054	0.0124026	0.0372077
SACOL2177	0.0124026	0.0372077
SACOL1546	0.0124026	0.0354359
SACOL2286	0.0124026	0.0318923
SACOL1208	0.0124026	0.0301205
SACOL1142	0.0124026	0.0248051
SACOL1056	0.0124026	0.0212615
SACOL2357	0.0124026	0.0212615
SACOL2635	0.0124026	0.0194897
SACOL2463	0.0124026	0.0177179
SACOL2627	0.0124026	0.0177179
SACOL0975	0.0124026	0.0159461
SACOL1141	0.0124026	0.0159461
SACOL2056	0.0124026	0.0159461
SACOL1226	0.0124026	0.0124026
SACOL2516	0.0124026	0.0124026
SACOL2630	0.0124026	0.0124026
SACOL0538	0.0124026	0.0106308
SACOL0542	0.0124026	0.0106308
SACOL0205	0.0124026	0.00885897
SACOL0510	0.0124026	0.00885897
SACOL0513	0.0124026	0.00885897
SACOL1007	0.0124026	0.00885897
SACOL2587	0.0124026	0.00885897
SACOL2607	0.0124026	0.00885897
SACOL2613	0.0124026	0.00708717
SACOL0625	0.0124026	0.00531538
SACOL2488	0.0124026	0.00531538
SACOL2608	0.0124026	0.00531538
SACOL2648	0.0106308	2.58327
SACOL1433	0.0106308	0.317151
SACOL1381	0.0106308	0.216159
SACOL0763	0.0106308	0.155918
SACOL0735	0.0106308	0.100992
SACOL2622	0.0106308	0.0921332
SACOL1797	0.0106308	0.0850461
SACOL2067	0.0106308	0.0761871
SACOL2324	0.0106308	0.0744153
SACOL0025	0.0106308	0.0673281
SACOL1963	0.0106308	0.0637845
SACOL2367	0.0106308	0.0620128
SACOL2303	0.0106308	0.0566974
SACOL1447	0.0106308	0.0549256
SACOL0974	0.0106308	0.0531538
SACOL2068	0.0106308	0.051382
SACOL1058	0.0106308	0.0496102
SACOL1431	0.0106308	0.0460666
SACOL0023	0.0106308	0.0442948
SACOL1032	0.0106308	0.042523
SACOL2646	0.0106308	0.0407512
SACOL1763	0.0106308	0.0389794
SACOL0517	0.0106308	0.0354359
SACOL1063	0.0106308	0.0354359
SACOL2623	0.0106308	0.0354359
SACOL0011	0.0106308	0.0318923
SACOL2606	0.0106308	0.0301205
SACOL1009	0.0106308	0.0283487
SACOL2066	0.0106308	0.0283487
SACOL2279	0.0106308	0.0283487
SACOL1018	0.0106308	0.0248051
SACOL1181	0.0106308	0.0248051
SACOL2385	0.0106308	0.0248051
SACOL2080	0.0106308	0.0230333
SACOL2349	0.0106308	0.0230333
SACOL1310	0.0106308	0.0194897
SACOL1229	0.0106308	0.0141743
SACOL1967	0.0106308	0.0124026
SACOL2424	0.0106308	0.0124026
SACOL2617	0.0106308	0.0124026
SACOL0672	0.0106308	0.0106308
SACOL1938	0.0106308	0.0106308
SACOL2047	0.0106308	0.0106308
SACOL2360	0.0106308	0.0106308
SACOL2375	0.0106308	0.0106308
SACOL2719	0.0106308	0.0106308
SACOL0305	0.0106308	0.00531538
SACOL1035	0.0106308	0.00354359
SACOL2152	0.0106308	0.00354359
SACOL2532	0.0106308	0.00354359
SACOL0446	0.0106308	0
SACOL2491	0.0106308	0
SACOL2647	0.0106308	0
SACOL2440	0.00885897	0.173636
SACOL2573	0.00885897	0.154146
SACOL0921	0.00885897	0.129341
SACOL1479	0.00885897	0.111623
SACOL2470	0.00885897	0.0992204
SACOL0207	0.00885897	0.0815025
SACOL2530	0.00885897	0.0761871
SACOL2178	0.00885897	0.0726435
SACOL0223	0.00885897	0.0620128
SACOL1661	0.00885897	0.0620128
SACOL1259	0.00885897	0.0566974
SACOL1501	0.00885897	0.0549256
SACOL2663	0.00885897	0.0531538
SACOL1384	0.00885897	0.0478384
SACOL1745	0.00885897	0.0478384
SACOL1948	0.00885897	0.0460666
SACOL1461	0.00885897	0.0389794
SACOL2058	0.00885897	0.0372077
SACOL2156	0.00885897	0.0354359
SACOL1005	0.00885897	0.0318923
SACOL2036	0.00885897	0.0318923
SACOL1440	0.00885897	0.0301205
SACOL0827	0.00885897	0.0283487
SACOL2276	0.00885897	0.0265769
SACOL0307	0.00885897	0.0212615
SACOL2666	0.00885897	0.0212615
SACOL1368	0.00885897	0.0177179
SACOL1427	0.00885897	0.0177179
SACOL2362	0.00885897	0.0177179
SACOL0723	0.00885897	0.0159461
SACOL1660	0.00885897	0.0141743
SACOL2059	0.00885897	0.0141743
SACOL2278	0.00885897	0.0141743
SACOL1945	0.00885897	0.0124026
SACOL2296	0.00885897	0.0124026
SACOL0540	0.00885897	0.0106308
SACOL0739	0.00885897	0.0106308
SACOL1301	0.00885897	0.0106308
SACOL1558	0.00885897	0.0106308
SACOL0303	0.00885897	0.00885897
SACOL0728	0.00885897	0.00885897
SACOL1120	0.00885897	0.00885897
SACOL1432	0.00885897	0.00885897
SACOL2356	0.00885897	0.00885897
SACOL2371	0.00885897	0.00885897
SACOL2427	0.00885897	0.00885897
SACOL2434	0.00885897	0.00885897
SACOL1313	0.00885897	0.00708717
SACOL1645	0.00885897	0.00708717
SACOL1794	0.00885897	0.00708717
SACOL2392	0.00885897	0.00708717
SACOL0631	0.00885897	0.00531538
SACOL1071	0.00885897	0.00531538
SACOL2653	0.00885897	0.00531538
SACOL0503	0.00885897	0.00354359
SACOL1324	0.00885897	0.00354359
SACOL1468	0.00885897	0.00354359
SACOL1625	0.00885897	0.00354359
SACOL2093	0.00885897	0.00354359
SACOL2733	0.00885897	0.00354359
SACOL0208	0.00885897	0.00177179
SACOL0661	0.00885897	0.00177179
SACOL2127	0.00885897	0.00177179
SACOL2134	0.00885897	0.00177179
SACOL2120	0.00708717	1.42807
SACOL2277	0.00708717	1.24734
SACOL1382	0.00708717	0.86995
SACOL1687	0.00708717	0.35613
SACOL0687	0.00708717	0.235648
SACOL1984	0.00708717	0.139972
SACOL2294	0.00708717	0.1382
SACOL0580	0.00708717	0.131113
SACOL1008	0.00708717	0.116938
SACOL1720	0.00708717	0.0992204
SACOL1816	0.00708717	0.0992204
SACOL1060	0.00708717	0.0885897
SACOL0497	0.00708717	0.0744153
SACOL1303	0.00708717	0.0690999
SACOL2330	0.00708717	0.0690999
SACOL0692	0.00708717	0.0673281
SACOL1452	0.00708717	0.0673281
SACOL1275	0.00708717	0.0655563
SACOL0741	0.00708717	0.0620128
SACOL1359	0.00708717	0.0620128
SACOL0745	0.00708717	0.0566974
SACOL0224	0.00708717	0.0549256
SACOL0622	0.00708717	0.0531538
SACOL2529	0.00708717	0.0531538
SACOL1373	0.00708717	0.051382
SACOL0765	0.00708717	0.0496102
SACOL2582	0.00708717	0.0496102
SACOL1992	0.00708717	0.0460666
SACOL1689	0.00708717	0.0354359
SACOL1923	0.00708717	0.0354359
SACOL2645	0.00708717	0.0354359
SACOL1596	0.00708717	0.0318923
SACOL2063	0.00708717	0.0318923
SACOL1642	0.00708717	0.0301205
SACOL1555	0.00708717	0.0265769
SACOL1316	0.00708717	0.0248051
SACOL1115	0.00708717	0.0230333
SACOL1445	0.00708717	0.0230333
SACOL1551	0.00708717	0.0212615
SACOL0721	0.00708717	0.0194897
SACOL1512	0.00708717	0.0194897
SACOL2248	0.00708717	0.0194897
SACOL2297	0.00708717	0.0194897
SACOL2734	0.00708717	0.0194897
SACOL2386	0.00708717	0.0177179
SACOL0219	0.00708717	0.0159461
SACOL0835	0.00708717	0.0159461
SACOL1021	0.00708717	0.0159461
SACOL1128	0.00708717	0.0159461
SACOL2044	0.00708717	0.0159461
SACOL2416	0.00708717	0.0159461
SACOL2521	0.00708717	0.0159461
SACOL0922	0.00708717	0.0141743
SACOL1543	0.00708717	0.0141743
SACOL1681	0.00708717	0.0141743
SACOL2718	0.00708717	0.0141743
SACOL2369	0.00708717	0.0124026
SACOL2467	0.00708717	0.0124026
SACOL0449	0.00708717	0.0106308
SACOL0960	0.00708717	0.0106308
SACOL1131	0.00708717	0.00885897
SACOL1370	0.00708717	0.00885897
SACOL2408	0.00708717	0.00885897
SACOL0445	0.00708717	0.00708717
SACOL0618	0.00708717	0.00708717
SACOL1093	0.00708717	0.00708717
SACOL2522	0.00708717	0.00708717
SACOL1067	0.00708717	0.00531538
SACOL1589	0.00708717	0.00531538
SACOL2366	0.00708717	0.00531538
SACOL2474	0.00708717	0.00531538
SACOL2077	0.00708717	0.00354359
SACOL2265	0.00708717	0.00354359
SACOL2285	0.00708717	0.00354359
SACOL2479	0.00708717	0.00354359
SACOL0934	0.00708717	0.00177179
SACOL1608	0.00708717	0.00177179
SACOL1934	0.00708717	0.00177179
SACOL1372	0.00708717	0
SACOL1962	0.00708717	0
SACOL0822	0.00531538	0.951453
SACOL2135	0.00531538	0.524451
SACOL1646	0.00531538	0.235648
SACOL1954	0.00531538	0.15769
SACOL1832	0.00531538	0.152374
SACOL2557	0.00531538	0.0832743
SACOL1034	0.00531538	0.0779589
SACOL1395	0.00531538	0.0779589
SACOL1764	0.00531538	0.0761871
SACOL1928	0.00531538	0.0726435
SACOL1742	0.00531538	0.060241
SACOL0660	0.00531538	0.0584692
SACOL1544	0.00531538	0.0531538
SACOL2089	0.00531538	0.0496102
SACOL0713	0.00531538	0.0478384
SACOL2131	0.00531538	0.0442948
SACOL1994	0.00531538	0.042523
SACOL0784	0.00531538	0.0407512
SACOL2398	0.00531538	0.0407512
SACOL0539	0.00531538	0.0389794
SACOL2548	0.00531538	0.0389794
SACOL0926	0.00531538	0.0372077
SACOL1456	0.00531538	0.0354359
SACOL1314	0.00531538	0.0318923
SACOL0451	0.00531538	0.0248051
SACOL0875	0.00531538	0.0248051
SACOL1669	0.00531538	0.0248051
SACOL2390	0.00531538	0.0248051
SACOL0740	0.00531538	0.0230333
SACOL0986	0.00531538	0.0230333
SACOL2556	0.00531538	0.0230333
SACOL1197	0.00531538	0.0212615
SACOL1387	0.00531538	0.0212615
SACOL1564	0.00531538	0.0212615
SACOL1631	0.00531538	0.0212615
SACOL1914	0.00531538	0.0212615
SACOL0629	0.00531538	0.0194897
SACOL0787	0.00531538	0.0194897
SACOL1635	0.00531538	0.0194897
SACOL1803	0.00531538	0.0194897
SACOL1838	0.00531538	0.0194897
SACOL1446	0.00531538	0.0177179
SACOL1621	0.00531538	0.0177179
SACOL1721	0.00531538	0.0177179
SACOL1819	0.00531538	0.0177179
SACOL2136	0.00531538	0.0177179
SACOL2473	0.00531538	0.0177179
SACOL1705	0.00531538	0.0159461
SACOL1752	0.00531538	0.0159461
SACOL2295	0.00531538	0.0159461
SACOL2391	0.00531538	0.0159461
SACOL1483	0.00531538	0.0141743
SACOL1784	0.00531538	0.0141743
SACOL2116	0.00531538	0.0124026
SACOL2299	0.00531538	0.0124026
SACOL2332	0.00531538	0.0124026
SACOL2339	0.00531538	0.0124026
SACOL2437	0.00531538	0.0124026
SACOL2439	0.00531538	0.0124026
SACOL0248	0.00531538	0.0106308
SACOL0518	0.00531538	0.0106308
SACOL0758	0.00531538	0.0106308
SACOL0873	0.00531538	0.0106308
SACOL1542	0.00531538	0.0106308
SACOL1932	0.00531538	0.0106308
SACOL2258	0.00531538	0.0106308
SACOL2274	0.00531538	0.0106308
SACOL2471	0.00531538	0.0106308
SACOL1629	0.00531538	0.00885897
SACOL2477	0.00531538	0.00885897
SACOL2641	0.00531538	0.00885897
SACOL2650	0.00531538	0.00885897
SACOL0244	0.00531538	0.00708717
SACOL1127	0.00531538	0.00708717
SACOL1136	0.00531538	0.00708717
SACOL1151	0.00531538	0.00708717
SACOL1317	0.00531538	0.00708717
SACOL1833	0.00531538	0.00708717
SACOL1936	0.00531538	0.00708717
SACOL2117	0.00531538	0.00708717
SACOL2310	0.00531538	0.00708717
SACOL2475	0.00531538	0.00708717
SACOL2478	0.00531538	0.00708717
SACOL2531	0.00531538	0.00708717
SACOL0444	0.00531538	0.00531538
SACOL1771	0.00531538	0.00531538
SACOL2476	0.00531538	0.00531538
SACOL0743	0.00531538	0.00354359
SACOL1539	0.00531538	0.00354359
SACOL1911	0.00531538	0.00354359
SACOL2571	0.00531538	0.00354359
SACOL0768	0.00531538	0.00177179
SACOL1132	0.00531538	0.00177179
SACOL1706	0.00531538	0.00177179
SACOL1762	0.00531538	0.00177179
SACOL1811	0.00531538	0.00177179
SACOL2250	0.00531538	0.00177179
SACOL2333	0.00531538	0.00177179
SACOL2217	0.00531538	0
SACOL2649	0.00531538	0
SACOL1130	0.00354359	0.981573
SACOL0766	0.00354359	0.439405
SACOL2568	0.00354359	0.320695
SACOL1129	0.00354359	0.248051
SACOL1897	0.00354359	0.177179
SACOL0563	0.00354359	0.141743
SACOL1135	0.00354359	0.132884
SACOL2572	0.00354359	0.129341
SACOL1609	0.00354359	0.102764
SACOL1993	0.00354359	0.0956768
SACOL2323	0.00354359	0.0956768
SACOL0246	0.00354359	0.0885897
SACOL1396	0.00354359	0.0850461
SACOL0884	0.00354359	0.0832743
SACOL1160	0.00354359	0.0797307
SACOL2354	0.00354359	0.0797307
SACOL1929	0.00354359	0.0726435
SACOL1296	0.00354359	0.0673281
SACOL1770	0.00354359	0.0655563
SACOL0948	0.00354359	0.0531538
SACOL1114	0.00354359	0.0531538
SACOL1312	0.00354359	0.051382
SACOL1735	0.00354359	0.051382
SACOL0222	0.00354359	0.0496102
SACOL0833	0.00354359	0.0478384
SACOL0245	0.00354359	0.0442948
SACOL1107	0.00354359	0.0442948
SACOL1812	0.00354359	0.042523
SACOL0708	0.00354359	0.0389794
SACOL1450	0.00354359	0.0389794
SACOL0658	0.00354359	0.0354359
SACOL0707	0.00354359	0.0354359
SACOL1074	0.00354359	0.0354359
SACOL1362	0.00354359	0.0354359
SACOL1031	0.00354359	0.0336641
SACOL1033	0.00354359	0.0336641
SACOL1814	0.00354359	0.0336641
SACOL2298	0.00354359	0.0336641
SACOL0668	0.00354359	0.0318923
SACOL1602	0.00354359	0.0318923
SACOL1640	0.00354359	0.0301205
SACOL1800	0.00354359	0.0301205
SACOL1036	0.00354359	0.0283487
SACOL1363	0.00354359	0.0265769
SACOL2048	0.00354359	0.0265769
SACOL0454	0.00354359	0.0248051
SACOL0841	0.00354359	0.0248051
SACOL1211	0.00354359	0.0248051
SACOL1906	0.00354359	0.0248051
SACOL1921	0.00354359	0.0248051
SACOL2306	0.00354359	0.0248051
SACOL2541	0.00354359	0.0248051
SACOL0549	0.00354359	0.0212615
SACOL1012	0.00354359	0.0212615
SACOL1101	0.00354359	0.0212615
SACOL1523	0.00354359	0.0212615
SACOL1704	0.00354359	0.0212615
SACOL2407	0.00354359	0.0212615
SACOL0697	0.00354359	0.0194897
SACOL1189	0.00354359	0.0194897
SACOL1397	0.00354359	0.0194897
SACOL0216	0.00354359	0.0177179
SACOL0931	0.00354359	0.0177179
SACOL1090	0.00354359	0.0177179
SACOL1386	0.00354359	0.0177179
SACOL1550	0.00354359	0.0177179
SACOL2241	0.00354359	0.0177179
SACOL0603	0.00354359	0.0159461
SACOL0730	0.00354359	0.0159461
SACOL1665	0.00354359	0.0159461
SACOL1885	0.00354359	0.0159461
SACOL1939	0.00354359	0.0159461
SACOL2302	0.00354359	0.0159461
SACOL2555	0.00354359	0.0159461
SACOL0880	0.00354359	0.0141743
SACOL1308	0.00354359	0.0141743
SACOL1668	0.00354359	0.0141743
SACOL1818	0.00354359	0.0141743
SACOL2318	0.00354359	0.0141743
SACOL0731	0.00354359	0.0124026
SACOL0757	0.00354359	0.0124026
SACOL1200	0.00354359	0.0124026
SACOL1307	0.00354359	0.0124026
SACOL1509	0.00354359	0.0124026
SACOL1633	0.00354359	0.0124026
SACOL1723	0.00354359	0.0124026
SACOL1758	0.00354359	0.0124026
SACOL2065	0.00354359	0.0124026
SACOL2074	0.00354359	0.0124026
SACOL2085	0.00354359	0.0124026
SACOL2092	0.00354359	0.0124026
SACOL2125	0.00354359	0.0124026
SACOL0696	0.00354359	0.0106308
SACOL1328	0.00354359	0.0106308
SACOL1612	0.00354359	0.0106308
SACOL1627	0.00354359	0.0106308
SACOL1810	0.00354359	0.0106308
SACOL2550	0.00354359	0.0106308
SACOL0556	0.00354359	0.00885897
SACOL0703	0.00354359	0.00885897
SACOL0876	0.00354359	0.00885897
SACOL1231	0.00354359	0.00885897
SACOL1325	0.00354359	0.00885897
SACOL1378	0.00354359	0.00885897
SACOL1588	0.00354359	0.00885897
SACOL1630	0.00354359	0.00885897
SACOL2584	0.00354359	0.00885897
SACOL0452	0.00354359	0.00708717
SACOL1108	0.00354359	0.00708717
SACOL1110	0.00354359	0.00708717
SACOL1520	0.00354359	0.00708717
SACOL1667	0.00354359	0.00708717
SACOL1768	0.00354359	0.00708717
SACOL1904	0.00354359	0.00708717
SACOL1997	0.00354359	0.00708717
SACOL2049	0.00354359	0.00708717
SACOL2174	0.00354359	0.00708717
SACOL2229	0.00354359	0.00708717
SACOL2247	0.00354359	0.00708717
SACOL0727	0.00354359	0.00531538
SACOL1270	0.00354359	0.00531538
SACOL1666	0.00354359	0.00531538
SACOL2095	0.00354359	0.00531538
SACOL2225	0.00354359	0.00531538
SACOL2739	0.00354359	0.00531538
SACOL0773	0.00354359	0.00354359
SACOL0821	0.00354359	0.00354359
SACOL0977	0.00354359	0.00354359
SACOL1503	0.00354359	0.00354359
SACOL1566	0.00354359	0.00354359
SACOL1726	0.00354359	0.00354359
SACOL2238	0.00354359	0.00354359
SACOL2402	0.00354359	0.00354359
SACOL0015	0.00354359	0.00177179
SACOL1091	0.00354359	0.00177179
SACOL1203	0.00354359	0.00177179
SACOL1626	0.00354359	0.00177179
SACOL2102	0.00354359	0.00177179
SACOL2107	0.00354359	0.00177179
SACOL2230	0.00354359	0.00177179
SACOL2166	0.00177179	1.55032
SACOL1150	0.00177179	0.662651
SACOL0455	0.00177179	0.481928
SACOL1326	0.00177179	0.384479
SACOL1944	0.00177179	0.341956
SACOL2057	0.00177179	0.194897
SACOL1455	0.00177179	0.1382
SACOL0968	0.00177179	0.134656
SACOL1926	0.00177179	0.131113
SACOL1919	0.00177179	0.124026
SACOL1188	0.00177179	0.122254
SACOL1495	0.00177179	0.115167
SACOL0803	0.00177179	0.106308
SACOL1122	0.00177179	0.102764
SACOL0807	0.00177179	0.0761871
SACOL0573	0.00177179	0.0744153
SACOL1235	0.00177179	0.0744153
SACOL1808	0.00177179	0.0690999
SACOL0828	0.00177179	0.0637845
SACOL0949	0.00177179	0.060241
SACOL1957	0.00177179	0.060241
SACOL1088	0.00177179	0.0566974
SACOL2114	0.00177179	0.0566974
SACOL0014	0.00177179	0.0549256
SACOL1821	0.00177179	0.0531538
SACOL0744	0.00177179	0.051382
SACOL0461	0.00177179	0.0460666
SACOL1143	0.00177179	0.0460666
SACOL0545	0.00177179	0.0442948
SACOL1842	0.00177179	0.0442948
SACOL1996	0.00177179	0.0442948
SACOL2308	0.00177179	0.0442948
SACOL0428	0.00177179	0.042523
SACOL1309	0.00177179	0.042523
SACOL1903	0.00177179	0.042523
SACOL0846	0.00177179	0.0407512
SACOL1207	0.00177179	0.0407512
SACOL1616	0.00177179	0.0407512
SACOL1798	0.00177179	0.0407512
SACOL0456	0.00177179	0.0354359
SACOL1224	0.00177179	0.0354359
SACOL2651	0.00177179	0.0354359
SACOL0809	0.00177179	0.0318923
SACOL1123	0.00177179	0.0318923
SACOL1385	0.00177179	0.0318923
SACOL1525	0.00177179	0.0318923
SACOL2234	0.00177179	0.0318923
SACOL0711	0.00177179	0.0301205
SACOL2539	0.00177179	0.0301205
SACOL1118	0.00177179	0.0283487
SACOL1775	0.00177179	0.0283487
SACOL2105	0.00177179	0.0283487
SACOL0012	0.00177179	0.0265769
SACOL0569	0.00177179	0.0265769
SACOL0607	0.00177179	0.0265769
SACOL0788	0.00177179	0.0265769
SACOL0824	0.00177179	0.0265769
SACOL1046	0.00177179	0.0265769
SACOL1534	0.00177179	0.0265769
SACOL1570	0.00177179	0.0265769
SACOL1980	0.00177179	0.0265769
SACOL2164	0.00177179	0.0265769
SACOL2346	0.00177179	0.0265769
SACOL2536	0.00177179	0.0265769
SACOL1236	0.00177179	0.0248051
SACOL1290	0.00177179	0.0248051
SACOL1593	0.00177179	0.0248051
SACOL2544	0.00177179	0.0248051
SACOL0582	0.00177179	0.0230333
SACOL0585	0.00177179	0.0230333
SACOL1050	0.00177179	0.0230333
SACOL1147	0.00177179	0.0230333
SACOL1204	0.00177179	0.0230333
SACOL1215	0.00177179	0.0230333
SACOL1725	0.00177179	0.0230333
SACOL1756	0.00177179	0.0230333
SACOL2079	0.00177179	0.0230333
SACOL2242	0.00177179	0.0230333
SACOL2410	0.00177179	0.0230333
SACOL2658	0.00177179	0.0230333
SACOL1206	0.00177179	0.0212615
SACOL1499	0.00177179	0.0212615
SACOL2138	0.00177179	0.0212615
SACOL0519	0.00177179	0.0194897
SACOL0615	0.00177179	0.0194897
SACOL0659	0.00177179	0.0194897
SACOL0780	0.00177179	0.0194897
SACOL1557	0.00177179	0.0194897
SACOL2293	0.00177179	0.0194897
SACOL0520	0.00177179	0.0177179
SACOL0798	0.00177179	0.0177179
SACOL0805	0.00177179	0.0177179
SACOL1146	0.00177179	0.0177179
SACOL1545	0.00177179	0.0177179
SACOL1647	0.00177179	0.0177179
SACOL1761	0.00177179	0.0177179
SACOL2273	0.00177179	0.0177179
SACOL2554	0.00177179	0.0177179
SACOL2738	0.00177179	0.0177179
SACOL1030	0.00177179	0.0159461
SACOL1257	0.00177179	0.0159461
SACOL1592	0.00177179	0.0159461
SACOL1695	0.00177179	0.0159461
SACOL2740	0.00177179	0.0159461
SACOL0566	0.00177179	0.0141743
SACOL0928	0.00177179	0.0141743
SACOL0967	0.00177179	0.0141743
SACOL1070	0.00177179	0.0141743
SACOL1075	0.00177179	0.0141743
SACOL1223	0.00177179	0.0141743
SACOL1607	0.00177179	0.0141743
SACOL1670	0.00177179	0.0141743
SACOL1675	0.00177179	0.0141743
SACOL1715	0.00177179	0.0141743
SACOL1941	0.00177179	0.0141743
SACOL2000	0.00177179	0.0141743
SACOL2029	0.00177179	0.0141743
SACOL2126	0.00177179	0.0141743
SACOL2266	0.00177179	0.0141743
SACOL2569	0.00177179	0.0141743
SACOL0019	0.00177179	0.0124026
SACOL0800	0.00177179	0.0124026
SACOL0962	0.00177179	0.0124026
SACOL1082	0.00177179	0.0124026
SACOL1137	0.00177179	0.0124026
SACOL1364	0.00177179	0.0124026
SACOL1655	0.00177179	0.0124026
SACOL1898	0.00177179	0.0124026
SACOL1908	0.00177179	0.0124026
SACOL2272	0.00177179	0.0124026
SACOL2553	0.00177179	0.0124026
SACOL2736	0.00177179	0.0124026
SACOL0457	0.00177179	0.0106308
SACOL0630	0.00177179	0.0106308
SACOL0669	0.00177179	0.0106308
SACOL1126	0.00177179	0.0106308
SACOL1198	0.00177179	0.0106308
SACOL1216	0.00177179	0.0106308
SACOL1511	0.00177179	0.0106308
SACOL1516	0.00177179	0.0106308
SACOL1560	0.00177179	0.0106308
SACOL1591	0.00177179	0.0106308
SACOL1610	0.00177179	0.0106308
SACOL1638	0.00177179	0.0106308
SACOL1753	0.00177179	0.0106308
SACOL1952	0.00177179	0.0106308
SACOL2113	0.00177179	0.0106308
SACOL2644	0.00177179	0.0106308
SACOL2737	0.00177179	0.0106308
SACOL0508	0.00177179	0.00885897
SACOL0512	0.00177179	0.00885897
SACOL0525	0.00177179	0.00885897
SACOL0584	0.00177179	0.00885897
SACOL1366	0.00177179	0.00885897
SACOL1513	0.00177179	0.00885897
SACOL1595	0.00177179	0.00885897
SACOL1786	0.00177179	0.00885897
SACOL1796	0.00177179	0.00885897
SACOL1895	0.00177179	0.00885897
SACOL2090	0.00177179	0.00885897
SACOL2099	0.00177179	0.00885897
SACOL2111	0.00177179	0.00885897
SACOL2118	0.00177179	0.00885897
SACOL2348	0.00177179	0.00885897
SACOL2549	0.00177179	0.00885897
SACOL0551	0.00177179	0.00708717
SACOL1020	0.00177179	0.00708717
SACOL1069	0.00177179	0.00708717
SACOL1086	0.00177179	0.00708717
SACOL1320	0.00177179	0.00708717
SACOL1510	0.00177179	0.00708717
SACOL1892	0.00177179	0.00708717
SACOL2137	0.00177179	0.00708717
SACOL2162	0.00177179	0.00708717
SACOL2275	0.00177179	0.00708717
SACOL2340	0.00177179	0.00708717
SACOL2352	0.00177179	0.00708717
SACOL0007	0.00177179	0.00531538
SACOL0220	0.00177179	0.00531538
SACOL0552	0.00177179	0.00531538
SACOL0771	0.00177179	0.00531538
SACOL1081	0.00177179	0.00531538
SACOL1239	0.00177179	0.00531538
SACOL1254	0.00177179	0.00531538
SACOL1388	0.00177179	0.00531538
SACOL1467	0.00177179	0.00531538
SACOL1604	0.00177179	0.00531538
SACOL1817	0.00177179	0.00531538
SACOL1820	0.00177179	0.00531538
SACOL2104	0.00177179	0.00531538
SACOL2245	0.00177179	0.00531538
SACOL2312	0.00177179	0.00531538
SACOL2415	0.00177179	0.00531538
SACOL0437	0.00177179	0.00354359
SACOL0496	0.00177179	0.00354359
SACOL0564	0.00177179	0.00354359
SACOL0930	0.00177179	0.00354359
SACOL0939	0.00177179	0.00354359
SACOL0943	0.00177179	0.00354359
SACOL0944	0.00177179	0.00354359
SACOL0951	0.00177179	0.00354359
SACOL0956	0.00177179	0.00354359
SACOL1076	0.00177179	0.00354359
SACOL1103	0.00177179	0.00354359
SACOL1119	0.00177179	0.00354359
SACOL1217	0.00177179	0.00354359
SACOL1262	0.00177179	0.00354359
SACOL1286	0.00177179	0.00354359
SACOL1299	0.00177179	0.00354359
SACOL1671	0.00177179	0.00354359
SACOL1702	0.00177179	0.00354359
SACOL1751	0.00177179	0.00354359
SACOL1912	0.00177179	0.00354359
SACOL2035	0.00177179	0.00354359
SACOL2060	0.00177179	0.00354359
SACOL2207	0.00177179	0.00354359
SACOL2268	0.00177179	0.00354359
SACOL2315	0.00177179	0.00354359
SACOL0458	0.00177179	0.00177179
SACOL0550	0.00177179	0.00177179
SACOL0606	0.00177179	0.00177179
SACOL0913	0.00177179	0.00177179
SACOL1133	0.00177179	0.00177179
SACOL1238	0.00177179	0.00177179
SACOL1247	0.00177179	0.00177179
SACOL1484	0.00177179	0.00177179
SACOL1489	0.00177179	0.00177179
SACOL1654	0.00177179	0.00177179
SACOL1733	0.00177179	0.00177179
SACOL1902	0.00177179	0.00177179
SACOL2017	0.00177179	0.00177179
SACOL2061	0.00177179	0.00177179
SACOL2076	0.00177179	0.00177179
SACOL2223	0.00177179	0.00177179
SACOL2237	0.00177179	0.00177179
SACOL2311	0.00177179	0.00177179
SACOL0770	0.00177179	0
SACOL0969	0.00177179	0
SACOL1191	0.00177179	0
SACOL1375	0.00177179	0
SACOL1693	0.00177179	0
SACOL1700	0.00177179	0
SACOL1701	0.00177179	0
SACOL2078	0.00177179	0
SACOL2414	0.00177179	0
SACOL0929	0	13.7792
SACOL1072	0	1.55386
SACOL0959	0	1.13395
SACOL0918	0	0.519135
SACOL1750	0	0.44472
SACOL0534	0	0.3455
SACOL1251	0	0.299433
SACOL2038	0	0.278172
SACOL1001	0	0.182495
SACOL1709	0	0.15769
SACOL1282	0	0.154146
SACOL0523	0	0.148831
SACOL2508	0	0.139972
SACOL1190	0	0.134656
SACOL0439	0	0.124026
SACOL1302	0	0.106308
SACOL1490	0	0.102764
SACOL1634	0	0.102764
SACOL0778	0	0.100992
SACOL0426	0	0.0974486
SACOL1498	0	0.0903614
SACOL1913	0	0.0903614
SACOL1048	0	0.0885897
SACOL1161	0	0.0797307
SACOL1569	0	0.0797307
SACOL1907	0	0.0761871
SACOL2073	0	0.0744153
SACOL1411	0	0.0726435
SACOL1327	0	0.0673281
SACOL1222	0	0.060241
SACOL1714	0	0.060241
SACOL2341	0	0.060241
SACOL1297	0	0.0584692
SACOL0589	0	0.0566974
SACOL1614	0	0.0566974
SACOL2151	0	0.0549256
SACOL0588	0	0.0531538
SACOL1288	0	0.0531538
SACOL1639	0	0.0478384
SACOL0555	0	0.0460666
SACOL0705	0	0.042523
SACOL0942	0	0.042523
SACOL1618	0	0.042523
SACOL0637	0	0.0407512
SACOL0914	0	0.0407512
SACOL1541	0	0.0407512
SACOL1831	0	0.0407512
SACOL0432	0	0.0389794
SACOL1367	0	0.0389794
SACOL1398	0	0.0389794
SACOL0020	0	0.0372077
SACOL0529	0	0.0372077
SACOL0834	0	0.0372077
SACOL0988	0	0.0372077
SACOL0874	0	0.0354359
SACOL1272	0	0.0354359
SACOL1295	0	0.0354359
SACOL1305	0	0.0354359
SACOL1718	0	0.0354359
SACOL1737	0	0.0354359
SACOL0613	0	0.0336641
SACOL0783	0	0.0336641
SACOL0826	0	0.0336641
SACOL1920	0	0.0336641
SACOL2016	0	0.0336641
SACOL2103	0	0.0336641
SACOL0527	0	0.0318923
SACOL0976	0	0.0318923
SACOL1124	0	0.0318923
SACOL1304	0	0.0318923
SACOL1536	0	0.0318923
SACOL1840	0	0.0318923
SACOL0495	0	0.0301205
SACOL0547	0	0.0301205
SACOL2119	0	0.0301205
SACOL2313	0	0.0301205
SACOL0722	0	0.0283487
SACOL1637	0	0.0283487
SACOL1691	0	0.0283487
SACOL1927	0	0.0283487
SACOL2130	0	0.0283487
SACOL2213	0	0.0283487
SACOL0583	0	0.0265769
SACOL0593	0	0.0265769
SACOL0971	0	0.0265769
SACOL1098	0	0.0265769
SACOL1240	0	0.0265769
SACOL1410	0	0.0265769
SACOL1514	0	0.0265769
SACOL1641	0	0.0265769
SACOL1747	0	0.0265769
SACOL2309	0	0.0265769
SACOL2329	0	0.0265769
SACOL0459	0	0.0248051
SACOL0553	0	0.0248051
SACOL0938	0	0.0248051
SACOL1078	0	0.0248051
SACOL1278	0	0.0248051
SACOL1682	0	0.0248051
SACOL1692	0	0.0248051
SACOL1976	0	0.0248051
SACOL1982	0	0.0248051
SACOL2072	0	0.0248051
SACOL2121	0	0.0248051
SACOL2173	0	0.0248051
SACOL0429	0	0.0230333
SACOL0579	0	0.0230333
SACOL0694	0	0.0230333
SACOL0699	0	0.0230333
SACOL0946	0	0.0230333
SACOL0970	0	0.0230333
SACOL0987	0	0.0230333
SACOL1085	0	0.0230333
SACOL1145	0	0.0230333
SACOL1267	0	0.0230333
SACOL1283	0	0.0230333
SACOL1390	0	0.0230333
SACOL1549	0	0.0230333
SACOL1623	0	0.0230333
SACOL1722	0	0.0230333
SACOL1779	0	0.0230333
SACOL2030	0	0.0230333
SACOL2123	0	0.0230333
SACOL2319	0	0.0230333
SACOL2528	0	0.0230333
SACOL0936	0	0.0212615
SACOL1159	0	0.0212615
SACOL1230	0	0.0212615
SACOL1293	0	0.0212615
SACOL1319	0	0.0212615
SACOL1323	0	0.0212615
SACOL1804	0	0.0212615
SACOL1973	0	0.0212615
SACOL0016	0	0.0194897
SACOL0460	0	0.0194897
SACOL0501	0	0.0194897
SACOL0531	0	0.0194897
SACOL0536	0	0.0194897
SACOL0576	0	0.0194897
SACOL0882	0	0.0194897
SACOL1194	0	0.0194897
SACOL1268	0	0.0194897
SACOL1271	0	0.0194897
SACOL1279	0	0.0194897
SACOL1568	0	0.0194897
SACOL1790	0	0.0194897
SACOL1844	0	0.0194897
SACOL1964	0	0.0194897
SACOL2097	0	0.0194897
SACOL2236	0	0.0194897
SACOL0001	0	0.0177179
SACOL0002	0	0.0177179
SACOL0562	0	0.0177179
SACOL0565	0	0.0177179
SACOL0663	0	0.0177179
SACOL0682	0	0.0177179
SACOL1026	0	0.0177179
SACOL1055	0	0.0177179
SACOL1092	0	0.0177179
SACOL1241	0	0.0177179
SACOL1389	0	0.0177179
SACOL1719	0	0.0177179
SACOL1729	0	0.0177179
SACOL1795	0	0.0177179
SACOL1836	0	0.0177179
SACOL1931	0	0.0177179
SACOL2043	0	0.0177179
SACOL2122	0	0.0177179
SACOL2271	0	0.0177179
SACOL0431	0	0.0159461
SACOL0494	0	0.0159461
SACOL0572	0	0.0159461
SACOL0587	0	0.0159461
SACOL0688	0	0.0159461
SACOL0706	0	0.0159461
SACOL0772	0	0.0159461
SACOL0802	0	0.0159461
SACOL1003	0	0.0159461
SACOL1011	0	0.0159461
SACOL1149	0	0.0159461
SACOL1152	0	0.0159461
SACOL1196	0	0.0159461
SACOL1250	0	0.0159461
SACOL1281	0	0.0159461
SACOL1485	0	0.0159461
SACOL1736	0	0.0159461
SACOL1887	0	0.0159461
SACOL0533	0	0.0141743
SACOL0543	0	0.0141743
SACOL0700	0	0.0141743
SACOL0701	0	0.0141743
SACOL0811	0	0.0141743
SACOL0831	0	0.0141743
SACOL1052	0	0.0141743
SACOL1104	0	0.0141743
SACOL1253	0	0.0141743
SACOL1291	0	0.0141743
SACOL1329	0	0.0141743
SACOL1685	0	0.0141743
SACOL1731	0	0.0141743
SACOL1777	0	0.0141743
SACOL1837	0	0.0141743
SACOL1946	0	0.0141743
SACOL1969	0	0.0141743
SACOL1975	0	0.0141743
SACOL1981	0	0.0141743
SACOL2133	0	0.0141743
SACOL2167	0	0.0141743
SACOL2219	0	0.0141743
SACOL2347	0	0.0141743
SACOL2561	0	0.0141743
SACOL0004	0	0.0124026
SACOL0435	0	0.0124026
SACOL0554	0	0.0124026
SACOL0597	0	0.0124026
SACOL0632	0	0.0124026
SACOL0635	0	0.0124026
SACOL0704	0	0.0124026
SACOL0777	0	0.0124026
SACOL0792	0	0.0124026
SACOL0839	0	0.0124026
SACOL0927	0	0.0124026
SACOL0935	0	0.0124026
SACOL0955	0	0.0124026
SACOL0963	0	0.0124026
SACOL0973	0	0.0124026
SACOL1080	0	0.0124026
SACOL1105	0	0.0124026
SACOL1144	0	0.0124026
SACOL1153	0	0.0124026
SACOL1298	0	0.0124026
SACOL1377	0	0.0124026
SACOL1466	0	0.0124026
SACOL1562	0	0.0124026
SACOL1617	0	0.0124026
SACOL1652	0	0.0124026
SACOL1673	0	0.0124026
SACOL1728	0	0.0124026
SACOL1739	0	0.0124026
SACOL1767	0	0.0124026
SACOL1787	0	0.0124026
SACOL1799	0	0.0124026
SACOL1888	0	0.0124026
SACOL1940	0	0.0124026
SACOL2082	0	0.0124026
SACOL2083	0	0.0124026
SACOL2175	0	0.0124026
SACOL2251	0	0.0124026
SACOL2345	0	0.0124026
SACOL2545	0	0.0124026
SACOL2560	0	0.0124026
SACOL0005	0	0.0106308
SACOL0009	0	0.0106308
SACOL0498	0	0.0106308
SACOL0567	0	0.0106308
SACOL0590	0	0.0106308
SACOL0596	0	0.0106308
SACOL0600	0	0.0106308
SACOL0633	0	0.0106308
SACOL0639	0	0.0106308
SACOL0714	0	0.0106308
SACOL0789	0	0.0106308
SACOL0806	0	0.0106308
SACOL0842	0	0.0106308
SACOL0957	0	0.0106308
SACOL1002	0	0.0106308
SACOL1010	0	0.0106308
SACOL1023	0	0.0106308
SACOL1083	0	0.0106308
SACOL1096	0	0.0106308
SACOL1117	0	0.0106308
SACOL1157	0	0.0106308
SACOL1162	0	0.0106308
SACOL1220	0	0.0106308
SACOL1260	0	0.0106308
SACOL1263	0	0.0106308
SACOL1460	0	0.0106308
SACOL1620	0	0.0106308
SACOL1636	0	0.0106308
SACOL1674	0	0.0106308
SACOL1686	0	0.0106308
SACOL1710	0	0.0106308
SACOL1717	0	0.0106308
SACOL1732	0	0.0106308
SACOL1958	0	0.0106308
SACOL1985	0	0.0106308
SACOL2088	0	0.0106308
SACOL2239	0	0.0106308
SACOL2261	0	0.0106308
SACOL2269	0	0.0106308
SACOL2412	0	0.0106308
SACOL0537	0	0.00885897
SACOL0544	0	0.00885897
SACOL0560	0	0.00885897
SACOL0574	0	0.00885897
SACOL0686	0	0.00885897
SACOL0689	0	0.00885897
SACOL0715	0	0.00885897
SACOL0762	0	0.00885897
SACOL0810	0	0.00885897
SACOL0832	0	0.00885897
SACOL0837	0	0.00885897
SACOL0838	0	0.00885897
SACOL0952	0	0.00885897
SACOL1100	0	0.00885897
SACOL1154	0	0.00885897
SACOL1158	0	0.00885897
SACOL1195	0	0.00885897
SACOL1201	0	0.00885897
SACOL1213	0	0.00885897
SACOL1242	0	0.00885897
SACOL1497	0	0.00885897
SACOL1500	0	0.00885897
SACOL1515	0	0.00885897
SACOL1548	0	0.00885897
SACOL1572	0	0.00885897
SACOL1615	0	0.00885897
SACOL1622	0	0.00885897
SACOL1694	0	0.00885897
SACOL1703	0	0.00885897
SACOL1716	0	0.00885897
SACOL1727	0	0.00885897
SACOL1760	0	0.00885897
SACOL1782	0	0.00885897
SACOL1801	0	0.00885897
SACOL1825	0	0.00885897
SACOL1905	0	0.00885897
SACOL1943	0	0.00885897
SACOL1950	0	0.00885897
SACOL1966	0	0.00885897
SACOL2045	0	0.00885897
SACOL2096	0	0.00885897
SACOL2161	0	0.00885897
SACOL2210	0	0.00885897
SACOL2232	0	0.00885897
SACOL2240	0	0.00885897
SACOL2253	0	0.00885897
SACOL2546	0	0.00885897
SACOL0526	0	0.00708717
SACOL0557	0	0.00708717
SACOL0586	0	0.00708717
SACOL0710	0	0.00708717
SACOL0815	0	0.00708717
SACOL0829	0	0.00708717
SACOL0845	0	0.00708717
SACOL0915	0	0.00708717
SACOL1049	0	0.00708717
SACOL1125	0	0.00708717
SACOL1192	0	0.00708717
SACOL1234	0	0.00708717
SACOL1255	0	0.00708717
SACOL1493	0	0.00708717
SACOL1518	0	0.00708717
SACOL1561	0	0.00708717
SACOL1563	0	0.00708717
SACOL1613	0	0.00708717
SACOL1628	0	0.00708717
SACOL1676	0	0.00708717
SACOL1677	0	0.00708717
SACOL1696	0	0.00708717
SACOL1759	0	0.00708717
SACOL1778	0	0.00708717
SACOL1925	0	0.00708717
SACOL1960	0	0.00708717
SACOL2075	0	0.00708717
SACOL2101	0	0.00708717
SACOL2110	0	0.00708717
SACOL2208	0	0.00708717
SACOL2224	0	0.00708717
SACOL2233	0	0.00708717
SACOL2246	0	0.00708717
SACOL2264	0	0.00708717
SACOL2270	0	0.00708717
SACOL0018	0	0.00531538
SACOL0521	0	0.00531538
SACOL0524	0	0.00531538
SACOL0578	0	0.00531538
SACOL0594	0	0.00531538
SACOL0627	0	0.00531538
SACOL0638	0	0.00531538
SACOL0695	0	0.00531538
SACOL0761	0	0.00531538
SACOL0816	0	0.00531538
SACOL0843	0	0.00531538
SACOL0844	0	0.00531538
SACOL0916	0	0.00531538
SACOL0925	0	0.00531538
SACOL1148	0	0.00531538
SACOL1243	0	0.00531538
SACOL1245	0	0.00531538
SACOL1256	0	0.00531538
SACOL1276	0	0.00531538
SACOL1300	0	0.00531538
SACOL1369	0	0.00531538
SACOL1374	0	0.00531538
SACOL1494	0	0.00531538
SACOL1540	0	0.00531538
SACOL1571	0	0.00531538
SACOL1648	0	0.00531538
SACOL1649	0	0.00531538
SACOL1724	0	0.00531538
SACOL1746	0	0.00531538
SACOL1748	0	0.00531538
SACOL1776	0	0.00531538
SACOL1889	0	0.00531538
SACOL1961	0	0.00531538
SACOL1965	0	0.00531538
SACOL2037	0	0.00531538
SACOL2040	0	0.00531538
SACOL2094	0	0.00531538
SACOL2098	0	0.00531538
SACOL2115	0	0.00531538
SACOL2211	0	0.00531538
SACOL2215	0	0.00531538
SACOL2262	0	0.00531538
SACOL2343	0	0.00531538
SACOL2654	0	0.00531538
SACOL0434	0	0.00354359
SACOL0528	0	0.00354359
SACOL0546	0	0.00354359
SACOL0614	0	0.00354359
SACOL0634	0	0.00354359
SACOL0693	0	0.00354359
SACOL0698	0	0.00354359
SACOL0712	0	0.00354359
SACOL0801	0	0.00354359
SACOL0808	0	0.00354359
SACOL0877	0	0.00354359
SACOL0958	0	0.00354359
SACOL0961	0	0.00354359
SACOL1054	0	0.00354359
SACOL1102	0	0.00354359
SACOL1134	0	0.00354359
SACOL1209	0	0.00354359
SACOL1210	0	0.00354359
SACOL1212	0	0.00354359
SACOL1228	0	0.00354359
SACOL1248	0	0.00354359
SACOL1284	0	0.00354359
SACOL1285	0	0.00354359
SACOL1287	0	0.00354359
SACOL1289	0	0.00354359
SACOL1321	0	0.00354359
SACOL1587	0	0.00354359
SACOL1624	0	0.00354359
SACOL1644	0	0.00354359
SACOL1697	0	0.00354359
SACOL1699	0	0.00354359
SACOL1734	0	0.00354359
SACOL1793	0	0.00354359
SACOL1922	0	0.00354359
SACOL1968	0	0.00354359
SACOL2106	0	0.00354359
SACOL2145	0	0.00354359
SACOL2212	0	0.00354359
SACOL2214	0	0.00354359
SACOL2220	0	0.00354359
SACOL2222	0	0.00354359
SACOL2228	0	0.00354359
SACOL2235	0	0.00354359
SACOL0522	0	0.00177179
SACOL0581	0	0.00177179
SACOL0636	0	0.00177179
SACOL0825	0	0.00177179
SACOL0840	0	0.00177179
SACOL0847	0	0.00177179
SACOL1121	0	0.00177179
SACOL1202	0	0.00177179
SACOL1269	0	0.00177179
SACOL1277	0	0.00177179
SACOL1280	0	0.00177179
SACOL1380	0	0.00177179
SACOL1457	0	0.00177179
SACOL1672	0	0.00177179
SACOL1894	0	0.00177179
SACOL2091	0	0.00177179
SACOL2108	0	0.00177179
SACOL2112	0	0.00177179
SACOL2163	0	0.00177179
SACOL2218	0	0.00177179
SACOL2227	0	0.00177179
SACOL2263	0	0.00177179
SACOL2267	0	0.00177179
SACOL0003	0	0
SACOL0511	0	0
SACOL0591	0	0
SACOL0592	0	0
SACOL0662	0	0
SACOL0793	0	0
SACOL0937	0	0
SACOL1099	0	0
SACOL1155	0	0
SACOL1199	0	0
SACOL1221	0	0
SACOL1292	0	0
SACOL1565	0	0
SACOL1651	0	0
SACOL1740	0	0
SACOL1769	0	0
SACOL1951	0	0
SACOL2100	0	0
SACOL2221	0	0
SACOL2226	0	0
SACOL2344	0	0
SACOL2664	0	0

## Sheet: Supplementary Dataset 4
Supplementary Dataset 4. Loci with homopolymer repeats.
Locus	Homopolymer Repeat
SACOL0704	AAAAAAAA
SACOL0832	AAAAAAAA
SACOL1117	TTTTTTTT
SACOL1194	AAAAAAAA
SACOL1197	AAAAAAAA
SACOL1204	AAAAAAAA
SACOL1224	AAAAAAAA
SACOL1234	AAAAAAAA
SACOL1279	AAAAAAAA
SACOL1281	AAAAAAAA
SACOL1295	AAAAAAAA
SACOL1316	AAAAAAAAA
SACOL1325	TTTTTTTT
SACOL1638	TTTTTTTT
SACOL1691	TTTTTTTT
SACOL1750	TTTTTTTT
SACOL1943	TTTTTTTT
SACOL2175	TTTTTTTT
SACOL2210	TTTTTTTTT
SACOL2226	TTTTTTTT
SACOL2261	TTTTTTTT
SACOL2383	TTTTTTTT
SACOL2443	TTTTTTTT

## Sheet: Supplementary Dataset 5
						Supplementary Dataset 5. Loci with tandem repeats.
	Size	Number	Size	Matches	Indels	Locus	Tandem Repeat Start	Tandem Repeat End	Locus Start	Locus End
37709--38118	40	10.3	39	85	3	SACOL0136	153463	153506	153405	154073
37722--38113	80	4.9	80	90	0	SACOL0308	342927	342976	342193	343311
37722--38113	120	3.3	120	91	1	SACOL0554	563270	563308	562923	563462
57492--57592	36	2.8	36	96	0	SACOL0686	709142	709184	709002	709439
57492--57581	18	5	18	65	18	SACOL0692	716667	716705	716326	717078
57958--58025	21	3.2	21	66	22	SACOL0728	754375	754410	753992	754465
57576--58090	42	12.4	42	86	3	SACOL0841	869303	869348	868067	869584
59456--60594	384	3	384	94	1	SACOL1211	1219256	1219305	1218113	1219420
60770--61695	18	50.8	18	74	5	SACOL1675	1705094	1705132	1704671	1705339
60770--61695	36	24.9	36	81	6	SACOL2099	2161818	2161863	2161539	2162060
61157--61206	24	2.1	24	84	0	SACOL2110	2170275	2170314	2169855	2170931
61193--61297	30	3.3	30	79	14	SACOL2208	2289829	2289858	2289763	2290566
61292--61417	42	3.1	42	76	17	SACOL2251	2316258	2316291	2315993	2316310
61292--61365	24	3.3	24	75	24	SACOL2605	2664067	2664096	2663465	2664274
61475--61531	24	2.4	24	93	0
107662--107897	48	4.9	48	92	0
107662--107906	24	10.2	24	87	0
107977--108764	174	4.5	174	84	5
153463--153506	22	1.9	23	86	9
247161--247516	81	4.4	81	88	0
248069--248105	16	2.3	16	90	0
279006--279049	21	2.1	21	79	4
292448--292560	55	2.1	55	94	0
342927--342976	24	2.1	24	81	7
356053--356089	18	2	19	89	5
365185--365246	12	5.4	12	79	11
368131--368167	18	2.1	18	94	0
418902--419033	55	2.4	55	97	2
473823--473902	36	2.2	36	79	0
473859--473982	51	2.4	51	91	2
476140--476171	15	2.1	15	94	0
507723--507770	17	2.8	17	75	18
508149--508537	201	1.9	201	91	1
534199--534705	257	2	258	96	1
563270--563308	18	2.2	18	86	4
634730--635239	18	28.3	18	82	4
634799--634831	12	2.8	12	95	0
634949--635019	24	3.2	23	69	22
634730--635238	54	9.4	54	83	5
637829--638847	333	3.1	330	77	6
639158--639751	18	33.3	18	84	2
639158--639751	72	8.3	72	88	2
640830--640861	15	2.1	15	100	0
643175--643627	18	25.2	18	85	0
643610--643639	12	2.5	12	94	0
693520--693671	61	2.5	61	93	0
709142--709184	18	2.5	17	82	14
712447--712786	67	5.1	66	66	15
712465--712788	133	2.4	133	98	0
712533--712746	66	3.2	66	75	6
716667--716705	18	2.1	19	85	4
754375--754410	18	2	18	88	0
756502--756762	69	3.8	69	97	0
760153--760193	18	2.3	18	86	0
760160--760193	12	2.8	12	90	0
809593--809728	56	2.4	56	92	3
819089--819279	56	3.4	56	97	1
863217--863394	60	3.1	58	83	5
863217--863362	60	2.5	58	92	2
869303--869348	24	1.9	24	82	8
871094--871124	16	1.9	16	100	0
882517--882603	24	3.4	24	66	17
882401--883219	18	45.8	18	80	3
883085--883146	30	2.1	30	87	0
963997--964222	56	4	56	72	13
1063056--1063162	27	4	27	71	9
1063065--1063144	18	4.4	18	79	6
1063065--1063158	18	5.2	18	79	7
1063065--1063158	9	10.4	9	71	4
1071461--1071505	20	2.2	21	84	4
1097654--1097847	63	3.1	63	98	0
1147517--1147547	9	3.4	9	95	0
1174086--1174128	22	2	22	81	9
1178054--1178390	56	6	56	70	14
1178155--1178347	57	3.4	56	70	18
1178099--1178393	113	2.6	113	89	2
1182236--1182414	56	3.2	56	68	18
1219256--1219305	21	2.4	20	80	9
1289857--1289917	25	2.4	25	100	0
1355511--1355550	21	1.9	20	85	10
1481839--1482542	231	3	230	92	1
1484668--1485359	378	1.8	376	87	1
1567846--1567874	12	2.4	12	100	0
1618217--1618269	19	2.7	20	76	8
1705094--1705132	21	1.9	20	84	5
1811651--1811694	21	2	23	82	8
1834259--1834849	159	3.7	159	96	0
1845748--1845781	15	2.4	14	90	5
1850407--1850709	59	5.3	59	82	9
1905965--1906246	132	2.1	132	99	0
1965839--1966146	117	2.6	116	83	5
1974334--1974435	51	2	51	100	0
1974614--1974875	90	2.9	89	88	1
2019659--2019790	58	2.3	56	88	7
2061850--2062422	315	1.8	315	79	8
2062562--2063187	333	1.9	333	90	1
2079649--2079892	39	6.3	39	86	4
2079646--2079898	78	3.2	78	91	3
2079649--2079926	117	2.4	117	83	7
2146849--2146935	42	2.1	42	91	0
2146919--2147222	100	3	100	93	0
2161818--2161863	24	1.9	24	81	0
2170275--2170314	13	2.9	15	82	14
2271026--2271069	21	2.1	21	87	8
2282392--2282468	24	3.2	24	78	14
2289829--2289858	15	1.9	16	93	6
2316258--2316291	16	2	18	88	11
2325056--2325247	56	3.4	55	71	16
2325012--2325183	59	3	58	68	17
2325012--2325239	115	2	114	95	2
2388439--2388775	60	5.6	60	95	2
2426404--2426455	15	3.5	15	81	0
2426509--2426570	9	6.2	9	72	20
2441120--2441344	61	3.7	61	95	1
2444168--2444217	23	2	25	81	11
2476592--2476641	10	4.7	10	83	11
2476592--2476641	22	2.3	21	89	3
2477516--2477626	30	3.7	30	74	11
2498422--2498459	20	1.9	20	84	10
2499503--2499539	18	2	19	89	5
2559927--2561661	384	4.5	384	98	0
2566205--2566318	42	2.7	42	93	0
2566504--2566715	114	1.9	114	82	2
2569710--2569864	42	3.7	42	89	0
2635712--2635912	69	2.9	69	100	0
2664067--2664096	15	2.1	15	93	6
2711258--2712019	18	42.3	18	87	0
2711796--2711878	6	13.8	6	68	22
2712027--2712118	24	4.1	24	75	16
2712051--2712100	18	2.8	18	87	6
2719804--2719844	21	2	20	85	9
2736595--2736628	12	2.8	12	90	0
2750359--2750484	54	2.3	54	81	0
2750847--2750996	54	2.8	54	73	14

## Sheet: Supplementary Dataset 6
Supplementary Dataset 6. Loci with phage coding regions.
LOCUS	REGION	PREDICTION	P-VALUE	SEQUENCE (TRANSLATED)
SACOL0882	900796..901821	PHAGE_Plankt_PaV_LD_NC_016564;ABC;transporter;PP_00851;phage(gi371496158)	4.39e-34	VIELKEVVKEYRTKNKEVLAVDHVNLSIRAGSIYGVIGFSGAGKSTLIRMFNHLEAPTSGEVIIDGDHIGQLSKNGLRAKRQKVSMIFQHFNLLWSRTVLKNIMFPLEIAGVPRRRAKQKALELVELVGLKGREKAYPSELSGGQKQRVGIARALANDPTVLLCDEATSALDPQTTDEILDLLLKIREQQNLTIVLITHEMHVIRRICDEVAVMESGKVIEQGPVTQVFENPQHTVTKRFVKDDLNDDFETSLTELEPLEKDAYIVRLVFAGSTTTEPIVSSLSTAYDIKINILEANIKNTKNGTVGFLVLHIPYISSVDFGKFEKELIERQVKMEVLRHG
SACOL0884	902527..903348	hypothetical; PP_00853	N/A	MKKLFGLILVLTFAVVLAACGNGNKSGSDDKKITVGASPAPHAEILEKAKPLLEKKGYELDIKTINDYTTPNKLLDKGEIDANYFQHTPYLNTEKKDKGYKIVSAGDVHLEPMAVYSKKYKSLKELPKGATVYVSNNPAEQGRFLKFFVDAGLIKIKKGVKIEDAKFSDITENKKDIKFNNKQSAEFLPKIYQNEDADAVIINSNFAIEQKLNPKKDSIAVESAKDNPYANLIAVKEGHQDDKKIKALIEVLQSKDIQDFINEKYNGAVIPAK
SACOL0913	complement(920064..920915)	hypothetical; PP_00881	N/A	MQQFKWINILKGFAMGTSDLVPGVSGGTIALLLGIYNQFIASISGIFSRRFWPSFTFLIPIIIGMLLAMGSLSNLFNYLLSQHHIPTMFFFGGLIIGIVPYLLKISNYKTSFTTKHYMMVIAGIAILIVITLMNNGDKHAGETLTLSTSLIIKYFIAGMCASSAMLLPGISGSFMLLVFGVYGTVMLAISEVVKLNFAGLPILLAVGFGVLAGFIISSKIIQYFLTHHKLMTFALIIGFVVGSLFAVFPGLPTNIVMWFVSLVVFIIGFIVSLTLGRITAENE
SACOL0914	921243..922004	PHAGE_Bacill_G_NC_023719;gp245;PP_00882;phage(gi593777701)	3.29e-05	MASTLEIKDLHVSIEDKEILKGVNLTINTDEIHAIMGPNGTGKSTLSSAIMGHPSYEVTKGEVLLDGVNILELEVDERAKAGLFLAMQYPSEITGVTNADFMRSAINAKREEGQEINLMQFIKKLDKNMDFLDIDKDMAQRYLNEGFSGGEKKRNEILQLMMLEPKFAILDEIDSGLDIDALKVVSKGINQMRGENFGALMITHYQRLLNYITPDKVHVMYAGKVVKSGGPELAKRLEEEGYEWVKEEFGSAE

## Sheet: Supplementary Dataset 7
Supplementary Dataset 7. The rate of allelic change per core locus, calculated using two randomly generated datasets of 10,000 isolates, each represeting the MLST species diversity.
Genomes Used						Locus Statistics
Database 1 Genome			Database 2 Genome			Genes	Database 1	Database 2	Allele Changes (avg)	Gene length
Genome	ST		Genome	ST		SACOL0164	1577	1547	1562	7176		1724
DRR123197	1		DRR123119	1		SACOL0514	1380	1339	1360	4500
DRR171219	1		DRR123191	1		SACOL1791	979	978	979	3825		431	348
DRR171222	1		DRR123194	1		SACOL2252	910	919	915	3168		431	153
DRR203136	1		DRR123199	1		SACOL1480	906	895	901	3441		1293	264.19
ERR084611	1		DRR180574	1		SACOL0547	884	878	881	3507
ERR103397	1		ERR084511	1		SACOL1283	883	859	871	4311
ERR1040929	1		ERR084512	1		SACOL1382	851	875	863	3030
ERR1040942	1		ERR1007700	1		SACOL0970	861	855	858	3477
ERR1069851	1		ERR103398	1		SACOL0971	849	865	857	3654
ERR1069924	1		ERR1040884	1		SACOL1250	826	836	831	3567
ERR108044	1		ERR1041005	1		SACOL0588	810	843	827	3552
ERR109663	1		ERR1069924	1		SACOL0272	783	791	787	3030
ERR1143488	1		ERR109564	1		SACOL2301	774	748	761	2955
ERR118456	1		ERR109581	1		SACOL0180	757	756	757	2790
ERR1195603	1		ERR111068	1		SACOL0495	769	743	756	2706
ERR1201313	1		ERR114863	1		SACOL1259	738	759	749	2607
ERR1201314	1		ERR114868	1		SACOL1123	734	762	748	3453
ERR1201315	1		ERR114879	1		SACOL1750	731	744	738	3198
ERR1212589	1		ERR1195774	1		SACOL1215	767	709	738	3174
ERR1333950	1		ERR1196005	1		SACOL1038	725	735	730	1965
ERR134351	1		ERR1196013	1		SACOL1194	681	754	718	2235
ERR1422324	1		ERR134405	1		SACOL0024	704	693	699	2319
ERR1440905	1		ERR1440899	1		SACOL0589	694	699	697	3624
ERR144813	1		ERR1440901	1		SACOL1390	668	713	691	2403
ERR1512712	1		ERR1440904	1		SACOL2070	671	704	688	2658
ERR1512737	1		ERR1440906	1		SACOL0824	684	692	688	2847
ERR1512833	1		ERR144813	1		SACOL1028	697	666	682	2310
ERR1557577	1		ERR1512575	1		SACOL2671	685	676	681	2391
ERR1579166	1		ERR1512827	1		SACOL1737	669	677	673	2631
ERR1586656	1		ERR1557562	1		SACOL0212	662	675	669	2262
ERR1595998	1		ERR1579168	1		SACOL1206	677	659	668	2754
ERR1723909	1		ERR1595667	1		SACOL1899	669	652	661	2937
ERR1723990	1		ERR1595864	1		SACOL0846	634	678	656	2373
ERR1724000	1		ERR1641108	1		SACOL1149	647	646	647	2403
ERR1753387	1		ERR1723984	1		SACOL0979	651	626	639	2610
ERR1753399	1		ERR1753380	1		SACOL2243	631	643	637	2136
ERR1753475	1		ERR1753388	1		SACOL1674	641	633	637	2478
ERR1753493	1		ERR1753426	1		SACOL2566	610	637	624	2490
ERR1789022	1		ERR1753448	1		SACOL1673	629	614	622	2631
ERR1789046	1		ERR1753479	1		SACOL1495	624	619	622	2694
ERR1789068	1		ERR1753497	1		SACOL1490	619	623	621	2184
ERR1789125	1		ERR175892	1		SACOL0139	620	621	621	1824
ERR1789223	1		ERR1788939	1		SACOL1710	617	612	615	2631
ERR1789291	1		ERR1788997	1		SACOL0188	607	618	613	2007
ERR1800562	1		ERR1789017	1		SACOL1691	606	601	604	2274
ERR1904062	1		ERR1789022	1		SACOL1190	596	612	604	1614
ERR1904064	1		ERR1789149	1		SACOL0084	600	605	603	2199
ERR1904066	1		ERR1789174	1		SACOL1385	596	605	601	2706
ERR1904070	1		ERR1789265	1		SACOL0006	586	599	593	2664
ERR1904075	1		ERR1789361	1		SACOL1444	600	581	591	1887
ERR1904086	1		ERR1795531	1		SACOL1295	598	583	591	2379
ERR1904089	1		ERR1795921	1		SACOL2147	584	595	590	2133
ERR1904100	1		ERR1904064	1		SACOL0428	585	594	590	2229
ERR1904106	1		ERR1904066	1		SACOL1241	582	586	584	2061
ERR1904110	1		ERR1904071	1		SACOL1224	584	583	584	2409
ERR1904115	1		ERR1904079	1		SACOL2171	587	578	583	1977
ERR1946062	1		ERR1904084	1		SACOL1419	567	596	582	1815
ERR1946281	1		ERR1904089	1		SACOL1692	577	584	581	2280
ERR2014098	1		ERR1904096	1		SACOL1154	568	593	581	2349
ERR2026550	1		ERR1904099	1		SACOL1808	587	572	580	2418
ERR2026679	1		ERR1904100	1		SACOL1078	560	600	580	2190
ERR2026687	1		ERR1904102	1		SACOL2398	584	571	578	2406
ERR2094465	1		ERR1904109	1		SACOL1609	575	575	575	2076
ERR2112506	1		ERR1943757	1		SACOL1970	559	587	573	1167
ERR211918	1		ERR2026626	1		SACOL1783	548	593	571	1707
ERR212899	1		ERR2026633	1		SACOL2199	560	567	564	1665
ERR212900	1		ERR2026687	1		SACOL2067	558	559	559	2028
ERR213004	1		ERR2059670	1		SACOL1396	548	567	558	2523
ERR213019	1		ERR2072389	1		SACOL2572	558	556	557	2409
ERR2232582	1		ERR211686	1		SACOL1389	563	548	556	1998
ERR2232619	1		ERR212900	1		SACOL1377	559	552	556	1989
ERR2309596	1		ERR2232596	1		SACOL2694	556	551	554	2043
ERR2506184	1		ERR2232609	1		SACOL2053	556	548	552	2151
ERR3012734	1		ERR2232640	1		SACOL2663	558	536	547	1953
ERR302731	1		ERR2232670	1		SACOL0955	531	561	546	2406
ERR3148143	1		ERR234851	1		SACOL2181	537	551	544	1719
ERR3148145	1		ERR2506185	1		SACOL2364	534	549	542	1674
ERR3396917	1		ERR2506459	1		SACOL0516	532	547	540	1428
ERR3410992	1		ERR2533573	1		SACOL1924	523	555	539	1737
ERR3425075	1		ERR2533582	1		SACOL1773	526	549	538	1605
ERR3425149	1		ERR2533603	1		SACOL2442	524	544	534	2079
ERR3425663	1		ERR3148142	1		SACOL2114	538	529	534	1428
ERR3425732	1		ERR3148143	1		SACOL0816	530	538	534	2532
ERR3595676	1		ERR3396945	1		SACOL2639	535	530	533	1881
ERR3595678	1		ERR3409736	1		SACOL1288	527	539	533	2118
ERR3798984	1		ERR3410091	1		SACOL1689	511	548	530	2190
ERR3826412	1		ERR3410680	1		SACOL0187	528	532	530	1776
ERR3826429	1		ERR3425041	1		SACOL2725	534	517	526	1881
ERR3826788	1		ERR3425059	1		SACOL0779	531	509	520	1878
ERR3826838	1		ERR3425075	1		SACOL1551	515	523	519	1650
ERR3864872	1		ERR3425133	1		SACOL0515	511	516	514	1464
ERR3938644	1		ERR3425149	1		SACOL2176	506	518	512	1563
ERR3938648	1		ERR3425732	1		SACOL2042	504	517	511	1689
ERR3938665	1		ERR3425777	1		SACOL0745	514	507	511	1674
ERR3938674	1		ERR3524246	1		SACOL0267	497	524	511	1524
ERR3953994	1		ERR3595678	1		SACOL0184	513	507	510	1593
ERR3953996	1		ERR3826837	1		SACOL1293	514	504	509	2097
ERR3966642	1		ERR3826838	1		SACOL1729	501	515	508	1938
ERR3966797	1		ERR3826843	1		SACOL0214	498	516	507	1506
ERR3983269	1		ERR3864862	1		SACOL0089	498	512	505	1776
ERR3983433	1		ERR3864901	1		SACOL2048	507	501	504	1371
ERR3983510	1		ERR3864918	1		SACOL1481	507	500	504	1341
ERR3983541	1		ERR3938579	1		SACOL0533	498	507	503	1974
ERR3983543	1		ERR3938647	1		SACOL2673	496	507	502	1569
ERR3983576	1		ERR3954006	1		SACOL1316	502	499	501	2010
ERR3983608	1		ERR3966645	1		SACOL0215	522	472	497	1572
ERR418494	1		ERR3966728	1		SACOL1018	481	508	495	1569
ERR418797	1		ERR3983346	1		SACOL2036	481	502	492	1929
ERR418991	1		ERR3983382	1		SACOL0429	494	490	492	1842
ERR419106	1		ERR3983510	1		SACOL2483	496	485	491	1539
ERR419226	1		ERR410065	1		SACOL0086	493	489	491	1389
ERR505378	1		ERR418453	1		SACOL1661	479	498	489	1362
ERR525138	1		ERR418546	1		SACOL0454	487	491	489	1389
ERR540198	1		ERR418722	1		SACOL2169	509	467	488	1758
ERR540804	1		ERR419052	1		SACOL2146	482	494	488	1539
ERR540985	1		ERR419129	1		SACOL2068	500	476	488	1677
ERR554641	1		ERR505378	1		SACOL0224	486	490	488	1530
ERR554700	1		ERR527261	1		SACOL1351	480	493	487	1482
ERR593579	1		ERR539988	1		SACOL1282	473	501	487	1704
ERR637950	1		ERR540085	1		SACOL2515	480	489	485	1554
ERR701960	1		ERR540760	1		SACOL2043	481	486	484	1770
ERR701986	1		ERR540775	1		SACOL1465	482	486	484	1125
ERR708351	1		ERR540880	1		SACOL0611	481	487	484	1473
ERR714847	1		ERR541024	1		SACOL1455	478	488	483	1491
ERR714867	1		ERR554094	1		SACOL1153	477	489	483	1713
ERR714949	1		ERR554454	1		SACOL0995	499	466	483	1656
ERR714949	1		ERR554700	1		SACOL1271	494	469	482	1404
ERR715046	1		ERR554704	1		SACOL0750	470	491	481	1554
ERR715713	1		ERR573181	1		SACOL0517	490	472	481	1641
ERR736965	1		ERR573349	1		SACOL2347	472	487	480	1932
ERR737212	1		ERR593586	1		SACOL2046	480	478	479	1530
ERR737264	1		ERR637950	1		SACOL2292	469	484	477	1401
ERR737481	1		ERR637954	1		SACOL1637	476	478	477	1833
ERR737590	1		ERR702195	1		SACOL0311	469	483	476	1533
ERR743034	1		ERR708337	1		SACOL0185	478	473	476	1308
ERR743191	1		ERR708449	1		SACOL0130	470	480	475	1536
ERR751271	1		ERR715230	1		SACOL1267	464	484	474	2070
ERR780205	1		ERR715447	1		SACOL0687	479	467	473	2043
ERR790351	1		ERR731055	1		SACOL1005	468	475	472	1809
ERR876801	1		ERR731077	1		SACOL1450	474	466	470	1356
ERR900780	1		ERR731103	1		SACOL0020	465	472	469	1827
ERR966707	1		ERR737175	1		SACOL2648	468	467	468	1425
ERR971174	1		ERR737213	1		SACOL1738	459	477	468	1488
SRR11016280	1		ERR737476	1		SACOL0316	463	471	467	1314
SRR11016285	1		ERR737481	1		SACOL1966	472	460	466	2193
SRR1217335	1		ERR737566	1		SACOL0451	465	465	465	1524
SRR1217337	1		ERR751225	1		SACOL2063	453	474	464	1584
SRR1217350	1		ERR774890	1		SACOL1844	460	467	464	1479
SRR1955873	1		ERR774909	1		SACOL0593	466	461	464	2082
SRR2053864	1		ERR775071	1		SACOL2031	460	466	463	1251
SRR2053957	1		ERR790245	1		SACOL0177	458	468	463	900
SRR2059971	1		ERR870401	1		SACOL1401	456	467	462	1092
SRR3728518	1		ERR870503	1		SACOL1963	459	463	461	1539
SRR3728577	1		ERR900830	1		SACOL2157	460	459	460	1443
SRR3728667	1		ERR900869	1		SACOL1403	455	465	460	1407
SRR3728702	1		SRR10126992	1		SACOL1197	465	455	460	1320
SRR3730549	1		SRR10591321	1		SACOL1782	451	466	459	1668
SRR3730606	1		SRR11016280	1		SACOL2180	466	449	458	1413
SRR3730843	1		SRR11016299	1		SACOL0744	449	465	457	1632
SRR3730902	1		SRR1177947	1		SACOL0173	458	453	456	1641
SRR3731532	1		SRR1217334	1		SACOL1092	462	448	455	1719
SRR3731681	1		SRR1217345	1		SACOL0975	448	462	455	1317
SRR3731734	1		SRR1217785	1		SACOL2443	465	442	454	1830
SRR3731926	1		SRR2053869	1		SACOL0102	442	466	454	1755
SRR4359645	1		SRR2053899	1		SACOL0612	460	446	453	1491
SRR5250123	1		SRR2053954	1		SACOL0251	452	453	453	1437
SRR5250149	1		SRR2054058	1		SACOL0598	454	446	450	1638
SRR5250399	1		SRR2054076	1		SACOL1775	432	466	449	1467
SRR5250421	1		SRR2059971	1		SACOL0426	456	441	449	1182
SRR5250437	1		SRR3728518	1		SACOL0207	437	461	449	1764
SRR5250454	1		SRR3728702	1		SACOL2409	447	449	448	1251
SRR5250529	1		SRR3729263	1		SACOL2324	440	455	448	1662
SRR5250618	1		SRR3729394	1		SACOL1523	440	456	448	1380
SRR5250627	1		SRR3729419	1		SACOL1240	453	442	448	1647
SRR5251265	1		SRR3730756	1		SACOL1916	460	433	447	1458
SRR5486311	1		SRR3730902	1		SACOL0595	438	456	447	1176
SRR5714656	1		SRR3731714	1		SACOL0202	443	450	447	1557
SRR6053636	1		SRR3731926	1		SACOL2662	431	461	446	1875
SRR6053650	1		SRR4359402	1		SACOL1428	453	439	446	1206
SRR6053655	1		SRR5250149	1		SACOL1220	438	453	446	1698
SRR6171096	1		SRR5250159	1		SACOL0555	435	455	445	2094
SRR6171553	1		SRR5250611	1		SACOL0494	448	442	445	1485
SRR6332105	1		SRR5250643	1		SACOL1443	446	442	444	1344
SRR6332113	1		SRR5251288	1		SACOL1641	444	440	442	1824
SRR6332118	1		SRR5251306	1		SACOL1606	442	441	442	1464
SRR6332130	1		SRR5369685	1		SACOL1979	440	441	441	1563
SRR6332138	1		SRR5714657	1		SACOL2624	429	449	439	1599
SRR6332139	1		SRR6053645	1		SACOL1887	423	455	439	1401
SRR6332140	1		SRR6053650	1		SACOL1821	440	438	439	1503
SRR6332154	1		SRR6053712	1		SACOL0574	447	431	439	1455
SRR6332156	1		SRR6118081	1		SACOL0622	444	432	438	1140
SRR6332160	1		SRR6171096	1		SACOL2316	449	425	437	1605
SRR6332166	1		SRR6322546	1		SACOL0520	433	441	437	1698
SRR6332171	1		SRR6332091	1		SACOL0491	442	431	437	1203
SRR6332191	1		SRR6332099	1		SACOL2403	449	422	436	1551
SRR6346957	1		SRR6332102	1		SACOL2534	424	446	435	672
SRR6347053	1		SRR6332114	1		SACOL2413	445	424	435	1398
SRR6347153	1		SRR6332118	1		SACOL1739	427	443	435	1665
SRR6938395	1		SRR6332128	1		SACOL0232	437	433	435	1260
SRR6938531	1		SRR6332130	1		SACOL1564	431	437	434	1680
SRR6938542	1		SRR6332139	1		SACOL0621	427	440	434	1377
SRR6938561	1		SRR6332152	1		SACOL0400	429	439	434	1347
SRR6938605	1		SRR6332156	1		SACOL1031	407	458	433	1512
SRR7764569	1		SRR6332181	1		SACOL0431	429	437	433	1104
SRR7764592	1		SRR6332186	1		SACOL1965	429	434	432	2004
SRR7764596	1		SRR6332195	1		SACOL0926	434	430	432	1320
SRR7764598	1		SRR6347288	1		SACOL0170	437	426	432	1185
SRR7983599	1		SRR6938605	1		SACOL1929	439	421	430	1518
SRR7983607	1		SRR7764567	1		SACOL0952	420	439	430	1497
SRR7983620	1		SRR7764579	1		SACOL0014	433	426	430	1968
SRR7983648	1		SRR7764581	1		SACOL2322	438	419	429	1122
SRR7983675	1		SRR7764583	1		SACOL1534	426	432	429	1752
SRR7983686	1		SRR7983633	1		SACOL0117	419	438	429	1431
SRR8352242	1		SRR7983691	1		SACOL1349	430	425	428	1026
SRR8352251	1		SRR8352231	1		SACOL1308	427	427	427	1761
SRR8352252	1		SRR8352234	1		SACOL0405	431	422	427	1356
SRR8352254	1		SRR8352250	1		SACOL0211	415	438	427	1185
SRR8389044	1		SRR8352254	1		SACOL0105	424	430	427	1779
SRR8389065	1		SRR8352256	1		SACOL1427	418	433	426	1602
SRR8399095	1		SRR8352258	1		SACOL2670	420	430	425	1509
SRR8399104	1		SRR8352260	1		SACOL1600	415	432	424	1071
SRR8399107	1		SRR8389012	1		SACOL0915	418	430	424	1308
SRR8399109	1		SRR8389013	1		SACOL0841	434	413	424	1518
SRR8399135	1		SRR8399088	1		SACOL0178	425	422	424	1455
SRR8399142	1		SRR8399091	1		SACOL0922	426	417	422	1068
SRR8399148	1		SRR8399093	1		SACOL1728	401	441	421	1494
SRR8399154	1		SRR8399102	1		SACOL1326	425	417	421	1239
SRR8399159	1		SRR8399111	1		SACOL1082	413	427	420	1479
SRR8399163	1		SRR8399128	1		SACOL2477	417	416	417	1215
SRR8399175	1		SRR8399137	1		SACOL0918	406	428	417	1398
SRR8399176	1		SRR8399148	1		SACOL1433	419	412	416	1152
SRR8399195	1		SRR8399151	1		SACOL1157	414	418	416	1782
SRR8399200	1		SRR8399154	1		SACOL2016	399	431	415	1617
SRR8399201	1		SRR8399155	1		SACOL1685	401	428	415	1767
SRR8437250	1		SRR8399180	1		SACOL0828	414	416	415	1440
SRR8437251	1		SRR8399185	1		SACOL0576	405	425	415	1401
SRR8437252	1		SRR8399186	1		SACOL0275	415	415	415	1335
SRR8437254	1		SRR8399191	1		SACOL1804	402	425	414	1662
SRR8437263	1		SRR8399194	1		SACOL0945	420	408	414	1476
SRR8437264	1		SRR8399198	1		SACOL2666	423	403	413	1860
SRR8437269	1		SRR8399202	1		SACOL1593	416	410	413	1473
SRR8437951	1		SRR8399204	1		SACOL0959	422	404	413	1128
SRR8437952	1		SRR8437249	1		SACOL2619	408	416	412	1449
SRR8506879	1		SRR8437253	1		SACOL1229	424	400	412	1308
SRR8602074	1		SRR8437257	1		SACOL1085	396	428	412	1401
SRR8925271	1		SRR8437258	1		SACOL1767	420	402	411	1695
SRR3730474	3		SRR8437264	1		SACOL1555	411	410	411	1134
DRR123070	5		SRR8437268	1		SACOL1571	401	418	410	1356
DRR123073	5		SRR8437952	1		SACOL2514	398	420	409	1359
DRR123142	5		SRR8501288	1		SACOL0459	392	425	409	1269
DRR123159	5		ERR3966803	3		SACOL2079	404	410	407	1485
DRR123169	5		DRR123070	5		SACOL1483	413	401	407	1146
DRR123181	5		DRR123075	5		SACOL0549	405	409	407	1194
DRR123187	5		DRR123096	5		SACOL2128	405	407	406	1302
DRR170694	5		DRR123105	5		SACOL1312	402	409	406	1545
DRR170709	5		DRR123114	5		SACOL0806	399	412	406	1227
DRR171224	5		DRR123159	5		SACOL0620	408	403	406	1401
DRR171229	5		DRR123167	5		SACOL2636	419	390	405	1371
ERR030207	5		DRR123170	5		SACOL2116	404	406	405	1260
ERR033346	5		DRR123177	5		SACOL1659	415	394	405	1230
ERR084685	5		DRR123187	5		SACOL1298	397	412	405	1287
ERR1035792	5		DRR170698	5		SACOL0523	401	408	405	1338
ERR1035800	5		DRR170705	5		SACOL2029	395	413	404	1485
ERR1035801	5		DRR170707	5		SACOL1732	403	405	404	1401
ERR1035877	5		DRR171224	5		SACOL1441	409	399	404	1137
ERR1040801	5		DRR171228	5		SACOL2575	419	386	403	1155
ERR1070004	5		ERR030207	5		SACOL2124	408	398	403	1194
ERR107971	5		ERR033268	5		SACOL1281	391	414	403	1287
ERR108040	5		ERR033293	5		SACOL2553	400	403	402	1740
ERR109615	5		ERR038667	5		SACOL2125	397	402	400	1185
ERR1142068	5		ERR1007731	5		SACOL2026	403	397	400	717
ERR1143411	5		ERR1007825	5		SACOL1914	388	411	400	1128
ERR114893	5		ERR1007840	5		SACOL1503	398	401	400	1245
ERR114911	5		ERR1035802	5		SACOL0634	409	391	400	987
ERR114927	5		ERR1040766	5		SACOL2242	396	401	399	1335
ERR118997	5		ERR1041096	5		SACOL1196	413	382	398	1350
ERR1195965	5		ERR1070020	5		SACOL0302	388	406	397	1308
ERR1201327	5		ERR109556	5		SACOL0168	387	406	397	1242
ERR1201330	5		ERR109645	5		SACOL1368	407	384	396	1422
ERR1201335	5		ERR1143340	5		SACOL0916	405	387	396	1242
ERR1201336	5		ERR1143374	5		SACOL0194	402	390	396	1269
ERR129305	5		ERR1143411	5		SACOL0700	392	397	395	1728
ERR129306	5		ERR1143439	5		SACOL2476	400	388	394	1599
ERR134340	5		ERR114927	5		SACOL1083	383	405	394	1248
ERR134384	5		ERR118363	5		SACOL2352	386	399	393	1383
ERR134681	5		ERR118997	5		SACOL0963	400	386	393	1380
ERR1422319	5		ERR1201321	5		SACOL0813	388	398	393	1083
ERR1557512	5		ERR1201326	5		SACOL2105	402	381	392	1239
ERR1557550	5		ERR1201342	5		SACOL1615	394	389	392	1347
ERR1557557	5		ERR1201345	5		SACOL1563	394	390	392	1422
ERR1586571	5		ERR1212591	5		SACOL2359	396	386	391	1374
ERR1586698	5		ERR134340	5		SACOL1712	393	386	390	1074
ERR158691	5		ERR134777	5		SACOL1516	405	374	390	1176
ERR1591756	5		ERR1422319	5		SACOL1321	396	384	390	1674
ERR1595641	5		ERR1586577	5		SACOL0780	407	372	390	1782
ERR1595655	5		ERR1586636	5		SACOL0682	392	386	389	1497
ERR1595733	5		ERR1586686	5		SACOL0543	382	395	389	1353
ERR1595870	5		ERR1586698	5		SACOL0147	389	389	389	1206
ERR1595960	5		ERR158744	5		SACOL1984	384	392	388	1380
ERR1596755	5		ERR1595847	5		SACOL2675	392	381	387	1212
ERR1596763	5		ERR1595876	5		SACOL2376	377	394	386	1443
ERR1596764	5		ERR1595922	5		SACOL2350	384	387	386	1209
ERR1596765	5		ERR1596764	5		SACOL1678	375	394	385	1014
ERR1596766	5		ERR1596765	5		SACOL1722	391	377	384	1302
ERR1641122	5		ERR1641086	5		SACOL1652	378	390	384	807
ERR1715351	5		ERR1675780	5		SACOL1320	376	391	384	1497
ERR1715352	5		ERR1675795	5		SACOL1920	372	394	383	951
ERR1715404	5		ERR1715375	5		SACOL1633	371	394	383	1347
ERR172054	5		ERR1715420	5		SACOL0245	381	384	383	1755
ERR1723974	5		ERR171858	5		SACOL1758	382	381	382	1119
ERR1753474	5		ERR172059	5		SACOL1319	383	381	382	819
ERR1753491	5		ERR1753474	5		SACOL0960	397	367	382	1191
ERR1765030	5		ERR1788989	5		SACOL0503	378	386	382	1143
ERR1789010	5		ERR1789088	5		SACOL1699	380	382	381	1293
ERR1789110	5		ERR1789104	5		SACOL1052	383	379	381	1674
ERR1789124	5		ERR1789143	5		SACOL1745	389	371	380	1758
ERR1789155	5		ERR1789229	5		SACOL1213	384	376	380	1275
ERR1789196	5		ERR1789335	5		SACOL0392	379	380	380	1200
ERR1789236	5		ERR1795534	5		SACOL0233	383	377	380	1056
ERR1789268	5		ERR1800565	5		SACOL0160	370	389	380	1032
ERR1789335	5		ERR190174	5		SACOL2689	371	387	379	1239
ERR1795526	5		ERR190178	5		SACOL1764	377	381	379	1224
ERR1795534	5		ERR1904130	5		SACOL2278	373	383	378	1155
ERR1800563	5		ERR1904134	5		SACOL1801	373	382	378	1410
ERR1853141	5		ERR1911643	5		SACOL1327	377	378	378	1239
ERR190179	5		ERR1911644	5		SACOL1211	384	372	378	1308
ERR190192	5		ERR1943782	5		SACOL2582	381	373	377	1812
ERR1904129	5		ERR1945760	5		SACOL1448	378	376	377	1269
ERR1904130	5		ERR1945793	5		SACOL1400	382	372	377	1263
ERR1904134	5		ERR1946097	5		SACOL1323	367	386	377	936
ERR1911500	5		ERR1946125	5		SACOL1094	392	361	377	1362
ERR1911503	5		ERR1946356	5		SACOL1023	379	375	377	1482
ERR1911543	5		ERR2014065	5		SACOL2702	370	382	376	1257
ERR1911739	5		ERR2014086	5		SACOL2362	375	376	376	1479
ERR1945755	5		ERR2026563	5		SACOL1130	374	378	376	927
ERR1945761	5		ERR2026597	5		SACOL1118	362	389	376	1848
ERR1945768	5		ERR2026629	5		SACOL0792	378	373	376	2106
ERR1945894	5		ERR2026677	5		SACOL0193	374	377	376	1272
ERR1945927	5		ERR2026684	5		SACOL2569	363	386	375	1545
ERR1945935	5		ERR2059777	5		SACOL1004	368	382	375	987
ERR1946005	5		ERR2072339	5		SACOL0882	380	370	375	1026
ERR1946095	5		ERR2072516	5		SACOL0778	371	379	375	1941
ERR1946288	5		ERR2072576	5		SACOL0562	355	394	375	1488
ERR1946304	5		ERR212816	5		SACOL0553	368	382	375	1296
ERR1946355	5		ERR212835	5		SACOL1056	372	376	374	1182
ERR1946360	5		ERR2137066	5		SACOL2145	361	385	373	1806
ERR1946366	5		ERR2275538	5		SACOL2654	370	373	372	942
ERR1946370	5		ERR2275539	5		SACOL2184	350	394	372	933
ERR2014005	5		ERR2309539	5		SACOL1785	366	378	372	1170
ERR2014047	5		ERR2309557	5		SACOL1682	372	372	372	1275
ERR2014077	5		ERR2309566	5		SACOL1560	366	377	372	1275
ERR2014111	5		ERR2309584	5		SACOL0310	377	366	372	1221
ERR204173	5		ERR234879	5		SACOL0699	378	363	371	1296
ERR2059678	5		ERR2506356	5		SACOL0572	369	372	371	1365
ERR2059697	5		ERR2506389	5		SACOL0213	376	366	371	1212
ERR2059711	5		ERR2506456	5		SACOL2266	379	358	369	1260
ERR2059777	5		ERR2506484	5		SACOL2119	376	362	369	1611
ERR2059800	5		ERR2533454	5		SACOL1663	378	360	369	1011
ERR2059801	5		ERR2533490	5		SACOL1297	363	375	369	1266
ERR2072454	5		ERR2533510	5		SACOL1251	377	360	369	1251
ERR2072528	5		ERR2533512	5		SACOL1838	367	368	368	1593
ERR2112457	5		ERR2533531	5		SACOL2328	375	359	367	1260
ERR2112486	5		ERR2533540	5		SACOL1410	364	370	367	1302
ERR2112487	5		ERR2533574	5		SACOL1045	376	358	367	960
ERR2112526	5		ERR2533601	5		SACOL2073	362	370	366	1359
ERR2112536	5		ERR2533626	5		SACOL0501	363	368	366	1338
ERR211966	5		ERR2533629	5		SACOL0409	350	381	366	1062
ERR212783	5		ERR2533659	5		SACOL0088	361	370	366	1662
ERR2137067	5		ERR2533668	5		SACOL2718	356	374	365	1419
ERR2137186	5		ERR2639478	5		SACOL2177	364	365	365	1002
ERR2137256	5		ERR2639480	5		SACOL1644	355	372	364	2148
ERR2275540	5		ERR2639505	5		SACOL0993	359	368	364	1083
ERR2309526	5		ERR2639532	5		SACOL0840	359	366	363	762
ERR2309539	5		ERR2639538	5		SACOL0150	368	358	363	1263
ERR2309557	5		ERR2639545	5		SACOL2072	368	356	362	1521
ERR234822	5		ERR2639547	5		SACOL1515	355	368	362	1311
ERR234850	5		ERR2639551	5		SACOL1411	354	370	362	1260
ERR234879	5		ERR2639562	5		SACOL0176	364	360	362	1056
ERR235048	5		ERR2639584	5		SACOL0005	344	380	362	1935
ERR2506427	5		ERR2639587	5		SACOL2164	361	361	361	1371
ERR2506438	5		ERR2868354	5		SACOL2133	360	361	361	1374
ERR2506468	5		ERR3148096	5		SACOL1761	361	360	361	948
ERR2506477	5		ERR3148118	5		SACOL1514	343	379	361	999
ERR2506483	5		ERR3148124	5		SACOL1268	364	358	361	1308
ERR2506491	5		ERR3276435	5		SACOL1111	360	362	361	1074
ERR2533469	5		ERR3306830	5		SACOL1104	350	372	361	1293
ERR2533476	5		ERR332184	5		SACOL0748	349	372	361	909
ERR2533479	5		ERR332208	5		SACOL0663	354	368	361	1662
ERR2533487	5		ERR332217	5		SACOL1636	352	368	360	1140
ERR2533507	5		ERR332225	5		SACOL1098	362	358	360	1698
ERR2533508	5		ERR332241	5		SACOL1774	359	359	359	1131
ERR2533632	5		ERR3396660	5		SACOL1568	353	365	359	1338
ERR2533638	5		ERR3410053	5		SACOL1552	351	367	359	1020
ERR2533648	5		ERR3410911	5		SACOL0460	343	373	358	1467
ERR2533654	5		ERR3425050	5		SACOL2628	370	344	357	1491
ERR2533655	5		ERR3425124	5		SACOL2178	357	357	357	1002
ERR2639478	5		ERR3425144	5		SACOL0266	362	351	357	1167
ERR2639480	5		ERR3425840	5		SACOL1903	359	353	356	1125
ERR2639483	5		ERR3425870	5		SACOL1381	358	354	356	1122
ERR2639489	5		ERR3564836	5		SACOL0697	338	374	356	1062
ERR2639490	5		ERR3564843	5		SACOL0573	345	364	355	1074
ERR2639494	5		ERR3564850	5		SACOL0504	352	358	355	1026
ERR2639496	5		ERR3564851	5		SACOL1640	358	349	354	1158
ERR2639503	5		ERR3564871	5		SACOL1497	350	358	354	1203
ERR2639504	5		ERR357936	5		SACOL1430	359	349	354	888
ERR2639505	5		ERR357943	5		SACOL1159	365	343	354	1767
ERR2639509	5		ERR376808	5		SACOL0935	358	349	354	1458
ERR2639510	5		ERR376813	5		SACOL0921	359	348	354	1041
ERR2639513	5		ERR376886	5		SACOL2248	348	358	353	909
ERR2639521	5		ERR376900	5		SACOL0527	349	357	353	804
ERR2639526	5		ERR3826106	5		SACOL0784	355	349	352	1059
ERR2639528	5		ERR3826160	5		SACOL2103	353	349	351	1128
ERR2639535	5		ERR3826166	5		SACOL2047	348	354	351	1047
ERR2639538	5		ERR3826251	5		SACOL1198	343	358	351	1413
ERR2639547	5		ERR3826389	5		SACOL0805	352	350	351	1125
ERR2639554	5		ERR3826419	5		SACOL1616	335	364	350	1101
ERR2639564	5		ERR3826633	5		SACOL1384	340	360	350	1647
ERR2639565	5		ERR3826773	5		SACOL1367	331	368	350	1455
ERR2639572	5		ERR3826829	5		SACOL0932	350	349	350	960
ERR2639578	5		ERR3864915	5		SACOL0407	348	351	350	1359
ERR2639579	5		ERR3864930	5		SACOL2323	346	351	349	1239
ERR2639584	5		ERR3954012	5		SACOL2149	333	364	349	1107
ERR2639589	5		ERR3966635	5		SACOL1140	348	349	349	1053
ERR2639593	5		ERR3966659	5		SACOL0783	339	359	349	1515
ERR302811	5		ERR3966696	5		SACOL0733	348	350	349	1221
ERR3148097	5		ERR3966751	5		SACOL0394	352	345	349	1002
ERR3148103	5		ERR3966800	5		SACOL0235	350	348	349	1044
ERR3148115	5		ERR3966898	5		SACOL2627	329	367	348	1710
ERR3148125	5		ERR3967593	5		SACOL2427	343	353	348	1359
ERR3148137	5		ERR3983235	5		SACOL1543	356	340	348	909
ERR3277375	5		ERR3983305	5		SACOL1013	353	342	348	1386
ERR332187	5		ERR3983307	5		SACOL0563	347	349	348	1383
ERR332220	5		ERR3983317	5		SACOL0196	350	346	348	1077
ERR3396660	5		ERR3983369	5		SACOL0186	358	337	348	1164
ERR3396959	5		ERR3983434	5		SACOL0016	348	348	348	1401
ERR3409768	5		ERR3983452	5		SACOL0461	353	340	347	1542
ERR3409999	5		ERR3983565	5		SACOL2635	349	342	346	1851
ERR3410843	5		ERR410078	5		SACOL2113	341	351	346	1317
ERR3410855	5		ERR418028	5		SACOL1074	337	354	346	1125
ERR3410918	5		ERR418573	5		SACOL0204	341	351	346	2250
ERR3410941	5		ERR418670	5		SACOL1402	341	349	345	1032
ERR3425032	5		ERR418677	5		SACOL1362	340	350	345	1281
ERR3425106	5		ERR418769	5		SACOL1957	339	348	344	1362
ERR3425148	5		ERR418851	5		SACOL0225	352	335	344	936
ERR3425404	5		ERR418857	5		SACOL0078	339	348	344	987
ERR3425618	5		ERR418967	5		SACOL2737	345	341	343	1878
ERR3425772	5		ERR419154	5		SACOL1922	346	339	343	1290
ERR3425830	5		ERR419175	5		SACOL1494	356	329	343	1293
ERR3425840	5		ERR422860	5		SACOL1142	339	347	343	1077
ERR3425844	5		ERR422884	5		SACOL0398	339	347	343	1023
ERR3425870	5		ERR422896	5		SACOL0171	339	346	343	1356
ERR355931	5		ERR422931	5		SACOL0002	340	346	343	1134
ERR3564851	5		ERR422932	5		SACOL2156	339	344	342	1065
ERR3564866	5		ERR422933	5		SACOL1975	326	358	342	1470
ERR3564871	5		ERR422954	5		SACOL1809	343	340	342	1182
ERR3564872	5		ERR422955	5		SACOL1423	333	350	342	927
ERR376808	5		ERR422964	5		SACOL2437	343	338	341	1212
ERR376810	5		ERR422981	5		SACOL2257	340	341	341	1212
ERR376813	5		ERR422982	5		SACOL1694	344	337	341	1140
ERR376819	5		ERR423010	5		SACOL1253	338	344	341	1368
ERR376856	5		ERR423013	5		SACOL1080	342	340	341	1029
ERR376868	5		ERR425632	5		SACOL2574	335	344	340	999
ERR3826123	5		ERR425643	5		SACOL1303	354	326	340	1152
ERR3826228	5		ERR425644	5		SACOL0706	348	331	340	1017
ERR3826232	5		ERR425701	5		SACOL0536	339	341	340	894
ERR3826326	5		ERR425736	5		SACOL1892	337	341	339	1224
ERR3826358	5		ERR425749	5		SACOL0305	352	325	339	1050
ERR3826420	5		ERR425754	5		SACOL2655	339	335	337	1431
ERR3826540	5		ERR445192	5		SACOL2297	342	332	337	1125
ERR3826633	5		ERR485447	5		SACOL2253	339	334	337	1266
ERR3826673	5		ERR490615	5		SACOL1714	322	351	337	1287
ERR3826751	5		ERR490662	5		SACOL1114	325	344	335	1353
ERR3826834	5		ERR505345	5		SACOL0453	343	325	334	756
ERR3843365	5		ERR505374	5		SACOL0012	327	338	333	990
ERR3864915	5		ERR505377	5		SACOL2332	338	325	332	1020
ERR3904155	5		ERR505381	5		SACOL0301	329	335	332	846
ERR3938557	5		ERR527297	5		SACOL1980	319	342	331	1098
ERR3954015	5		ERR539885	5		SACOL1721	328	334	331	1263
ERR3954024	5		ERR539920	5		SACOL1424	324	338	331	984
ERR3966587	5		ERR539957	5		SACOL2028	341	319	330	960
ERR3966635	5		ERR539973	5		SACOL1816	327	333	330	1002
ERR3966706	5		ERR540082	5		SACOL1709	322	337	330	1272
ERR3966761	5		ERR540153	5		SACOL0839	329	330	330	1191
ERR3966808	5		ERR540193	5		SACOL0169	343	317	330	1032
ERR3967552	5		ERR540271	5		SACOL2050	328	329	329	1269
ERR3967635	5		ERR540304	5		SACOL1181	325	332	329	1002
ERR3967637	5		ERR540321	5		SACOL0948	333	324	329	1155
ERR3983229	5		ERR540754	5		SACOL0630	326	332	329	1485
ERR3983231	5		ERR540767	5		SACOL2151	330	326	328	1356
ERR3983485	5		ERR540774	5		SACOL2000	318	338	328	1287
ERR3983604	5		ERR541004	5		SACOL1069	327	328	328	1989
ERR418437	5		ERR541062	5		SACOL0455	336	320	328	957
ERR418462	5		ERR554184	5		SACOL0270	331	325	328	894
ERR418463	5		ERR554201	5		SACOL0141	329	327	328	1110
ERR418477	5		ERR554237	5		SACOL2528	330	323	327	1080
ERR418579	5		ERR554261	5		SACOL1207	330	324	327	798
ERR418627	5		ERR554282	5		SACOL2354	319	333	326	969
ERR418765	5		ERR554318	5		SACOL2340	325	326	326	1209
ERR418850	5		ERR554321	5		SACOL2060	337	315	326	1149
ERR418856	5		ERR554330	5		SACOL1742	325	326	326	1122
ERR418857	5		ERR554342	5		SACOL0658	337	315	326	1296
ERR419101	5		ERR554355	5		SACOL0253	326	325	326	915
ERR419175	5		ERR554367	5		SACOL0122	319	333	326	1353
ERR422871	5		ERR554370	5		SACOL2425	330	320	325	1116
ERR422884	5		ERR554396	5		SACOL2314	317	333	325	918
ERR422888	5		ERR554418	5		SACOL1635	317	333	325	939
ERR422889	5		ERR554427	5		SACOL1498	321	328	325	1155
ERR422902	5		ERR554541	5		SACOL1422	316	334	325	918
ERR422931	5		ERR554549	5		SACOL0262	320	329	325	993
ERR422954	5		ERR554556	5		SACOL1545	317	330	324	756
ERR422955	5		ERR554566	5		SACOL1429	324	324	324	990
ERR422976	5		ERR554570	5		SACOL1230	320	327	324	1095
ERR422977	5		ERR554579	5		SACOL1173	334	314	324	960
ERR423016	5		ERR554655	5		SACOL0788	322	325	324	1506
ERR423042	5		ERR554675	5		SACOL0705	313	335	324	1005
ERR425579	5		ERR554677	5		SACOL0220	323	325	324	1146
ERR425586	5		ERR554740	5		SACOL2560	333	313	323	1278
ERR425638	5		ERR554775	5		SACOL2530	321	325	323	969
ERR425662	5		ERR554791	5		SACOL2386	321	324	323	1170
ERR425666	5		ERR555057	5		SACOL1363	329	316	323	1062
ERR425701	5		ERR555065	5		SACOL1058	331	315	323	1155
ERR425735	5		ERR555088	5		SACOL0263	323	322	323	969
ERR425757	5		ERR573107	5		SACOL1554	323	321	322	1407
ERR439278	5		ERR573184	5		SACOL0980	323	321	322	870
ERR485446	5		ERR573199	5		SACOL2623	316	326	321	1497
ERR485449	5		ERR573227	5		SACOL2357	332	309	321	1056
ERR490562	5		ERR573361	5		SACOL1479	318	324	321	879
ERR505345	5		ERR573369	5		SACOL0747	320	321	321	927
ERR505381	5		ERR573374	5		SACOL0467	328	313	321	846
ERR505386	5		ERR594068	5		SACOL0239	332	309	321	1170
ERR527235	5		ERR594130	5		SACOL0308	320	319	320	1119
ERR527297	5		ERR599962	5		SACOL2721	320	318	319	1053
ERR539918	5		ERR708326	5		SACOL2701	330	308	319	1014
ERR539989	5		ERR708338	5		SACOL2319	309	328	319	1314
ERR540034	5		ERR708459	5		SACOL2075	294	343	319	1203
ERR540035	5		ERR708465	5		SACOL2057	327	310	319	1002
ERR540043	5		ERR714046	5		SACOL1723	323	314	319	930
ERR540047	5		ERR714735	5		SACOL1447	326	311	319	810
ERR540111	5		ERR714762	5		SACOL0988	322	316	319	1245
ERR540204	5		ERR714971	5		SACOL0696	317	320	319	1104
ERR540261	5		ERR715708	5		SACOL0216	314	323	319	1143
ERR540316	5		ERR715721	5		SACOL1820	325	310	318	1044
ERR540849	5		ERR715745	5		SACOL1719	323	312	318	1347
ERR540855	5		ERR731061	5		SACOL0107	317	318	318	1203
ERR540927	5		ERR731062	5		SACOL2384	309	324	317	447
ERR554068	5		ERR731090	5		SACOL2277	317	317	317	909
ERR554122	5		ERR731093	5		SACOL1818	308	325	317	1182
ERR554234	5		ERR731104	5		SACOL1588	319	314	317	1062
ERR554237	5		ERR731106	5		SACOL0913	306	328	317	852
ERR554268	5		ERR736958	5		SACOL2600	318	314	316	1107
ERR554329	5		ERR737191	5		SACOL2321	308	324	316	882
ERR554333	5		ERR737250	5		SACOL1897	323	309	316	963
ERR554355	5		ERR737438	5		SACOL1305	303	329	316	1560
ERR554367	5		ERR742935	5		SACOL0665	316	315	316	888
ERR554399	5		ERR742995	5		SACOL2219	323	307	315	1293
ERR554433	5		ERR743009	5		SACOL1908	310	320	315	1386
ERR554443	5		ERR743019	5		SACOL1622	320	309	315	1392
ERR554509	5		ERR743037	5		SACOL1322	318	311	315	915
ERR554529	5		ERR743066	5		SACOL1269	321	309	315	897
ERR554531	5		ERR743067	5		SACOL1135	317	312	315	1140
ERR554549	5		ERR743090	5		SACOL0671	310	320	315	789
ERR554557	5		ERR743140	5		SACOL0666	320	309	315	951
ERR554563	5		ERR743201	5		SACOL0155	325	304	315	960
ERR554566	5		ERR774834	5		SACOL2548	314	314	314	963
ERR554578	5		ERR774851	5		SACOL1144	318	309	314	966
ERR554612	5		ERR774925	5		SACOL1065	329	299	314	1218
ERR554630	5		ERR774980	5		SACOL2549	321	304	313	969
ERR554661	5		ERR775035	5		SACOL1941	307	319	313	1218
ERR554718	5		ERR775041	5		SACOL1760	311	314	313	1203
ERR554735	5		ERR775063	5		SACOL1262	324	301	313	1167
ERR554751	5		ERR775134	5		SACOL0966	309	316	313	1332
ERR554767	5		ERR775139	5		SACOL0715	313	312	313	924
ERR555065	5		ERR779721	5		SACOL0655	316	310	313	939
ERR555067	5		ERR790228	5		SACOL0513	318	308	313	885
ERR573166	5		ERR790264	5		SACOL1595	313	310	312	1092
ERR573304	5		ERR845851	5		SACOL1285	312	307	310	1176
ERR573326	5		ERR845890	5		SACOL0777	317	302	310	1005
ERR573374	5		ERR845903	5		SACOL0707	300	319	310	966
ERR599771	5		ERR870413	5		SACOL1964	302	315	309	1200
ERR599962	5		ERR870414	5		SACOL1687	317	300	309	876
ERR708309	5		ERR870435	5		SACOL1223	317	300	309	1206
ERR708336	5		ERR876841	5		SACOL1192	310	307	309	936
ERR708342	5		ERR876968	5		SACOL0992	312	306	309	1071
ERR708396	5		ERR876994	5		SACOL2279	294	321	308	906
ERR708433	5		ERR876997	5		SACOL1088	310	305	308	1296
ERR714782	5		ERR877046	5		SACOL0197	298	317	308	1041
ERR714971	5		ERR877059	5		SACOL2713	306	308	307	957
ERR715158	5		ERR877060	5		SACOL2045	319	295	307	1005
ERR715392	5		ERR877164	5		SACOL1708	296	317	307	708
ERR715666	5		ERR877184	5		SACOL0946	297	317	307	1317
ERR731046	5		ERR877204	5		SACOL2712	305	307	306	972
ERR731106	5		ERR877212	5		SACOL2161	304	308	306	1188
ERR737191	5		ERR877255	5		SACOL1667	299	312	306	1269
ERR737268	5		ERR900766	5		SACOL1105	302	310	306	1407
ERR737343	5		ERR900820	5		SACOL0944	304	308	306	1209
ERR742935	5		ERR900832	5		SACOL0203	311	300	306	969
ERR743059	5		ERR900907	5		SACOL2463	309	300	305	1077
ERR743137	5		ERR949014	5		SACOL1734	296	314	305	1026
ERR743201	5		ERR956337	5		SACOL1059	304	305	305	1011
ERR751287	5		ERR956393	5		SACOL0200	309	300	305	1380
ERR774834	5		ERR966673	5		SACOL2471	300	308	304	1194
ERR774839	5		ERR966723	5		SACOL1795	300	308	304	1077
ERR774893	5		ERR966733	5		SACOL1752	305	302	304	1299
ERR774910	5		ERR971198	5		SACOL1695	292	315	304	1026
ERR774924	5		ERR971309	5		SACOL1462	305	303	304	957
ERR774980	5		SRR1001472	5		SACOL0411	301	307	304	996
ERR775041	5		SRR1001486	5		SACOL0312	309	298	304	882
ERR775134	5		SRR1001563	5		SACOL2606	306	299	303	1065
ERR779721	5		SRR1001573	5		SACOL2533	301	305	303	807
ERR790332	5		SRR1001583	5		SACOL1988	297	309	303	1041
ERR845890	5		SRR1001604	5		SACOL1969	300	305	303	1296
ERR866472	5		SRR1001605	5		SACOL0098	305	300	303	996
ERR870435	5		SRR1001611	5		SACOL1835	301	302	302	834
ERR870520	5		SRR1001640	5		SACOL1778	302	301	302	1263
ERR876836	5		SRR1001657	5		SACOL1549	308	296	302	1485
ERR876883	5		SRR1001668	5		SACOL0660	301	303	302	1011
ERR876887	5		SRR1001680	5		SACOL0512	302	302	302	1113
ERR876929	5		SRR1001709	5		SACOL0255	300	303	302	882
ERR876968	5		SRR1001715	5		SACOL2245	297	305	301	888
ERR876975	5		SRR1001722	5		SACOL1837	305	296	301	1194
ERR876984	5		SRR1001723	5		SACOL1200	296	305	301	792
ERR877052	5		SRR1001746	5		SACOL1150	311	290	301	939
ERR877058	5		SRR1001751	5		SACOL0313	292	309	301	861
ERR877164	5		SRR1001755	5		SACOL1756	288	312	300	1056
ERR877203	5		SRR1001756	5		SACOL1188	303	297	300	696
ERR877226	5		SRR1001768	5		SACOL0712	300	299	300	1044
ERR877232	5		SRR1001771	5		SACOL0556	315	284	300	882
ERR900766	5		SRR1001782	5		SACOL2168	300	297	299	1071
ERR900791	5		SRR1001784	5		SACOL2697	303	292	298	759
ERR900807	5		SRR1001789	5		SACOL2521	299	297	298	1278
ERR900808	5		SRR1001790	5		SACOL2276	311	284	298	942
ERR949045	5		SRR1001796	5		SACOL1686	302	294	298	1263
ERR956337	5		SRR1001800	5		SACOL1290	292	303	298	918
ERR966723	5		SRR1001807	5		SACOL1243	282	313	298	987
ERR971138	5		SRR1010482	5		SACOL2135	302	291	297	939
ERR971155	5		SRR1010500	5		SACOL2092	300	293	297	1266
ERR971257	5		SRR1010512	5		SACOL1951	293	301	297	1314
ERR971294	5		SRR1010513	5		SACOL1777	297	296	297	1275
SRR1001514	5		SRR1010529	5		SACOL0761	300	294	297	1182
SRR1001584	5		SRR1010538	5		SACOL2179	304	285	295	870
SRR1001596	5		SRR1010542	5		SACOL1961	290	300	295	1458
SRR1001601	5		SRR1010545	5		SACOL1373	293	296	295	864
SRR1001609	5		SRR1010555	5		SACOL1182	295	294	295	933
SRR1001652	5		SRR1010593	5		SACOL0701	292	298	295	1230
SRR1001665	5		SRR1010634	5		SACOL0626	280	309	295	831
SRR1001700	5		SRR1010644	5		SACOL0113	290	299	295	972
SRR1001723	5		SRR1010647	5		SACOL1784	279	308	294	633
SRR1001735	5		SRR1010673	5		SACOL1520	295	293	294	987
SRR1001761	5		SRR1010684	5		SACOL1030	301	286	294	1359
SRR1001762	5		SRR1010724	5		SACOL0962	292	296	294	930
SRR1001778	5		SRR1010732	5		SACOL0596	293	295	294	1188
SRR1001797	5		SRR1010736	5		SACOL2632	296	289	293	1623
SRR1001807	5		SRR1010737	5		SACOL2108	287	298	293	1056
SRR1001811	5		SRR1010753	5		SACOL1926	293	292	293	1038
SRR1010500	5		SRR1010755	5		SACOL2097	298	285	292	1509
SRR1010514	5		SRR1010766	5		SACOL1889	291	293	292	1038
SRR1010520	5		SRR1010781	5		SACOL1095	288	295	292	1020
SRR1010544	5		SRR1010782	5		SACOL1021	288	295	292	1191
SRR1010545	5		SRR1010786	5		SACOL2166	286	295	291	1032
SRR1010553	5		SRR1010799	5		SACOL1976	276	305	291	1077
SRR1010577	5		SRR1010800	5		SACOL1426	292	290	291	903
SRR1010587	5		SRR1010823	5		SACOL1195	287	294	291	966
SRR1010589	5		SRR1011539	5		SACOL1012	288	293	291	855
SRR1010621	5		SRR1011540	5		SACOL0557	297	285	291	933
SRR1010625	5		SRR1011577	5		SACOL2470	301	279	290	750
SRR1010633	5		SRR1011585	5		SACOL1643	292	287	290	975
SRR1010635	5		SRR1011589	5		SACOL1329	285	295	290	1341
SRR1010654	5		SRR1011593	5		SACOL2327	292	285	289	936
SRR1010666	5		SRR1011603	5		SACOL1624	290	287	289	900
SRR1010670	5		SRR1011604	5		SACOL1510	283	295	289	960
SRR1010671	5		SRR1011612	5		SACOL0765	286	291	289	1056
SRR1010672	5		SRR1011618	5		SACOL2021	288	287	288	786
SRR1010673	5		SRR1011651	5		SACOL0936	291	284	288	1215
SRR1010674	5		SRR1011653	5		SACOL0787	293	283	288	918
SRR1010677	5		SRR1011654	5		SACOL0149	290	286	288	888
SRR1010684	5		SRR1011685	5		SACOL2367	303	269	286	1005
SRR1010720	5		SRR1011688	5		SACOL1917	286	285	286	1062
SRR1010721	5		SRR1011716	5		SACOL1840	272	300	286	771
SRR1010722	5		SRR1011730	5		SACOL1562	285	287	286	993
SRR1010740	5		SRR1011732	5		SACOL1763	289	280	285	771
SRR1010743	5		SRR1011745	5		SACOL0938	286	284	285	1176
SRR1010744	5		SRR1011750	5		SACOL0884	278	291	285	822
SRR1010759	5		SRR1011762	5		SACOL2121	292	276	284	861
SRR1010781	5		SRR1011770	5		SACOL0422	277	291	284	843
SRR1010799	5		SRR1011793	5		SACOL0192	284	283	284	1098
SRR1010800	5		SRR1011803	5		SACOL0142	276	291	284	1125
SRR1010804	5		SRR1011804	5		SACOL0010	282	286	284	696
SRR1010812	5		SRR1011811	5		SACOL1797	275	290	283	777
SRR1010816	5		SRR1011830	5		SACOL1431	275	290	283	723
SRR1011540	5		SRR1011843	5		SACOL1398	271	294	283	984
SRR1011575	5		SRR1011856	5		SACOL1291	298	268	283	972
SRR1011587	5		SRR1011859	5		SACOL1122	283	283	283	1227
SRR1011595	5		SRR1011860	5		SACOL2738	283	281	282	1380
SRR1011596	5		SRR1011870	5		SACOL2030	277	286	282	951
SRR1011598	5		SRR1011871	5		SACOL1790	286	278	282	1314
SRR1011599	5		SRR1011915	5		SACOL1676	281	283	282	1119
SRR1011606	5		SRR1011923	5		SACOL1561	283	281	282	984
SRR1011614	5		SRR1011929	5		SACOL1546	271	293	282	816
SRR1011618	5		SRR1011946	5		SACOL0597	278	286	282	879
SRR1011624	5		SRR1011984	5		SACOL0128	292	272	282	957
SRR1011625	5		SRR1012030	5		SACOL0009	287	277	282	1287
SRR1011627	5		SRR1012054	5		SACOL2440	277	284	281	807
SRR1011652	5		SRR1012077	5		SACOL1888	281	280	281	924
SRR1011672	5		SRR1012080	5		SACOL0758	286	275	281	921
SRR1011675	5		SRR1012094	5		SACOL0097	274	288	281	999
SRR1011686	5		SRR1012109	5		SACOL2269	283	276	280	1005
SRR1011688	5		SRR1012118	5		SACOL1927	281	278	280	978
SRR1011703	5		SRR1012126	5		SACOL1906	270	290	280	1113
SRR1011711	5		SRR1012128	5		SACOL1810	285	274	280	954
SRR1011716	5		SRR1012138	5		SACOL1646	277	283	280	687
SRR1011781	5		SRR1012141	5		SACOL1049	283	277	280	939
SRR1011801	5		SRR1012142	5		SACOL1148	278	280	279	1059
SRR1011811	5		SRR1012144	5		SACOL0265	272	286	279	921
SRR1011818	5		SRR1012164	5		SACOL0127	283	275	279	774
SRR1011821	5		SRR1012172	5		SACOL1228	273	283	278	936
SRR1011822	5		SRR1012198	5		SACOL2192	280	273	277	849
SRR1011837	5		SRR1012204	5		SACOL2189	266	287	277	732
SRR1011839	5		SRR1012213	5		SACOL1715	272	281	277	975
SRR1011845	5		SRR1012222	5		SACOL1143	273	281	277	879
SRR1011852	5		SRR1012227	5		SACOL1124	267	286	277	1071
SRR1011855	5		SRR1012236	5		SACOL0167	277	277	277	765
SRR1011859	5		SRR1012243	5		SACOL0125	269	285	277	816
SRR1011868	5		SRR1012244	5		SACOL2302	268	283	276	954
SRR1011889	5		SRR1012249	5		SACOL1540	275	277	276	888
SRR1011915	5		SRR10168015	5		SACOL0578	277	275	276	747
SRR1011920	5		SRR1016932	5		SACOL0435	268	283	276	1098
SRR1011936	5		SRR1016940	5		SACOL1928	263	286	275	837
SRR1011941	5		SRR1016953	5		SACOL0637	274	276	275	984
SRR1011943	5		SRR1017101	5		SACOL0569	278	272	275	1008
SRR1011944	5		SRR1017102	5		SACOL0025	277	272	275	480
SRR1011945	5		SRR1017104	5		SACOL0022	278	272	275	789
SRR1011954	5		SRR1017121	5		SACOL2645	265	283	274	888
SRR1011957	5		SRR1017132	5		SACOL2038	277	271	274	1026
SRR1011973	5		SRR1017134	5		SACOL1907	270	277	274	822
SRR1011979	5		SRR1017138	5		SACOL0991	266	281	274	849
SRR1011982	5		SRR1017139	5		SACOL2255	270	276	273	765
SRR1011995	5		SRR1017180	5		SACOL2210	267	279	273	861
SRR1011997	5		SRR1017181	5		SACOL2616	264	279	272	861
SRR1012007	5		SRR1017254	5		SACOL1800	272	272	272	849
SRR1012013	5		SRR1017260	5		SACOL1072	285	259	272	861
SRR1012046	5		SRR1017301	5		SACOL0809	272	272	272	1071
SRR1012051	5		SRR1017329	5		SACOL0505	269	274	272	660
SRR1012064	5		SRR1017333	5		SACOL0307	266	278	272	1032
SRR1012083	5		SRR1017339	5		SACOL2598	275	266	271	891
SRR1012098	5		SRR1017346	5		SACOL1364	269	273	271	915
SRR1012110	5		SRR1017352	5		SACOL0001	271	270	271	1362
SRR1012114	5		SRR1017362	5		SACOL2605	273	267	270	810
SRR1012137	5		SRR1017364	5		SACOL2296	266	274	270	954
SRR1012154	5		SRR1017375	5		SACOL1128	263	277	270	900
SRR1012164	5		SRR1017382	5		SACOL1960	278	259	269	1428
SRR1012169	5		SRR1017401	5		SACOL1034	259	278	269	987
SRR1012179	5		SRR1017411	5		SACOL0619	267	271	269	657
SRR1012184	5		SRR1017412	5		SACOL0222	275	263	269	954
SRR1012204	5		SRR1017413	5		SACOL2719	273	262	268	909
SRR1012217	5		SRR1017449	5		SACOL2342	276	260	268	948
SRR1012222	5		SRR1017451	5		SACOL2085	273	262	268	831
SRR1012236	5		SRR1017452	5		SACOL1947	263	272	268	987
SRR1012257	5		SRR1017455	5		SACOL1677	269	266	268	1143
SRR1012262	5		SRR1017463	5		SACOL1263	270	266	268	909
SRR1012264	5		SRR1017469	5		SACOL1260	266	269	268	885
SRR1012267	5		SRR1017475	5		SACOL1204	269	266	268	780
SRR10126983	5		SRR10178955	5		SACOL0764	258	278	268	984
SRR1014715	5		SRR10178980	5		SACOL0529	264	271	268	726
SRR10168000	5		SRR10179040	5		SACOL1943	265	269	267	1044
SRR10168015	5		SRR10179053	5		SACOL0421	263	270	267	714
SRR1016968	5		SRR10179065	5		SACOL0159	263	270	267	762
SRR1017058	5		SRR10179071	5		SACOL2664	267	265	266	939
SRR1017112	5		SRR10179074	5		SACOL2546	265	267	266	1044
SRR1017113	5		SRR10179090	5		SACOL2095	264	267	266	1413
SRR1017114	5		SRR10179284	5		SACOL1460	264	268	266	840
SRR1017136	5		SRR10179308	5		SACOL0599	260	272	266	966
SRR1017140	5		SRR1019320	5		SACOL2656	269	261	265	1011
SRR1017143	5		SRR1019323	5		SACOL1736	270	260	265	873
SRR1017147	5		SRR1019331	5		SACOL1001	257	272	265	990
SRR1017180	5		SRR1019333	5		SACOL0834	262	267	265	903
SRR1017189	5		SRR1019360	5		SACOL2309	263	264	264	1380
SRR1017212	5		SRR1019388	5		SACOL2298	251	277	264	777
SRR1017213	5		SRR1019588	5		SACOL1985	260	267	264	1029
SRR1017220	5		SRR1019599	5		SACOL1770	263	264	264	744
SRR1017249	5		SRR1019600	5		SACOL0842	278	249	264	1305
SRR1017311	5		SRR1019631	5		SACOL1550	274	251	263	894
SRR1017329	5		SRR1019638	5		SACOL1019	272	254	263	759
SRR1017332	5		SRR1019661	5		SACOL0803	266	259	263	879
SRR1017338	5		SRR1019678	5		SACOL0724	269	256	263	645
SRR1017342	5		SRR1019686	5		SACOL0427	263	262	263	753
SRR1017347	5		SRR1025011	5		SACOL0314	254	272	263	801
SRR1017357	5		SRR1025012	5		SACOL2369	261	263	262	1035
SRR1017371	5		SRR1025013	5		SACOL1931	262	262	262	819
SRR1017382	5		SRR1025026	5		SACOL1631	267	256	262	708
SRR1017396	5		SRR1025032	5		SACOL1145	260	264	262	735
SRR1017404	5		SRR1025033	5		SACOL2591	274	248	261	822
SRR1017413	5		SRR1025045	5		SACOL2341	255	266	261	1050
SRR1017456	5		SRR1025046	5		SACOL2303	255	266	261	798
SRR1017463	5		SRR1025048	5		SACOL2152	259	262	261	933
SRR1017470	5		SRR1025050	5		SACOL1814	266	256	261	828
SRR1017475	5		SRR1025051	5		SACOL1731	251	271	261	921
SRR10178931	5		SRR1025053	5		SACOL0870	262	259	261	618
SRR10179001	5		SRR1025063	5		SACOL0763	267	254	261	840
SRR10179023	5		SRR1025073	5		SACOL0587	256	265	261	609
SRR10179078	5		SRR1025086	5		SACOL0198	254	267	261	969
SRR10179127	5		SRR1025092	5		SACOL2261	260	259	260	1023
SRR10179138	5		SRR1025109	5		SACOL1657	265	254	260	705
SRR10179167	5		SRR1025123	5		SACOL0723	247	272	260	798
SRR10179269	5		SRR1025131	5		SACOL2561	264	254	259	1167
SRR10179286	5		SRR1025142	5		SACOL2273	262	255	259	798
SRR1019305	5		SRR1025149	5		SACOL1675	262	255	259	669
SRR1019312	5		SRR1025164	5		SACOL1566	255	263	259	882
SRR1019360	5		SRR1025165	5		SACOL0837	254	263	259	1014
SRR1019584	5		SRR1025166	5		SACOL2138	255	261	258	981
SRR1019633	5		SRR1025173	5		SACOL0961	252	263	258	1245
SRR1019657	5		SRR1025177	5		SACOL0636	255	261	258	921
SRR1019666	5		SRR1025181	5		SACOL0606	249	267	258	870
SRR1019678	5		SRR1025359	5		SACOL0124	249	266	258	1179
SRR1019680	5		SRR1025372	5		SACOL1696	246	267	257	1005
SRR1019681	5		SRR1025384	5		SACOL0252	259	254	257	762
SRR1019682	5		SRR1025416	5		SACOL1977	255	257	256	795
SRR1019824	5		SRR1025437	5		SACOL1231	253	259	256	744
SRR1019827	5		SRR1025473	5		SACOL0860	249	263	256	687
SRR1019832	5		SRR1025474	5		SACOL2211	246	264	255	810
SRR1025013	5		SRR1025476	5		SACOL1704	253	256	255	843
SRR1025027	5		SRR1025532	5		SACOL1108	251	258	255	1095
SRR1025034	5		SRR1025540	5		SACOL0600	260	249	255	1077
SRR1025044	5		SRR1028030	5		SACOL0499	252	257	255	735
SRR1025046	5		SRR1028037	5		SACOL1787	262	246	254	1092
SRR1025049	5		SRR1028038	5		SACOL1655	254	254	254	687
SRR1025062	5		SRR1028077	5		SACOL1276	237	271	254	882
SRR1025072	5		SRR1028097	5		SACOL0925	258	250	254	828
SRR1025130	5		SRR1028106	5		SACOL0303	249	259	254	891
SRR1025131	5		SRR1028107	5		SACOL0018	248	259	254	1284
SRR1025133	5		SRR1028117	5		SACOL2122	246	259	253	804
SRR1025138	5		SRR1028124	5		SACOL1365	245	261	253	804
SRR1025140	5		SRR1028125	5		SACOL2618	255	248	252	960
SRR1025144	5		SRR1028134	5		SACOL2478	265	238	252	819
SRR1025145	5		SRR10303392	5		SACOL2416	250	254	252	867
SRR1025147	5		SRR1035446	5		SACOL1668	255	248	252	924
SRR1025165	5		SRR10389219	5		SACOL1660	256	248	252	753
SRR1025168	5		SRR10393588	5		SACOL1639	247	256	252	978
SRR1025170	5		SRR10393668	5		SACOL0914	250	254	252	762
SRR1025171	5		SRR10393694	5		SACOL0826	254	250	252	840
SRR1025173	5		SRR10393702	5		SACOL1548	249	253	251	921
SRR1025178	5		SRR10393703	5		SACOL1212	239	262	251	882
SRR1025312	5		SRR10393713	5		SACOL0531	252	250	251	840
SRR1025385	5		SRR10393716	5		SACOL0456	254	248	251	663
SRR1025438	5		SRR10393718	5		SACOL0126	242	260	251	801
SRR1025462	5		SRR10393722	5		SACOL2286	255	245	250	837
SRR1025473	5		SRR10393736	5		SACOL0635	250	250	250	837
SRR1025475	5		SRR10393762	5		SACOL2644	246	252	249	765
SRR1025524	5		SRR10393777	5		SACOL2617	249	249	249	705
SRR1025539	5		SRR10393816	5		SACOL2239	250	247	249	663
SRR1028020	5		SRR10393829	5		SACOL1468	260	237	249	705
SRR1028030	5		SRR1043817	5		SACOL2274	240	256	248	771
SRR1028031	5		SRR1043819	5		SACOL0829	249	246	248	936
SRR1028065	5		SRR1043820	5		SACOL2685	238	255	247	768
SRR1028068	5		SRR1043837	5		SACOL2588	240	253	247	501
SRR1028070	5		SRR1043844	5		SACOL2246	255	239	247	864
SRR1028124	5		SRR1043903	5		SACOL2136	243	251	247	666
SRR1028140	5		SRR10448410	5		SACOL2110	251	242	247	1077
SRR1035446	5		SRR1048358	5		SACOL1597	249	244	247	498
SRR10393592	5		SRR1048433	5		SACOL1501	238	256	247	588
SRR10393597	5		SRR1048438	5		SACOL0111	241	252	247	777
SRR10393605	5		SRR1048454	5		SACOL2473	251	241	246	816
SRR10393669	5		SRR1048457	5		SACOL1944	244	247	246	702
SRR10393716	5		SRR1048488	5		SACOL1358	263	229	246	855
SRR10393720	5		SRR1048505	5		SACOL0845	250	242	246	741
SRR10393722	5		SRR1048601	5		SACOL2390	259	230	245	1035
SRR10393730	5		SRR1048602	5		SACOL2293	243	246	245	1083
SRR10393732	5		SRR1048603	5		SACOL1395	248	241	245	1209
SRR10393763	5		SRR1049162	5		SACOL0801	241	249	245	924
SRR10393803	5		SRR1049163	5		SACOL0692	235	254	245	753
SRR10393816	5		SRR1049169	5		SACOL2704	241	247	244	819
SRR10393829	5		SRR1049183	5		SACOL1717	233	254	244	927
SRR1043864	5		SRR1049188	5		SACOL1711	244	244	244	561
SRR1048430	5		SRR1049201	5		SACOL0924	234	253	244	849
SRR1048436	5		SRR1049301	5		SACOL0855	238	249	244	531
SRR1048464	5		SRR1049313	5		SACOL0830	256	231	244	912
SRR1048488	5		SRR1049320	5		SACOL0762	245	243	244	1350
SRR1048501	5		SRR1049323	5		SACOL2614	240	245	243	852
SRR1049162	5		SRR1049455	5		SACOL2516	246	239	243	681
SRR1049164	5		SRR1049467	5		SACOL1836	249	237	243	909
SRR1049165	5		SRR1049494	5		SACOL1452	237	249	243	615
SRR1049168	5		SRR1049501	5		SACOL1102	238	247	243	1113
SRR1049181	5		SRR1049984	5		SACOL0616	242	243	243	759
SRR1049183	5		SRR1049992	5		SACOL0526	247	239	243	927
SRR1049185	5		SRR1050043	5		SACOL1793	247	236	242	858
SRR1049204	5		SRR1050057	5		SACOL1751	241	242	242	942
SRR1049205	5		SRR1050062	5		SACOL1628	241	243	242	921
SRR1049233	5		SRR1050097	5		SACOL1623	236	247	242	753
SRR1049243	5		SRR1050133	5		SACOL0580	251	232	242	570
SRR1049247	5		SRR1050164	5		SACOL0190	235	248	242	627
SRR1049248	5		SRR1050182	5		SACOL0121	234	250	242	708
SRR1049249	5		SRR1050188	5		SACOL2488	247	235	241	696
SRR1049281	5		SRR1050209	5		SACOL2037	238	243	241	1611
SRR1049299	5		SRR1050244	5		SACOL0538	235	247	241	849
SRR1049325	5		SRR1050255	5		SACOL1141	227	252	240	684
SRR1049347	5		SRR1050268	5		SACOL0831	247	233	240	996
SRR1049480	5		SRR1050286	5		SACOL1614	244	233	239	891
SRR1049483	5		SRR1050305	5		SACOL1591	235	243	239	831
SRR1049485	5		SRR1050317	5		SACOL1006	244	234	239	807
SRR1049993	5		SRR1050345	5		SACOL1803	226	250	238	696
SRR1049998	5		SRR1050353	5		SACOL2529	240	233	237	594
SRR1050009	5		SRR1050356	5		SACOL2167	240	233	237	984
SRR1050042	5		SRR1050359	5		SACOL1147	246	227	237	741
SRR1050043	5		SRR1050363	5		SACOL0195	234	240	237	840
SRR1050045	5		SRR1050375	5		SACOL0136	236	237	237	669
SRR1050057	5		SRR1050384	5		SACOL0004	233	240	237	1113
SRR1050068	5		SRR1050393	5		SACOL1747	234	238	236	945
SRR1050072	5		SRR1050398	5		SACOL1432	229	242	236	720
SRR1050083	5		SRR1050449	5		SACOL0632	235	237	236	765
SRR1050163	5		SRR1050453	5		SACOL0498	233	238	236	675
SRR1050187	5		SRR1050455	5		SACOL2330	230	239	235	654
SRR1050197	5		SRR1050460	5		SACOL2020	229	241	235	627
SRR1050206	5		SRR1050485	5		SACOL1617	236	234	235	678
SRR1050289	5		SRR1050518	5		SACOL1511	222	247	235	726
SRR1050297	5		SRR1050582	5		SACOL1445	238	231	235	792
SRR1050298	5		SRR1050598	5		SACOL1272	226	243	235	774
SRR1050301	5		SRR1050612	5		SACOL0566	231	239	235	1215
SRR1050313	5		SRR1050616	5		SACOL0099	236	233	235	993
SRR1050319	5		SRR1050617	5		SACOL2651	232	235	234	762
SRR1050326	5		SRR1050625	5		SACOL2622	236	231	234	891
SRR1050327	5		SRR1050628	5		SACOL2544	241	226	234	900
SRR1050354	5		SRR1050645	5		SACOL1996	230	237	234	897
SRR1050369	5		SRR1050669	5		SACOL0742	228	240	234	684
SRR1050371	5		SRR1050672	5		SACOL0101	232	236	234	999
SRR1050402	5		SRR1051079	5		SACOL2594	230	235	233	705
SRR1050403	5		SRR10591300	5		SACOL2436	221	245	233	660
SRR1050406	5		SRR10591305	5		SACOL2117	218	247	233	861
SRR1050411	5		SRR10591315	5		SACOL2074	236	229	233	1071
SRR1050412	5		SRR10591327	5		SACOL0668	228	237	233	801
SRR1050418	5		SRR10728142	5		SACOL2686	240	224	232	693
SRR1050426	5		SRR10728143	5		SACOL2584	229	235	232	702
SRR1050454	5		SRR10728150	5		SACOL1896	231	233	232	558
SRR1050455	5		SRR10842780	5		SACOL1612	225	238	232	864
SRR1050478	5		SRR10842783	5		SACOL1536	229	235	232	738
SRR1050485	5		SRR10842791	5		SACOL1309	230	234	232	867
SRR1050486	5		SRR10905499	5		SACOL0931	233	230	232	780
SRR1050595	5		SRR10905581	5		SACOL0864	233	230	232	570
SRR1050598	5		SRR10905593	5		SACOL0510	226	238	232	486
SRR1050602	5		SRR10905597	5		SACOL2054	227	234	231	771
SRR1050632	5		SRR10905834	5		SACOL1923	227	235	231	1095
SRR1050638	5		SRR11016263	5		SACOL0703	230	232	231	834
SRR1050656	5		SRR1103377	5		SACOL0432	226	236	231	846
SRR1050688	5		SRR1103400	5		SACOL2238	225	234	230	624
SRR1050695	5		SRR1103407	5		SACOL1683	225	234	230	774
SRR1050698	5		SRR1103419	5		SACOL2422	232	226	229	978
SRR1050710	5		SRR1103420	5		SACOL2356	225	232	229	666
SRR1051046	5		SRR1103423	5		SACOL2236	237	221	229	834
SRR10591302	5		SRR1103425	5		SACOL2208	225	232	229	804
SRR10591315	5		SRR1103435	5		SACOL2083	218	240	229	642
SRR10728163	5		SRR1103449	5		SACOL1647	221	236	229	717
SRR10728176	5		SRR1103452	5		SACOL1125	228	230	229	912
SRR10842781	5		SRR1103478	5		SACOL1026	236	221	229	804
SRR10842795	5		SRR1103501	5		SACOL0534	224	233	229	774
SRR10842811	5		SRR1103527	5		SACOL0264	231	226	229	660
SRR10905464	5		SRR1103552	5		SACOL2475	233	222	228	936
SRR10905480	5		SRR1103570	5		SACOL1618	229	227	228	1107
SRR10905505	5		SRR1103575	5		SACOL1440	226	229	228	630
SRR10905828	5		SRR1103641	5		SACOL1234	226	230	228	876
SRR10905842	5		SRR1103643	5		SACOL1070	236	220	228	1101
SRR10906004	5		SRR1103654	5		SACOL0810	225	230	228	1056
SRR11016263	5		SRR1103658	5		SACOL0693	230	226	228	765
SRR1103385	5		SRR11187851	5		SACOL2080	222	231	227	648
SRR1103400	5		SRR1144551	5		SACOL0518	224	230	227	729
SRR1103407	5		SRR1144559	5		SACOL2272	237	215	226	783
SRR1103408	5		SRR1144598	5		SACOL0873	233	219	226	717
SRR1103440	5		SRR1144685	5		SACOL2698	233	216	225	705
SRR1103469	5		SRR1144698	5		SACOL1718	221	229	225	816
SRR1103477	5		SRR1144708	5		SACOL0869	229	220	225	591
SRR1103482	5		SRR1145867	5		SACOL0670	236	213	225	717
SRR1103527	5		SRR1145874	5		SACOL2687	233	215	224	663
SRR1103538	5		SRR1145980	5		SACOL0191	216	231	224	579
SRR1103540	5		SRR1146032	5		SACOL2424	231	215	223	693
SRR1103552	5		SRR1146269	5		SACOL1604	217	228	223	987
SRR1103572	5		SRR1146275	5		SACOL1101	233	212	223	627
SRR1103602	5		SRR1146297	5		SACOL2339	220	223	222	609
SRR1103604	5		SRR1146299	5		SACOL1779	217	227	222	906
SRR1103615	5		SRR1146303	5		SACOL1557	210	234	222	981
SRR1103643	5		SRR1146318	5		SACOL1209	209	234	222	918
SRR1103651	5		SRR1146350	5		SACOL0835	225	218	222	630
SRR1103670	5		SRR1158882	5		SACOL0315	214	229	222	669
SRR1103682	5		SRR1158902	5		SACOL2714	215	227	221	639
SRR1103687	5		SRR1158913	5		SACOL2562	224	217	221	522
SRR1144536	5		SRR1158934	5		SACOL2479	215	226	221	822
SRR1144555	5		SRR1158942	5		SACOL2088	223	218	221	696
SRR1144571	5		SRR1158963	5		SACOL0967	227	215	221	576
SRR1144575	5		SRR1158970	5		SACOL0664	222	219	221	636
SRR1144591	5		SRR1158985	5		SACOL0614	216	225	221	666
SRR1144592	5		SRR1159020	5		SACOL2474	217	222	220	870
SRR1144598	5		SRR1159041	5		SACOL2439	220	220	220	657
SRR1144602	5		SRR1159079	5		SACOL1898	218	222	220	942
SRR1144612	5		SRR1159086	5		SACOL1160	209	231	220	816
SRR1144636	5		SRR1159096	5		SACOL0108	233	206	220	765
SRR1144673	5		SRR1159099	5		SACOL2188	210	228	219	756
SRR1144685	5		SRR1159106	5		SACOL0743	222	215	219	876
SRR1144687	5		SRR1159114	5		SACOL0711	206	231	219	1068
SRR1144695	5		SRR1159136	5		SACOL1630	219	216	218	990
SRR1144710	5		SRR1159224	5		SACOL1613	217	218	218	786
SRR1144721	5		SRR1159239	5		SACOL1110	218	217	218	810
SRR1145874	5		SRR1159260	5		SACOL0973	232	201	217	903
SRR1146040	5		SRR1159273	5		SACOL0138	220	214	217	765
SRR1146256	5		SRR1159358	5		SACOL1634	208	223	216	753
SRR1146279	5		SRR1159491	5		SACOL1629	214	218	216	699
SRR1146281	5		SRR1159497	5		SACOL1620	214	217	216	819
SRR1146350	5		SRR1159507	5		SACOL0179	215	217	216	876
SRR1146361	5		SRR1159519	5		SACOL2412	210	219	215	780
SRR1158883	5		SRR1159670	5		SACOL2153	213	216	215	810
SRR1158921	5		SRR1159727	5		SACOL1393	211	219	215	852
SRR1158970	5		SRR1159740	5		SACOL2536	208	219	214	801
SRR1159070	5		SRR1159742	5		SACOL0854	219	209	214	522
SRR1159106	5		SRR1159815	5		SACOL0757	204	224	214	765
SRR1159114	5		SRR1159850	5		SACOL0165	215	213	214	645
SRR1159128	5		SRR1159855	5		SACOL1735	202	223	213	624
SRR1159160	5		SRR1159866	5		SACOL1103	203	222	213	978
SRR1159192	5		SRR1159871	5		SACOL0821	214	211	213	651
SRR1159202	5		SRR1159874	5		SACOL0798	200	225	213	762
SRR1159221	5		SRR1159893	5		SACOL0708	222	204	213	585
SRR1159271	5		SRR1159934	5		SACOL0633	224	201	213	753
SRR1159273	5		SRR1159960	5		SACOL0564	207	218	213	888
SRR1159287	5		SRR1160032	5		SACOL0244	198	227	213	675
SRR1159390	5		SRR1160081	5		SACOL2345	203	220	212	903
SRR1159537	5		SRR1160180	5		SACOL1703	203	221	212	531
SRR1159538	5		SRR1160195	5		SACOL1199	205	219	212	1173
SRR1159676	5		SRR1160342	5		SACOL0410	220	203	212	567
SRR1159708	5		SRR1160387	5		SACOL0638	215	206	211	1077
SRR1159777	5		SRR1160674	5		SACOL2271	211	209	210	672
SRR1159798	5		SRR1160675	5		SACOL2040	210	210	210	663
SRR1159860	5		SRR1161052	5		SACOL1716	214	206	210	669
SRR1159866	5		SRR1161074	5		SACOL1542	203	216	210	543
SRR1159893	5		SRR1162390	5		SACOL0825	218	201	210	933
SRR1159901	5		SRR1162394	5		SACOL0424	215	205	210	630
SRR1159902	5		SRR1162399	5		SACOL2555	215	203	209	885
SRR1159910	5		SRR1162410	5		SACOL2071	209	209	209	696
SRR1159922	5		SRR1162416	5		SACOL1420	199	218	209	642
SRR1159931	5		SRR1162420	5		SACOL1216	213	205	209	693
SRR1160370	5		SRR1162445	5		SACOL0120	204	213	209	756
SRR1160464	5		SRR1162447	5		SACOL2306	210	206	208	738
SRR1160675	5		SRR1162449	5		SACOL0413	202	214	208	546
SRR1160688	5		SRR1162453	5		SACOL2735	196	217	207	840
SRR1160872	5		SRR1162455	5		SACOL0688	209	205	207	930
SRR1162386	5		SRR1162624	5		SACOL0447	206	208	207	582
SRR1162400	5		SRR1162632	5		SACOL2185	190	221	206	516
SRR1162401	5		SRR1162646	5		SACOL2123	202	209	206	672
SRR1162403	5		SRR1162976	5		SACOL1256	204	208	206	738
SRR1162408	5		SRR1163005	5		SACOL0627	203	208	206	657
SRR1162428	5		SRR1163011	5		SACOL0511	213	198	206	783
SRR1162432	5		SRR1163192	5		SACOL2587	196	214	205	603
SRR1162436	5		SRR1163295	5		SACOL2329	213	197	205	687
SRR1162439	5		SRR1163340	5		SACOL1786	204	205	205	990
SRR1162444	5		SRR1163401	5		SACOL1461	205	204	205	480
SRR1162445	5		SRR1163470	5		SACOL1201	214	195	205	675
SRR1162447	5		SRR1163474	5		SACOL1162	200	209	205	588
SRR1162448	5		SRR1163479	5		SACOL1075	203	207	205	705
SRR1162456	5		SRR1163484	5		SACOL0772	205	205	205	669
SRR1162457	5		SRR1163494	5		SACOL0727	192	218	205	717
SRR1162461	5		SRR1165311	5		SACOL0137	196	214	205	687
SRR1162466	5		SRR1165358	5		SACOL2646	193	215	204	666
SRR1162646	5		SRR1165368	5		SACOL2522	203	205	204	612
SRR1162657	5		SRR1165422	5		SACOL1950	200	208	204	732
SRR1162976	5		SRR1165435	5		SACOL2313	195	211	203	636
SRR1162983	5		SRR1165459	5		SACOL0740	201	205	203	567
SRR1163011	5		SRR1165615	5		SACOL0584	201	204	203	693
SRR1163045	5		SRR1165734	5		SACOL1967	209	194	202	693
SRR1163071	5		SRR1165744	5		SACOL1958	200	203	202	948
SRR1163188	5		SRR1165747	5		SACOL1932	201	203	202	810
SRR1163210	5		SRR1165777	5		SACOL1799	208	196	202	792
SRR1163235	5		SRR1165787	5		SACOL1724	205	199	202	609
SRR1163375	5		SRR1165788	5		SACOL1994	204	197	201	873
SRR1163377	5		SRR1165801	5		SACOL1812	202	199	201	501
SRR1163378	5		SRR1165943	5		SACOL1296	205	196	201	714
SRR1163409	5		SRR1165960	5		SACOL1081	202	199	201	567
SRR1163428	5		SRR1165974	5		SACOL0100	197	205	201	948
SRR1163453	5		SRR1167060	5		SACOL1819	203	197	200	633
SRR1163489	5		SRR1167119	5		SACOL1602	205	194	200	624
SRR1163492	5		SRR1167150	5		SACOL1596	193	206	200	525
SRR1165383	5		SRR1167155	5		SACOL0832	196	204	200	945
SRR1165429	5		SRR1167399	5		SACOL0739	197	202	200	543
SRR1165497	5		SRR1167411	5		SACOL0735	200	200	200	690
SRR1165560	5		SRR1167412	5		SACOL1161	200	198	199	801
SRR1165736	5		SRR1167437	5		SACOL0617	196	202	199	633
SRR1165744	5		SRR1167440	5		SACOL2410	205	191	198	732
SRR1165752	5		SRR1167447	5		SACOL1831	195	200	198	714
SRR1165767	5		SRR1167449	5		SACOL1526	181	214	198	546
SRR1165797	5		SRR1167451	5		SACOL1280	190	206	198	783
SRR1165801	5		SRR1167452	5		SACOL0458	198	197	198	579
SRR1167118	5		SRR1167806	5		SACOL0166	199	196	198	495
SRR1167127	5		SRR1167825	5		SACOL2682	203	191	197	612
SRR1167161	5		SRR1167857	5		SACOL1825	199	194	197	855
SRR1167326	5		SRR1167858	5		SACOL1485	205	189	197	564
SRR1167417	5		SRR1167866	5		SACOL1307	197	196	197	798
SRR1167444	5		SRR1169407	5		SACOL0722	194	200	197	1008
SRR1167451	5		SRR1169551	5		SACOL0691	198	195	197	645
SRR1167769	5		SRR1169577	5		SACOL0096	206	188	197	753
SRR1167775	5		SRR1169600	5		SACOL2696	203	189	196	633
SRR1167793	5		SRR1172083	5		SACOL2368	200	192	196	402
SRR1167810	5		SRR1172218	5		SACOL2366	200	191	196	516
SRR1167857	5		SRR1172257	5		SACOL2346	199	192	196	639
SRR1167866	5		SRR1172318	5		SACOL1493	190	202	196	687
SRR1167870	5		SRR1172356	5		SACOL1518	199	191	195	660
SRR1169402	5		SRR1172375	5		SACOL1048	197	192	195	498
SRR1169501	5		SRR1172496	5		SACOL0770	188	202	195	714
SRR1169504	5		SRR1172533	5		SACOL0731	197	193	195	867
SRR1169506	5		SRR1172536	5		SACOL0540	196	194	195	381
SRR1169520	5		SRR1172538	5		SACOL0205	200	190	195	756
SRR1169526	5		SRR1172565	5		SACOL2541	187	200	194	492
SRR1169534	5		SRR1172597	5		SACOL2304	193	194	194	693
SRR1169540	5		SRR1172602	5		SACOL0077	191	196	194	483
SRR1169615	5		SRR1172603	5		SACOL2688	187	199	193	561
SRR1172099	5		SRR1172703	5		SACOL2438	188	198	193	474
SRR1172435	5		SRR1172704	5		SACOL1995	202	184	193	681
SRR1172489	5		SRR1174815	5		SACOL1798	199	187	193	645
SRR1172496	5		SRR1174849	5		SACOL1746	194	191	193	969
SRR1172498	5		SRR1175241	5		SACOL0773	187	198	193	594
SRR1172516	5		SRR1175249	5		SACOL0449	197	189	193	627
SRR1172522	5		SRR1175280	5		SACOL2653	187	197	192	687
SRR1172533	5		SRR1175283	5		SACOL2508	205	178	192	867
SRR1172543	5		SRR1175285	5		SACOL1748	185	198	192	858
SRR1172568	5		SRR1177877	5		SACOL1270	194	190	192	546
SRR1172574	5		SRR1177898	5		SACOL1245	185	198	192	735
SRR1172592	5		SRR1177903	5		SACOL1115	194	190	192	615
SRR1174815	5		SRR1177904	5		SACOL1100	188	195	192	552
SRR1174852	5		SRR1177910	5		SACOL0976	195	188	192	825
SRR1175217	5		SRR1177919	5		SACOL0539	191	193	192	825
SRR1175221	5		SRR1177920	5		SACOL2295	188	194	191	501
SRR1175242	5		SRR1177935	5		SACOL1539	193	188	191	507
SRR1175250	5		SRR1177948	5		SACOL2262	204	176	190	600
SRR1175255	5		SRR1180534	5		SACOL2106	185	194	190	525
SRR1175266	5		SRR1180590	5		SACOL1720	193	186	190	591
SRR1177876	5		SRR1180611	5		SACOL1300	196	184	190	828
SRR1177882	5		SRR1180619	5		SACOL0987	187	192	190	942
SRR1177910	5		SRR1180630	5		SACOL0811	192	187	190	642
SRR1177938	5		SRR1180670	5		SACOL2130	205	173	189	711
SRR1177941	5		SRR1180680	5		SACOL2049	188	189	189	573
SRR1177944	5		SRR1314634	5		SACOL1740	196	181	189	705
SRR1180629	5		SRR1314636	5		SACOL1304	196	182	189	1044
SRR1180663	5		SRR1314647	5		SACOL1221	186	192	189	624
SRR1301167	5		SRR1314652	5		SACOL1032	195	183	189	531
SRR1301174	5		SRR1314659	5		SACOL0927	186	192	189	918
SRR1314636	5		SRR1314666	5		SACOL2407	190	185	188	600
SRR1314642	5		SRR1522482	5		SACOL1993	184	192	188	741
SRR1314645	5		SRR1655286	5		SACOL1598	191	184	188	447
SRR1314651	5		SRR1655534	5		SACOL0827	184	191	188	486
SRR1314659	5		SRR1655694	5		SACOL2096	186	187	187	867
SRR1314665	5		SRR1655914	5		SACOL0694	191	183	187	795
SRR1522350	5		SRR1955492	5		SACOL0618	188	186	187	549
SRR1561373	5		SRR1955806	5		SACOL1090	185	187	186	543
SRR1561375	5		SRR2046708	5		SACOL2066	182	187	185	561
SRR1655307	5		SRR2046713	5		SACOL1236	196	174	185	642
SRR1655914	5		SRR2046714	5		SACOL0613	185	185	185	879
SRR1656156	5		SRR2046740	5		SACOL2539	178	189	184	621
SRR1955595	5		SRR2053871	5		SACOL1811	187	181	184	564
SRR1955821	5		SRR2053964	5		SACOL0968	172	196	184	525
SRR1955861	5		SRR2054061	5		SACOL0766	187	181	184	687
SRR2046302	5		SRR2124566	5		SACOL0519	186	181	184	525
SRR2046713	5		SRR3194878	5		SACOL2402	185	180	183	468
SRR2046739	5		SRR3728488	5		SACOL1003	189	176	183	720
SRR2046788	5		SRR3728949	5		SACOL0023	174	192	183	801
SRR2046789	5		SRR3728972	5		SACOL2275	186	177	182	555
SRR2053838	5		SRR3729235	5		SACOL1638	183	181	182	627
SRR2053867	5		SRR3729302	5		SACOL1325	180	184	182	477
SRR2053872	5		SRR3729344	5		SACOL1299	184	179	182	705
SRR2054061	5		SRR3729449	5		SACOL1217	180	183	182	612
SRR2054083	5		SRR3729465	5		SACOL1982	177	185	181	930
SRR2054090	5		SRR3730418	5		SACOL1008	180	181	181	594
SRR3194877	5		SRR3730433	5		SACOL0872	179	182	181	423
SRR3194892	5		SRR3730538	5		SACOL0838	183	179	181	1011
SRR3194926	5		SRR3730575	5		SACOL2348	187	173	180	648
SRR3194932	5		SRR3730791	5		SACOL2285	180	179	180	615
SRR3545511	5		SRR3730846	5		SACOL2162	181	178	180	516
SRR3728530	5		SRR3731430	5		SACOL1776	186	174	180	618
SRR3728956	5		SRR3731857	5		SACOL1357	190	170	180	534
SRR3728972	5		SRR4359172	5		SACOL2118	179	179	179	522
SRR3728998	5		SRR4359178	5		SACOL1946	170	188	179	759
SRR3729041	5		SRR4359179	5		SACOL2609	182	174	178	450
SRR3729241	5		SRR4359181	5		SACOL1136	181	174	178	558
SRR3729466	5		SRR4359212	5		SACOL0246	178	177	178	741
SRR3730538	5		SRR4359220	5		SACOL2736	182	172	177	720
SRR3730590	5		SRR4359223	5		SACOL1589	174	179	177	582
SRR3731530	5		SRR4359225	5		SACOL2717	173	178	176	465
SRR3731666	5		SRR4359227	5		SACOL2683	174	177	176	477
SRR3731745	5		SRR4359228	5		SACOL2392	175	176	176	678
SRR3731897	5		SRR4359235	5		SACOL1768	177	175	176	465
SRR4359166	5		SRR4359247	5		SACOL1279	177	174	176	771
SRR4359168	5		SRR4359256	5		SACOL0736	175	177	176	444
SRR4359178	5		SRR4359259	5		SACOL0714	181	170	176	507
SRR4359190	5		SRR4359265	5		SACOL0258	180	171	176	180
SRR4359198	5		SRR4359267	5		SACOL2265	172	177	175	486
SRR4359199	5		SRR4359271	5		SACOL1832	179	171	175	444
SRR4359202	5		SRR4359272	5		SACOL1762	167	182	175	495
SRR4359211	5		SRR4359274	5		SACOL1129	167	183	175	435
SRR4359212	5		SRR4359396	5		SACOL2101	172	176	174	729
SRR4359213	5		SRR4359826	5		SACOL0741	179	169	174	459
SRR4359215	5		SRR4359832	5		SACOL0582	181	167	174	549
SRR4359218	5		SRR4359866	5		SACOL2723	172	174	173	513
SRR4359221	5		SRR4360162	5		SACOL1512	173	173	173	573
SRR4359224	5		SRR4360268	5		SACOL1397	174	171	173	510
SRR4359233	5		SRR4360364	5		SACOL2625	174	170	172	444
SRR4359235	5		SRR4417448	5		SACOL1500	179	164	172	708
SRR4359239	5		SRR4872568	5		SACOL1063	167	177	172	435
SRR4359245	5		SRR492744	5		SACOL1054	169	174	172	822
SRR4359249	5		SRR497503	5		SACOL0726	170	174	172	426
SRR4359256	5		SRR497541	5		SACOL0544	179	165	172	966
SRR4359262	5		SRR497560	5		SACOL1572	164	177	171	465
SRR4359274	5		SRR497571	5		SACOL1242	175	166	171	573
SRR4359330	5		SRR505619	5		SACOL0847	174	168	171	465
SRR4359397	5		SRR505624	5		SACOL0704	177	165	171	798
SRR4360068	5		SRR505639	5		SACOL2711	165	175	170	516
SRR4360129	5		SRR505669	5		SACOL2375	171	169	170	945
SRR4360162	5		SRR505678	5		SACOL1936	167	173	170	531
SRR4360230	5		SRR505865	5		SACOL1690	164	175	170	519
SRR4360361	5		SRR513943	5		SACOL1278	165	175	170	555
SRR4417452	5		SRR513952	5		SACOL1235	161	179	170	645
SRR492745	5		SRR513962	5		SACOL0728	166	174	170	474
SRR497524	5		SRR513965	5		SACOL2608	167	170	169	723
SRR497547	5		SRR5146182	5		SACOL2082	161	177	169	873
SRR497591	5		SRR514782	5		SACOL1948	170	168	169	414
SRR505637	5		SRR5250115	5		SACOL1662	166	172	169	450
SRR505669	5		SRR5250389	5		SACOL0585	166	171	169	501
SRR513943	5		SRR5250606	5		SACOL0148	177	161	169	558
SRR513946	5		SRR5250653	5		SACOL2308	172	164	168	873
SRR5146189	5		SRR5250673	5		SACOL2197	175	160	168	426
SRR514782	5		SRR5313891	5		SACOL1359	163	173	168	591
SRR5250020	5		SRR534062	5		SACOL0603	168	167	168	663
SRR5250338	5		SRR5369549	5		SACOL1649	163	171	167	585
SRR5250353	5		SRR5369584	5		SACOL1610	164	170	167	600
SRR5250363	5		SRR5369589	5		SACOL1375	167	166	167	234
SRR5250513	5		SRR5369596	5		SACOL0808	166	167	167	762
SRR5250606	5		SRR5369643	5		SACOL0443	156	177	167	369
SRR5250783	5		SRR5369664	5		SACOL2374	171	161	166	624
SRR5251313	5		SRR5369681	5		SACOL2193	170	161	166	417
SRR5313879	5		SRR5369682	5		SACOL1956	157	175	166	531
SRR5313890	5		SRR5369691	5		SACOL1086	169	163	166	576
SRR5364839	5		SRR5486263	5		SACOL1060	171	160	166	420
SRR5369589	5		SRR5486282	5		SACOL0957	171	160	166	594
SRR5369596	5		SRR5486299	5		SACOL0248	164	168	166	702
SRR5369692	5		SRR577031	5		SACOL1895	168	161	165	366
SRR5369704	5		SRR583008	5		SACOL1705	154	175	165	474
SRR5369705	5		SRR583012	5		SACOL1255	167	163	165	504
SRR5369716	5		SRR5909212	5		SACOL1011	167	162	165	810
SRR5486250	5		SRR5909244	5		SACOL1921	157	171	164	456
SRR5486282	5		SRR5909245	5		SACOL1912	159	168	164	600
SRR5486290	5		SRR5909263	5		SACOL1607	162	166	164	540
SRR5486365	5		SRR5909273	5		SACOL1113	163	165	164	420
SRR5486382	5		SRR5909275	5		SACOL0802	164	164	164	519
SRR5486387	5		SRR5926162	5		SACOL0522	160	168	164	597
SRR5486391	5		SRR5926167	5		SACOL2667	175	150	163	561
SRR554313	5		SRR5926170	5		SACOL2630	164	161	163	564
SRR5714665	5		SRR5926171	5		SACOL2213	156	169	163	945
SRR5714686	5		SRR5926174	5		SACOL0769	169	156	163	585
SRR577017	5		SRR5926181	5		SACOL2621	161	162	162	417
SRR5909231	5		SRR6053597	5		SACOL2294	163	161	162	423
SRR5909245	5		SRR6053631	5		SACOL1905	164	159	162	624
SRR5909247	5		SRR6053684	5		SACOL1164	150	173	162	330
SRR5909265	5		SRR6053689	5		SACOL0157	161	163	162	513
SRR5909267	5		SRR6053702	5		SACOL0092	154	169	162	474
SRR5909278	5		SRR6053704	5		SACOL2241	161	161	161	390
SRR5909279	5		SRR6053709	5		SACOL1509	160	161	161	450
SRR5909281	5		SRR6053713	5		SACOL1489	157	165	161	627
SRR5912682	5		SRR6118068	5		SACOL1457	163	159	161	501
SRR5926159	5		SRR630528	5		SACOL0969	158	164	161	585
SRR5926165	5		SRR630532	5		SACOL2531	163	157	160	435
SRR5926166	5		SRR630560	5		SACOL2233	148	172	160	654
SRR5926172	5		SRR630561	5		SACOL1313	164	156	160	366
SRR5926178	5		SRR630595	5		SACOL0755	166	153	160	453
SRR6053594	5		SRR630853	5		SACOL0628	160	159	160	381
SRR6053596	5		SRR630952	5		SACOL1248	153	165	159	732
SRR6053631	5		SRR631099	5		SACOL0444	152	166	159	573
SRR6053671	5		SRR631333	5		SACOL2349	156	159	158	552
SRR6053675	5		SRR631761	5		SACOL2270	151	165	158	606
SRR6053681	5		SRR631774	5		SACOL0871	152	164	158	495
SRR6053684	5		SRR633620	5		SACOL0524	156	159	158	618
SRR6053707	5		SRR634054	5		SACOL2545	157	157	157	681
SRR6118080	5		SRR634086	5		SACOL2415	158	156	157	687
SRR6118101	5		SRR634098	5		SACOL1990	158	155	157	558
SRR6118132	5		SRR640198	5		SACOL1698	158	156	157	459
SRR6118134	5		SRR640200	5		SACOL1482	150	164	157	333
SRR6118136	5		SRR640209	5		SACOL1277	155	158	157	723
SRR630541	5		SRR640221	5		SACOL1120	150	164	157	483
SRR630595	5		SRR640990	5		SACOL0254	154	159	157	405
SRR630948	5		SRR640994	5		SACOL1885	155	157	156	555
SRR630950	5		SRR642035	5		SACOL0785	155	156	156	543
SRR630952	5		SRR642057	5		SACOL0545	158	153	156	654
SRR631761	5		SRR642071	5		SACOL2554	153	157	155	690
SRR633674	5		SRR642317	5		SACOL1553	157	153	155	372
SRR633700	5		SRR643078	5		SACOL1627	154	154	154	468
SRR633724	5		SRR643082	5		SACOL1464	152	156	154	438
SRR633809	5		SRR643089	5		SACOL1317	149	158	154	543
SRR634033	5		SRR643168	5		SACOL0989	150	158	154	372
SRR634097	5		SRR643170	5		SACOL0480	153	155	154	309
SRR634098	5		SRR643180	5		SACOL0448	152	155	154	384
SRR634105	5		SRR643185	5		SACOL0007	158	150	154	702
SRR640992	5		SRR643200	5		SACOL1688	144	162	153	453
SRR642024	5		SRR643218	5		SACOL1669	154	152	153	639
SRR642033	5		SRR647366	5		SACOL1374	152	153	153	624
SRR642037	5		SRR647380	5		SACOL1219	156	149	153	402
SRR642071	5		SRR647390	5		SACOL0920	146	159	153	315
SRR642302	5		SRR647401	5		SACOL0689	144	162	153	837
SRR642338	5		SRR647402	5		SACOL0594	160	145	153	1185
SRR643094	5		SRR647407	5		SACOL2281	148	156	152	411
SRR643143	5		SRR647647	5		SACOL1817	147	156	152	465
SRR643156	5		SRR647838	5		SACOL1654	155	148	152	528
SRR643161	5		SRR647848	5		SACOL0457	163	141	152	408
SRR643165	5		SRR651382	5		SACOL2385	155	147	151	429
SRR643188	5		SRR6909876	5		SACOL0768	150	151	151	441
SRR643194	5		SRR6909880	5		SACOL0659	154	148	151	522
SRR643207	5		SRR6909881	5		SACOL0019	149	153	151	702
SRR646399	5		SRR6909885	5		SACOL0862	148	151	150	219
SRR647363	5		SRR6985644	5		SACOL0565	147	152	150	561
SRR647379	5		SRR7296873	5		SACOL0490	146	154	150	261
SRR647429	5		SRR7297152	5		SACOL0011	147	152	150	330
SRR647430	5		SRR7297245	5		SACOL1152	151	147	149	522
SRR647636	5		SRR7297291	5		SACOL1133	148	149	149	543
SRR647654	5		SRR7297364	5		SACOL0669	142	156	149	507
SRR652359	5		SRR7297394	5		SACOL1388	146	149	148	609
SRR6881483	5		SRR7297465	5		SACOL1314	155	140	148	492
SRR6881485	5		SRR7297578	5		SACOL1158	144	151	148	615
SRR6909879	5		SRR7297591	5		SACOL1096	152	143	148	663
SRR6909881	5		SRR7297593	5		SACOL0560	143	153	148	477
SRR6938609	5		SRR7538305	5		SACOL2734	146	147	147	354
SRR6938646	5		SRR7706356	5		SACOL2590	144	149	147	378
SRR6985703	5		SRR7706399	5		SACOL2175	154	139	147	549
SRR6985722	5		SRR7706415	5		SACOL1036	153	141	147	603
SRR7297230	5		SRR7747942	5		SACOL0607	146	147	147	567
SRR7297285	5		SRR7747956	5		SACOL0199	150	143	147	573
SRR7297365	5		SRR7747960	5		SACOL2343	139	153	146	492
SRR7297389	5		SRR7748012	5		SACOL1954	144	148	146	555
SRR7297408	5		SRR7748022	5		SACOL0974	149	142	146	390
SRR7297567	5		SRR7748025	5		SACOL0943	143	149	146	360
SRR7297571	5		SRR7748034	5		SACOL0695	139	152	146	813
SRR7297588	5		SRR7748051	5		SACOL0546	139	153	146	573
SRR7297596	5		SRR7748054	5		SACOL0541	145	147	146	303
SRR7706360	5		SRR7748067	5		SACOL2602	145	145	145	369
SRR7706373	5		SRR7748069	5		SACOL2361	143	147	145	456
SRR7706383	5		SRR7748070	5		SACOL2360	151	138	145	444
SRR7706415	5		SRR7748108	5		SACOL2268	143	147	145	507
SRR7747993	5		SRR7748110	5		SACOL2098	141	148	145	540
SRR7748012	5		SRR7771804	5		SACOL1833	144	145	145	354
SRR7748014	5		SRR7839407	5		SACOL0956	147	143	145	384
SRR7748022	5		SRR7839413	5		SACOL2148	140	147	144	435
SRR7748026	5		SRR7839418	5		SACOL1789	146	141	144	492
SRR7748031	5		SRR7839503	5		SACOL1697	139	148	144	603
SRR7748041	5		SRR7839632	5		SACOL1010	136	151	144	636
SRR7748051	5		SRR7839634	5		SACOL0579	146	141	144	525
SRR7748065	5		SRR7839667	5		SACOL2344	144	141	143	420
SRR7748094	5		SRR7839696	5		SACOL2318	142	144	143	507
SRR7748107	5		SRR7839702	5		SACOL1771	145	141	143	447
SRR7748114	5		SRR7839705	5		SACOL1302	136	150	143	579
SRR7829158	5		SRR7839752	5		SACOL0300	145	140	143	399
SRR7829189	5		SRR7839847	5		SACOL0208	140	145	143	345
SRR7839456	5		SRR7839880	5		SACOL1284	147	137	142	468
SRR7839462	5		SRR7839882	5		SACOL2218	142	140	141	648
SRR7839500	5		SRR7839888	5		SACOL1939	134	148	141	465
SRR7839506	5		SRR7839889	5		SACOL0874	146	136	141	540
SRR7839593	5		SRR7839898	5		SACOL0273	140	142	141	459
SRR7839595	5		SRR7839916	5		SACOL2126	142	137	140	471
SRR7839598	5		SRR7839958	5		SACOL2111	146	133	140	600
SRR7839639	5		SRR7839991	5		SACOL1909	134	146	140	396
SRR7839667	5		SRR7840013	5		SACOL1126	138	142	140	462
SRR7839669	5		SRR7840016	5		SACOL0951	133	146	140	480
SRR7839702	5		SRR7840080	5		SACOL0730	142	137	140	645
SRR7839724	5		SRR7840099	5		SACOL2557	136	141	139	432
SRR7839728	5		SRR7840101	5		SACOL2310	131	147	139	357
SRR7839730	5		SRR7840122	5		SACOL0631	145	132	139	453
SRR7839850	5		SRR7840128	5		SACOL1558	140	136	138	438
SRR7839853	5		SRR7840130	5		SACOL2389	142	131	137	654
SRR7839855	5		SRR7840163	5		SACOL2315	134	139	137	531
SRR7839882	5		SRR7840166	5		SACOL1380	138	136	137	468
SRR7839915	5		SRR7983656	5		SACOL0404	133	141	137	420
SRR7839953	5		SRR7983681	5		SACOL0930	131	138	135	435
SRR7839956	5		SRR8389038	5		SACOL0497	145	125	135	348
SRR7839957	5		SRR8389067	5		SACOL0015	137	132	135	447
SRR7839989	5		SRR8389104	5		SACOL2658	132	135	134	450
SRR7840011	5		SRR8389114	5		SACOL2089	132	135	134	396
SRR7840019	5		SRR8413918	5		SACOL1769	126	141	134	603
SRR7840125	5		SRR8413923	5		SACOL1706	133	134	134	285
SRR7840131	5		SRR8501295	5		SACOL1386	131	137	134	468
SRR7983582	5		SRR8526667	5		SACOL2681	131	135	133	360
SRR7983682	5		SRR8592681	5		SACOL2353	127	138	133	456
SRR7983695	5		SRR8592683	5		SACOL2107	128	135	132	420
SRR8199053	5		SRR8592687	5		SACOL2104	132	132	132	630
SRR8199062	5		SRR8592691	5		SACOL1991	135	128	132	525
SRR8199670	5		SRR8592698	5		SACOL1007	119	145	132	366
SRR8199675	5		SRR8592699	5		SACOL0713	131	133	132	429
SRR8389002	5		SRR8733532	5		SACOL2434	131	130	131	387
SRR8389066	5		SRR8733537	5		SACOL1621	126	135	131	540
SRR8389092	5		SRR8733545	5		SACOL1541	131	131	131	450
SRR8389098	5		SRR8733552	5		SACOL1418	127	135	131	345
SRR8413915	5		SRR8733559	5		SACOL0815	132	130	131	573
SRR8506884	5		SRR8733573	5		SACOL0554	133	129	131	540
SRR8526669	5		SRR8733577	5		SACOL2641	129	131	130	498
SRR8592682	5		SRR8733590	5		SACOL1569	128	131	130	390
SRR8592688	5		SRR8733592	5		SACOL1210	130	129	130	528
SRR8602077	5		SRR8733595	5		SACOL0843	132	128	130	459
SRR8733535	5		SRR8733603	5		SACOL2592	132	125	129	300
SRR8733543	5		SRR8733609	5		SACOL2267	131	127	129	495
SRR8733573	5		SRR8902828	5		SACOL1992	129	128	129	564
SRR8733577	5		SRR9026221	5		SACOL1064	127	131	129	471
SRR8733586	5		SRR9043687	5		SACOL1039	125	133	129	321
SRR8733601	5		SRR917655	5		SACOL0800	133	124	129	315
SRR8733607	5		SRR9211900	5		SACOL1945	129	126	128	387
SRR8733612	5		SRR9860559	5		SACOL0789	137	118	128	501
SRR8776862	5		SRR9860568	5		SACOL0583	127	128	128	432
SRR917658	5		SRR9860608	5		SACOL1997	130	124	127	381
SRR9860567	5		SRR9860641	5		SACOL1973	123	131	127	603
SRR9860589	5		ERR1069861	6		SACOL1491	129	125	127	342
SRR9860668	5		ERR1069967	6		SACOL0793	123	130	127	972
ERR1069867	6		ERR1100738	6		SACOL0771	127	127	127	420
ERR1069881	6		ERR1213736	6		SACOL0615	133	120	127	363
ERR1069966	6		ERR1592327	6		SACOL1107	130	122	126	540
ERR1143403	6		ERR1595634	6		SACOL2224	126	124	125	537
ERR1512589	6		ERR1595668	6		SACOL2120	123	127	125	531
ERR1512878	6		ERR1765026	6		SACOL1466	133	116	125	252
ERR1557566	6		ERR2013987	6		SACOL1208	128	121	125	492
ERR1592180	6		ERR2309559	6		SACOL2102	122	125	124	354
ERR1592180	6		ERR3409729	6		SACOL1625	125	123	124	405
ERR1595634	6		ERR3410419	6		SACOL1189	117	130	124	441
ERR1641134	6		ERR3410693	6		SACOL1020	119	128	124	510
ERR2072473	6		ERR3410771	6		SACOL2035	119	127	123	636
ERR2309559	6		ERR3425034	6		SACOL1894	118	128	123	423
ERR2506273	6		ERR3425154	6		SACOL1822	123	122	123	315
ERR2729339	6		ERR3425271	6		SACOL1146	126	120	123	324
ERR2729348	6		ERR3425588	6		SACOL2391	121	122	122	453
ERR2729382	6		ERR3425735	6		SACOL2307	115	129	122	330
ERR3012677	6		ERR3425782	6		SACOL2173	121	123	122	510
ERR3150910	6		ERR3425803	6		SACOL1727	117	127	122	528
ERR3410732	6		ERR3425882	6		SACOL1544	119	125	122	249
ERR3410764	6		ERR3864917	6		SACOL0880	119	125	122	387
ERR3425258	6		ERR3938584	6		SACOL0488	123	120	122	324
ERR3425271	6		ERR3967573	6		SACOL1387	119	123	121	297
ERR3425782	6		ERR3983406	6		SACOL1132	121	121	121	390
ERR3826282	6		ERR3983566	6		SACOL0299	126	115	121	375
ERR3826586	6		ERR410099	6		SACOL2467	118	121	120	456
ERR3864875	6		ERR419124	6		SACOL2099	120	119	120	522
ERR387256	6		ERR708358	6		SACOL1981	118	122	120	561
ERR3904255	6		ERR715728	6		SACOL1202	128	110	119	564
ERR3966788	6		ERR743151	6		SACOL0947	118	120	119	375
ERR3983537	6		ERR751216	6		SACOL2227	111	125	118	540
ERR419124	6		ERR751260	6		SACOL2182	122	114	118	312
ERR524970	6		ERR775056	6		SACOL1047	118	117	118	291
ERR540037	6		ERR900313	6		SACOL0395	115	121	118	333
ERR554101	6		ERR900322	6		SACOL2333	116	117	117	327
ERR594062	6		ERR900323	6		SACOL1587	119	115	117	558
ERR708440	6		ERR900324	6		SACOL1310	116	117	117	294
ERR743151	6		ERR900330	6		SACOL0528	114	119	117	348
ERR743208	6		ERR900331	6		SACOL2739	107	125	116	348
ERR774873	6		ERR900338	6		SACOL2186	113	119	116	429
ERR845378	6		ERR900342	6		SACOL1055	117	114	116	330
ERR845385	6		ERR900357	6		SACOL1009	118	114	116	348
ERR845386	6		ERR900359	6		SACOL0863	119	112	116	285
ERR900315	6		ERR900360	6		SACOL0833	113	119	116	588
ERR900321	6		ERR900372	6		SACOL0746	113	118	116	444
ERR900322	6		ERR900373	6		SACOL0152	119	113	116	327
ERR900325	6		SRR10126918	6		SACOL2131	121	108	115	444
ERR900331	6		SRR1655817	6		SACOL0876	117	113	115	357
ERR900338	6		SRR3728894	6		SACOL0452	119	111	115	570
ERR900351	6		SRR3728899	6		SACOL2229	113	114	114	369
ERR900353	6		SRR3729274	6		SACOL0401	115	113	114	285
ERR900359	6		SRR3730596	6		SACOL0118	110	115	113	600
ERR900372	6		SRR3730668	6		SACOL2634	110	114	112	537
ERR971161	6		SRR3731417	6		SACOL1971	113	110	112	327
ERR971173	6		SRR5250197	6		SACOL1041	111	113	112	291
ERR971206	6		SRR5250651	6		SACOL2251	108	113	111	318
SRR2054047	6		SRR5369569	6		SACOL2061	111	110	111	360
SRR3730596	6		SRR5617571	6		SACOL1913	117	105	111	471
SRR3730813	6		SRR6347091	6		SACOL1626	118	104	111	345
SRR5250651	6		SRR6938422	6		SACOL2733	114	105	110	381
SRR5250776	6		SRR6938529	6		SACOL2550	109	111	110	345
SRR5369579	6		ERR1069847	7		SACOL2532	111	108	110	285
SRR8389075	6		ERR1070011	7		SACOL2240	105	115	110	309
ERR053028	7		ERR1070013	7		SACOL2091	118	102	110	441
ERR109626	7		ERR109617	7		SACOL2058	105	114	110	363
ERR109687	7		ERR109688	7		SACOL0928	114	105	110	393
ERR1557560	7		ERR1333934	7		SACOL0153	109	111	110	384
ERR1586664	7		ERR1557572	7		SACOL2603	115	103	109	279
ERR1641091	7		ERR1586659	7		SACOL0807	106	112	109	495
ERR1789004	7		ERR1586665	7		SACOL2371	110	105	108	432
ERR1789008	7		ERR1595650	7		SACOL2280	108	107	108	303
ERR1789315	7		ERR1595789	7		SACOL1952	105	110	108	501
ERR1911523	7		ERR1596070	7		SACOL1666	109	106	108	624
ERR1911531	7		ERR1753421	7		SACOL1565	105	110	108	453
ERR1943840	7		ERR1753484	7		SACOL0865	112	103	108	261
ERR1946053	7		ERR1753485	7		SACOL0684	108	108	108	483
ERR1946053	7		ERR1789140	7		SACOL2408	105	108	107	372
ERR1946362	7		ERR1789321	7		SACOL1645	111	103	107	432
ERR2014015	7		ERR1911514	7		SACOL1383	110	103	107	363
ERR2059816	7		ERR1911532	7		SACOL1226	107	107	107	279
ERR3394441	7		ERR1911651	7		SACOL1106	96	118	107	276
ERR3396920	7		ERR1911742	7		SACOL0629	102	111	107	369
ERR3409722	7		ERR1943792	7		SACOL2137	104	107	106	321
ERR3409725	7		ERR1946104	7		SACOL1301	104	108	106	393
ERR3966700	7		ERR1946318	7		SACOL1044	110	101	106	357
ERR3983255	7		ERR1946362	7		SACOL0686	106	105	106	438
ERR3983354	7		ERR2026544	7		SACOL1733	104	105	105	471
ERR3983582	7		ERR2059816	7		SACOL1499	110	99	105	318
ERR419127	7		ERR2309585	7		SACOL1439	108	101	105	270
ERR419208	7		ERR3394441	7		SACOL1287	95	114	105	318
ERR539876	7		ERR3409722	7		SACOL0949	110	100	105	357
ERR554079	7		ERR3966618	7		SACOL0662	107	102	105	429
ERR554522	7		ERR3983430	7		SACOL2264	97	111	104	447
ERR573229	7		ERR419127	7		SACOL2288	99	106	103	327
ERR742971	7		ERR539876	7		SACOL1904	112	94	103	465
ERR743057	7		ERR540967	7		SACOL1093	100	105	103	234
ERR876955	7		ERR554522	7		SACOL0875	99	107	103	321
SRR3728751	7		ERR554577	7		SACOL0551	100	105	103	393
SRR5369583	7		ERR731080	7		SACOL2613	97	106	102	384
SRR7983558	7		ERR742996	7		SACOL2222	100	103	102	501
SRR8602045	7		ERR876955	7		SACOL1681	100	103	102	423
SRR8602049	7		SRR5250469	7		SACOL1592	99	104	102	387
SRR8602053	7		SRR8602037	7		SACOL2090	106	95	101	441
SRR8602054	7		SRR8602053	7		SACOL0639	104	98	101	342
SRR8602055	7		SRR8602079	7		SACOL2383	105	95	100	366
SRR8602060	7		DRR123088	8		SACOL2258	98	101	100	351
SRR8602104	7		DRR123202	8		SACOL2127	100	100	100	351
DRR123087	8		DRR128210	8		SACOL2017	104	96	100	285
DRR123129	8		DRR128211	8		SACOL0929	95	104	100	258
DRR123161	8		DRR187560	8		SACOL0567	94	105	100	462
DRR123202	8		DRR203142	8		SACOL0496	103	96	100	363
DRR128209	8		ERR033377	8		SACOL2220	94	104	99	441
DRR153320	8		ERR033604	8		SACOL1794	99	98	99	312
ERR033305	8		ERR086058	8		SACOL1191	96	101	99	432
ERR033307	8		ERR086083	8		SACOL0710	101	97	99	498
ERR033315	8		ERR086084	8		SACOL0525	102	96	99	330
ERR033604	8		ERR086090	8		SACOL1925	91	104	98	543
ERR070035	8		ERR086099	8		SACOL0940	93	103	98	324
ERR084613	8		ERR086106	8		SACOL0508	103	92	98	270
ERR086058	8		ERR086108	8		SACOL2056	103	90	97	327
ERR086061	8		ERR086109	8		SACOL1651	98	95	97	291
ERR086070	8		ERR086114	8		SACOL0738	93	101	97	300
ERR086077	8		ERR086122	8		SACOL0418	100	94	97	216
ERR086090	8		ERR086135	8		SACOL2650	97	95	96	456
ERR086099	8		ERR1017161	8		SACOL1759	96	95	96	501
ERR086100	8		ERR1035775	8		SACOL1656	92	99	96	270
ERR086101	8		ERR1035862	8		SACOL1648	95	96	96	354
ERR086102	8		ERR1040742	8		SACOL1603	99	92	96	330
ERR086113	8		ERR1040785	8		SACOL1257	99	93	96	351
ERR086121	8		ERR1040838	8		SACOL1185	99	92	96	189
ERR086125	8		ERR107899	8		SACOL0552	87	104	96	402
ERR086126	8		ERR109541	8		SACOL0550	99	93	96	264
ERR086137	8		ERR109648	8		SACOL0624	93	96	95	270
ERR086140	8		ERR1143238	8		SACOL0586	92	97	95	369
ERR086141	8		ERR1143402	8		SACOL1940	95	93	94	276
ERR1007705	8		ERR114848	8		SACOL1753	90	97	94	414
ERR1007746	8		ERR114917	8		SACOL2115	95	91	93	336
ERR1007754	8		ERR114933	8		SACOL1076	97	89	93	264
ERR1007806	8		ERR1155815	8		SACOL2207	93	89	91	438
ERR1007828	8		ERR118334	8		SACOL1919	95	87	91	447
ERR1035728	8		ERR1212593	8		SACOL2237	94	83	89	276
ERR1035822	8		ERR1213806	8		SACOL1665	90	87	89	477
ERR1035849	8		ERR124443	8		SACOL1134	88	89	89	483
ERR1035853	8		ERR129267	8		SACOL0749	90	87	89	288
ERR1040793	8		ERR1333941	8		SACOL1366	82	93	88	315
ERR1040960	8		ERR134402	8		SACOL2187	89	85	87	117
ERR1041115	8		ERR134614	8		SACOL1324	85	89	87	234
ERR1143356	8		ERR134616	8		SACOL0445	84	89	87	264
ERR1143402	8		ERR134621	8		SACOL2607	87	84	86	276
ERR1143491	8		ERR134625	8		SACOL2228	88	84	86	318
ERR1143511	8		ERR134627	8		SACOL1438	89	82	86	309
ERR1143521	8		ERR134628	8		SACOL0877	82	90	86	381
ERR114851	8		ERR134645	8		SACOL0230	87	84	86	279
ERR114920	8		ERR134646	8		SACOL2234	86	84	85	354
ERR1155814	8		ERR134649	8		SACOL2223	82	87	85	360
ERR1195726	8		ERR134651	8		SACOL2134	83	86	85	231
ERR1195861	8		ERR134660	8		SACOL1701	88	81	85	321
ERR124475	8		ERR134678	8		SACOL1456	86	84	85	222
ERR129267	8		ERR134687	8		SACOL1155	84	85	85	315
ERR129281	8		ERR134691	8		SACOL1590	82	86	84	219
ERR134616	8		ERR134695	8		SACOL0590	81	84	83	255
ERR134627	8		ERR134702	8		SACOL2232	88	76	82	435
ERR134638	8		ERR134708	8		SACOL1446	84	80	82	204
ERR134649	8		ERR134718	8		SACOL1151	79	85	82	267
ERR134653	8		ERR134731	8		SACOL2568	84	78	81	168
ERR134660	8		ERR134733	8		SACOL2078	79	82	81	294
ERR134671	8		ERR134735	8		SACOL2044	75	86	81	255
ERR134684	8		ERR134737	8		SACOL1702	78	83	81	309
ERR134700	8		ERR134742	8		SACOL1671	80	82	81	429
ERR134702	8		ERR134743	8		SACOL1376	80	82	81	240
ERR134714	8		ERR134749	8		SACOL2094	76	83	80	405
ERR134716	8		ERR134762	8		SACOL1725	79	81	80	357
ERR134717	8		ERR134772	8		SACOL1218	78	81	80	213
ERR134720	8		ERR134778	8		SACOL2565	81	76	79	228
ERR134742	8		ERR134785	8		SACOL1938	73	84	79	207
ERR134743	8		ERR134788	8		SACOL1842	82	76	79	258
ERR134745	8		ERR134790	8		SACOL1670	75	83	79	309
ERR134746	8		ERR134811	8		SACOL1796	73	82	78	312
ERR134751	8		ERR134813	8		SACOL0919	77	78	78	138
ERR134763	8		ERR134817	8		SACOL0592	81	74	78	471
ERR134778	8		ERR134818	8		SACOL1203	76	78	77	291
ERR134779	8		ERR134823	8		SACOL2647	77	74	76	201
ERR134782	8		ERR134831	8		SACOL1570	71	81	76	363
ERR134787	8		ERR134834	8		SACOL1467	72	80	76	195
ERR134797	8		ERR134845	8		SACOL1286	80	71	76	285
ERR134810	8		ERR134848	8		SACOL0446	76	76	76	252
ERR134814	8		ERR134855	8		SACOL1911	70	79	75	153
ERR134816	8		ERR134856	8		SACOL1131	75	74	75	255
ERR134817	8		ERR134865	8		SACOL0822	80	69	75	237
ERR134818	8		ERR137324	8		SACOL0721	80	70	75	618
ERR134845	8		ERR137325	8		SACOL2093	74	73	74	234
ERR134847	8		ERR137329	8		SACOL2033	71	76	74	225
ERR134855	8		ERR137341	8		SACOL1289	79	69	74	351
ERR134856	8		ERR137342	8		SACOL1239	78	69	74	375
ERR134873	8		ERR137345	8		SACOL1033	72	75	74	219
ERR134875	8		ERR137349	8		SACOL0642	70	77	74	102
ERR137302	8		ERR137351	8		SACOL1484	66	80	73	345
ERR137305	8		ERR137357	8		SACOL0804	73	72	73	321
ERR137306	8		ERR137359	8		SACOL0420	75	71	73	204
ERR137320	8		ERR137361	8		SACOL1127	68	75	72	204
ERR137321	8		ERR137362	8		SACOL2571	71	71	71	192
ERR137326	8		ERR137377	8		SACOL2077	70	72	71	210
ERR137330	8		ERR137378	8		SACOL1328	67	75	71	369
ERR137335	8		ERR137380	8		SACOL1361	68	71	70	108
ERR137341	8		ERR137382	8		SACOL2163	65	73	69	261
ERR137343	8		ERR137383	8		SACOL1370	69	68	69	270
ERR137345	8		ERR137387	8		SACOL0977	67	70	69	309
ERR137355	8		ERR137390	8		SACOL2174	66	70	68	240
ERR137360	8		ERR137910	8		SACOL0676	71	65	68	225
ERR137362	8		ERR137913	8		SACOL0673	66	69	68	120
ERR137376	8		ERR137920	8		SACOL0521	73	63	68	318
ERR137379	8		ERR137927	8		SACOL0437	67	69	68	297
ERR137389	8		ERR137930	8		SACOL1672	63	71	67	261
ERR137394	8		ERR137934	8		SACOL1067	67	66	67	279
ERR137913	8		ERR137936	8		SACOL0231	68	66	67	135
ERR137918	8		ERR137942	8		SACOL0219	69	64	67	174
ERR137926	8		ERR137946	8		SACOL2225	72	59	66	399
ERR137931	8		ERR137954	8		SACOL1962	67	64	66	303
ERR137935	8		ERR137968	8		SACOL1902	67	65	66	345
ERR137937	8		ERR137974	8		SACOL1254	64	68	66	276
ERR137939	8		ERR137976	8		SACOL1002	64	67	66	396
ERR137945	8		ERR137977	8		SACOL0672	72	60	66	375
ERR137949	8		ERR137998	8		SACOL0591	66	65	66	414
ERR137953	8		ERR138000	8		SACOL0156	60	72	66	204
ERR137959	8		ERR140888	8		SACOL2491	61	69	65	192
ERR137964	8		ERR140889	8		SACOL0223	69	60	65	126
ERR137968	8		ERR140897	8		SACOL2351	67	61	64	129
ERR137974	8		ERR140929	8		SACOL2247	60	68	64	132
ERR137976	8		ERR140936	8		SACOL0958	60	68	64	378
ERR137980	8		ERR140939	8		SACOL0868	55	73	64	237
ERR137989	8		ERR140946	8		SACOL0390	65	62	64	123
ERR140885	8		ERR140952	8		SACOL1399	62	64	63	186
ERR140893	8		ERR140953	8		SACOL0698	66	60	63	399
ERR140897	8		ERR140957	8		SACOL2626	58	65	62	213
ERR140904	8		ERR140962	8		SACOL1693	58	66	62	261
ERR140906	8		ERR140964	8		SACOL1556	61	63	62	180
ERR140908	8		ERR144823	8		SACOL1525	60	63	62	249
ERR140915	8		ERR1512717	8		SACOL1071	70	53	62	318
ERR140925	8		ERR1512724	8		SACOL0942	62	62	62	237
ERR140926	8		ERR1519886	8		SACOL2235	66	56	61	279
ERR140931	8		ERR1535343	8		SACOL2215	61	60	61	366
ERR140934	8		ERR1535347	8		SACOL1306	64	57	61	216
ERR140937	8		ERR1535354	8		SACOL2312	61	58	60	192
ERR140938	8		ERR1535356	8		SACOL2212	63	57	60	369
ERR140939	8		ERR1535358	8		SACOL1949	58	61	60	111
ERR140942	8		ERR1535363	8		SACOL1826	63	57	60	225
ERR140948	8		ERR1535371	8		SACOL2287	60	58	59	348
ERR140949	8		ERR1535384	8		SACOL2263	62	55	59	234
ERR140950	8		ERR1535391	8		SACOL1968	63	54	59	303
ERR140952	8		ERR1535398	8		SACOL1119	55	62	59	168
ERR140953	8		ERR1535401	8		SACOL0234	66	51	59	147
ERR140959	8		ERR1535402	8		SACOL2299	59	57	58	252
ERR140961	8		ERR1535419	8		SACOL2311	54	60	57	186
ERR140977	8		ERR1535432	8		SACOL1642	55	58	57	252
ERR1519878	8		ERR1535434	8		SACOL1046	59	54	57	132
ERR1535349	8		ERR1535436	8		SACOL2250	54	57	56	165
ERR1535352	8		ERR1557531	8		SACOL1378	56	55	56	243
ERR1535353	8		ERR156340	8		SACOL1292	55	56	56	270
ERR1535354	8		ERR1586667	8		SACOL1222	54	57	56	219
ERR1535363	8		ERR1586697	8		SACOL1186	50	61	56	135
ERR1535367	8		ERR1588664	8		SACOL0986	58	53	56	186
ERR1535385	8		ERR1588667	8		SACOL0661	56	56	56	108
ERR1535389	8		ERR1588668	8		SACOL0003	61	51	56	246
ERR1535407	8		ERR1589242	8		SACOL2573	54	55	55	207
ERR1535419	8		ERR1589255	8		SACOL2556	54	55	55	219
ERR1535421	8		ERR1591740	8		SACOL2214	60	49	55	390
ERR1535427	8		ERR1591745	8		SACOL1998	53	57	55	177
ERR1535428	8		ERR1591746	8		SACOL1099	55	53	54	219
ERR1535434	8		ERR1592206	8		SACOL0434	54	51	53	204
ERR1586635	8		ERR1592286	8		SACOL2065	52	52	52	117
ERR1588665	8		ERR1592311	8		SACOL2221	52	50	51	180
ERR1588666	8		ERR1592330	8		SACOL1121	53	49	51	276
ERR1589245	8		ERR1593448	8		SACOL2230	48	49	49	264
ERR1589248	8		ERR1595630	8		SACOL0581	51	46	49	183
ERR1591801	8		ERR1595694	8		SACOL0439	51	47	49	243
ERR1592175	8		ERR1595731	8		SACOL1117	43	50	47	192
ERR1592209	8		ERR1595852	8		SACOL0625	50	43	47	168
ERR1592216	8		ERR1595868	8		SACOL0542	50	44	47	132
ERR1592217	8		ERR1595914	8		SACOL0537	50	43	47	264
ERR1592228	8		ERR1596063	8		SACOL2069	49	43	46	111
ERR1592234	8		ERR1596770	8		SACOL0939	43	49	46	222
ERR1592238	8		ERR1633575	8		SACOL1726	48	41	45	201
ERR1592317	8		ERR163452	8		SACOL1275	43	47	45	114
ERR1592333	8		ERR163458	8		SACOL0844	43	47	45	234
ERR1592360	8		ERR163465	8		SACOL2542	42	45	44	171
ERR1592363	8		ERR163473	8		SACOL1934	45	43	44	162
ERR1592369	8		ERR163476	8		SACOL1091	40	47	44	267
ERR1592376	8		ERR163478	8		SACOL0866	46	42	44	105
ERR1595699	8		ERR163484	8		SACOL2433	43	42	43	108
ERR1595781	8		ERR163500	8		SACOL2022	42	44	43	135
ERR1595844	8		ERR163501	8		SACOL1513	40	46	43	273
ERR1595845	8		ERR163502	8		SACOL0933	41	45	43	111
ERR1595852	8		ERR163512	8		SACOL0532	42	44	43	156
ERR1595973	8		ERR163515	8		SACOL1987	41	43	42	174
ERR1595974	8		ERR163526	8		SACOL1437	43	41	42	201
ERR1596768	8		ERR163528	8		SACOL1238	41	43	42	189
ERR1633561	8		ERR163530	8		SACOL0937	42	42	42	237
ERR1633567	8		ERR163540	8		SACOL1815	36	42	39	120
ERR1633573	8		ERR163543	8		SACOL2414	41	35	38	105
ERR1633575	8		ERR163573	8		SACOL2076	38	37	38	138
ERR163457	8		ERR163580	8		SACOL2112	34	39	37	255
ERR163459	8		ERR163591	8		SACOL1372	34	40	37	105
ERR163484	8		ERR163600	8		SACOL1369	38	35	37	150
ERR163485	8		ERR163603	8		SACOL1050	38	35	37	105
ERR163498	8		ERR163608	8		SACOL2226	35	37	36	186
ERR163506	8		ERR163610	8		SACOL1700	35	37	36	285
ERR163508	8		ERR163611	8		SACOL1356	37	35	36	108
ERR163521	8		ERR163614	8		SACOL1608	34	31	33	150
ERR163529	8		ERR163617	8		SACOL2059	30	34	32	171
ERR163536	8		ERR163618	8		SACOL2139	29	33	31	108
ERR163540	8		ERR163638	8		SACOL1137	36	26	31	174
ERR163549	8		ERR163645	8		SACOL0934	31	31	31	153
ERR163551	8		ERR163650	8		SACOL2217	26	34	30	219
ERR163558	8		ERR163652	8		SACOL2100	25	28	27	213
ERR163560	8		ERR163659	8		SACOL1632	27	27	27	177
ERR163563	8		ERR163677	8		SACOL1247	26	27	27	234
ERR163568	8		ERR163679	8		SACOL1035	31	23	27	177
ERR163573	8		ERR1712345	8		SACOL2740	27	25	26	138
ERR163580	8		ERR1715386	8		SACOL2649	28	24	26	102
ERR163598	8		ERR1715393	8
ERR163602	8		ERR1715412	8
ERR163612	8		ERR1715417	8
ERR163613	8		ERR1715419	8
ERR163614	8		ERR1723877	8
ERR163615	8		ERR1764905	8
ERR163618	8		ERR1764942	8
ERR163619	8		ERR1764992	8
ERR163626	8		ERR1765025	8
ERR163627	8		ERR1788967	8
ERR163633	8		ERR1788975	8
ERR163636	8		ERR1789051	8
ERR163641	8		ERR1789069	8
ERR163654	8		ERR1795518	8
ERR163655	8		ERR1795522	8
ERR163671	8		ERR1837613	8
ERR163680	8		ERR1891763	8
ERR163681	8		ERR1891890	8
ERR1641067	8		ERR1911731	8
ERR1712338	8		ERR1945756	8
ERR1712345	8		ERR1945814	8
ERR1715409	8		ERR1945822	8
ERR171854	8		ERR1946007	8
ERR171898	8		ERR1946051	8
ERR1723935	8		ERR1946074	8
ERR1764934	8		ERR1946091	8
ERR1764944	8		ERR1946098	8
ERR1764992	8		ERR1946261	8
ERR178780	8		ERR2014073	8
ERR1789356	8		ERR2014100	8
ERR1789366	8		ERR2059682	8
ERR1795529	8		ERR2072407	8
ERR1891757	8		ERR2072503	8
ERR1891780	8		ERR2109166	8
ERR1891932	8		ERR2109168	8
ERR1894933	8		ERR2109171	8
ERR190138	8		ERR211695	8
ERR1911468	8		ERR212947	8
ERR1911561	8		ERR2137263	8
ERR1911589	8		ERR2145247	8
ERR1911695	8		ERR223151	8
ERR1911713	8		ERR2248889	8
ERR1911735	8		ERR2276445	8
ERR1945756	8		ERR2276447	8
ERR1945785	8		ERR2276452	8
ERR1945788	8		ERR2276456	8
ERR1945798	8		ERR230256	8
ERR1945819	8		ERR230261	8
ERR1945821	8		ERR230264	8
ERR1945834	8		ERR230268	8
ERR1946011	8		ERR230271	8
ERR1946071	8		ERR230279	8
ERR1946077	8		ERR230289	8
ERR1946223	8		ERR230293	8
ERR1946274	8		ERR230313	8
ERR2026559	8		ERR230314	8
ERR2026586	8		ERR230321	8
ERR2026686	8		ERR230329	8
ERR2072343	8		ERR230336	8
ERR2072348	8		ERR234894	8
ERR2072386	8		ERR234908	8
ERR2109169	8		ERR234911	8
ERR2112474	8		ERR234916	8
ERR2137262	8		ERR234922	8
ERR223156	8		ERR234923	8
ERR2248886	8		ERR234947	8
ERR2248887	8		ERR234953	8
ERR2248888	8		ERR234955	8
ERR2276444	8		ERR234964	8
ERR2276447	8		ERR234971	8
ERR2276454	8		ERR234978	8
ERR2276458	8		ERR235004	8
ERR2276460	8		ERR235010	8
ERR230267	8		ERR235016	8
ERR230269	8		ERR235017	8
ERR230273	8		ERR235035	8
ERR230281	8		ERR235044	8
ERR230313	8		ERR235049	8
ERR230314	8		ERR235050	8
ERR230322	8		ERR235052	8
ERR230330	8		ERR235058	8
ERR230339	8		ERR235062	8
ERR230341	8		ERR237639	8
ERR230343	8		ERR237651	8
ERR230348	8		ERR237658	8
ERR2309563	8		ERR237668	8
ERR2309571	8		ERR237670	8
ERR234910	8		ERR237678	8
ERR234921	8		ERR237689	8
ERR234922	8		ERR237691	8
ERR234931	8		ERR237693	8
ERR234933	8		ERR237695	8
ERR234943	8		ERR237702	8
ERR234955	8		ERR237706	8
ERR234957	8		ERR237718	8
ERR234962	8		ERR237733	8
ERR234963	8		ERR2506327	8
ERR234964	8		ERR2506345	8
ERR234988	8		ERR2506357	8
ERR234989	8		ERR2506380	8
ERR234992	8		ERR2506386	8
ERR234993	8		ERR2506415	8
ERR235002	8		ERR2506460	8
ERR235013	8		ERR2506482	8
ERR235027	8		ERR2506488	8
ERR235028	8		ERR2525402	8
ERR235032	8		ERR2533452	8
ERR235046	8		ERR2533453	8
ERR235051	8		ERR2533467	8
ERR235052	8		ERR2533547	8
ERR235057	8		ERR2533551	8
ERR235058	8		ERR2533562	8
ERR235060	8		ERR2533599	8
ERR237646	8		ERR2533623	8
ERR237652	8		ERR2533627	8
ERR237658	8		ERR2533646	8
ERR237666	8		ERR2533649	8
ERR237672	8		ERR256873	8
ERR237679	8		ERR256876	8
ERR237684	8		ERR256877	8
ERR237692	8		ERR256884	8
ERR237699	8		ERR2677769	8
ERR237704	8		ERR2677785	8
ERR237715	8		ERR2677793	8
ERR237716	8		ERR2677801	8
ERR2506330	8		ERR2729381	8
ERR2506332	8		ERR2729539	8
ERR2506333	8		ERR2729552	8
ERR2506334	8		ERR2729554	8
ERR2506369	8		ERR2919986	8
ERR2506393	8		ERR2919988	8
ERR2506402	8		ERR2929426	8
ERR2506439	8		ERR3012696	8
ERR2506446	8		ERR3012698	8
ERR2506450	8		ERR3012700	8
ERR2506481	8		ERR3012718	8
ERR2506482	8		ERR3012731	8
ERR2533446	8		ERR3012744	8
ERR2533449	8		ERR3012772	8
ERR2533468	8		ERR3012821	8
ERR2533551	8		ERR3012836	8
ERR2533622	8		ERR3025286	8
ERR2533623	8		ERR302743	8
ERR2533657	8		ERR302744	8
ERR2533662	8		ERR302745	8
ERR256879	8		ERR302748	8
ERR256886	8		ERR302756	8
ERR256893	8		ERR302759	8
ERR2677780	8		ERR302764	8
ERR2677786	8		ERR302765	8
ERR2677792	8		ERR302772	8
ERR2729535	8		ERR302778	8
ERR2729544	8		ERR302793	8
ERR2729548	8		ERR302795	8
ERR2729553	8		ERR302804	8
ERR2868327	8		ERR302807	8
ERR2919979	8		ERR302810	8
ERR2919982	8		ERR302819	8
ERR2919983	8		ERR302825	8
ERR2919984	8		ERR302827	8
ERR2919989	8		ERR310923	8
ERR3012661	8		ERR313023	8
ERR3012720	8		ERR3293646	8
ERR3012722	8		ERR3310277	8
ERR3012737	8		ERR332188	8
ERR3012742	8		ERR332248	8
ERR3012748	8		ERR332258	8
ERR302744	8		ERR332272	8
ERR302745	8		ERR338637	8
ERR302748	8		ERR3410816	8
ERR302767	8		ERR3425623	8
ERR302772	8		ERR3425819	8
ERR302779	8		ERR3564816	8
ERR302780	8		ERR3564817	8
ERR302783	8		ERR3564820	8
ERR302788	8		ERR3564823	8
ERR302794	8		ERR3564824	8
ERR302798	8		ERR3564853	8
ERR302799	8		ERR3564861	8
ERR302804	8		ERR3564882	8
ERR302822	8		ERR3564887	8
ERR302834	8		ERR3566724	8
ERR302837	8		ERR3566739	8
ERR3283195	8		ERR3566741	8
ERR3307805	8		ERR3566761	8
ERR332227	8		ERR3566763	8
ERR332233	8		ERR3566780	8
ERR332238	8		ERR3566784	8
ERR338636	8		ERR376806	8
ERR3394414	8		ERR376812	8
ERR3409746	8		ERR376821	8
ERR3409778	8		ERR376872	8
ERR3425698	8		ERR376878	8
ERR3425776	8		ERR380533	8
ERR355903	8		ERR381001	8
ERR355905	8		ERR381009	8
ERR355921	8		ERR3826134	8
ERR3564813	8		ERR3826217	8
ERR3564815	8		ERR3826248	8
ERR3564822	8		ERR3826512	8
ERR3564824	8		ERR3826684	8
ERR3564826	8		ERR3826779	8
ERR3564830	8		ERR3864873	8
ERR3564855	8		ERR3864907	8
ERR3564858	8		ERR3938638	8
ERR3564861	8		ERR3954001	8
ERR3564876	8		ERR3966586	8
ERR3566704	8		ERR3966617	8
ERR3566722	8		ERR3966805	8
ERR3566735	8		ERR3966891	8
ERR3566742	8		ERR3966897	8
ERR3566745	8		ERR3966916	8
ERR3566749	8		ERR3967491	8
ERR3566752	8		ERR3983233	8
ERR3566761	8		ERR3983273	8
ERR3566780	8		ERR3983347	8
ERR3566789	8		ERR3983415	8
ERR3566792	8		ERR3983471	8
ERR3595354	8		ERR410112	8
ERR376814	8		ERR418540	8
ERR376825	8		ERR418978	8
ERR376862	8		ERR419023	8
ERR376878	8		ERR419025	8
ERR380527	8		ERR419026	8
ERR380996	8		ERR419032	8
ERR380997	8		ERR419053	8
ERR381006	8		ERR419191	8
ERR381008	8		ERR422859	8
ERR381016	8		ERR422868	8
ERR381017	8		ERR422874	8
ERR381024	8		ERR422886	8
ERR3826278	8		ERR422891	8
ERR3826848	8		ERR422903	8
ERR3864873	8		ERR422916	8
ERR3954001	8		ERR422930	8
ERR3966542	8		ERR422975	8
ERR3966686	8		ERR422991	8
ERR3966692	8		ERR423003	8
ERR3966705	8		ERR423021	8
ERR3966713	8		ERR423033	8
ERR3966817	8		ERR423034	8
ERR3967491	8		ERR423038	8
ERR3983273	8		ERR425583	8
ERR3983275	8		ERR425603	8
ERR3983290	8		ERR425622	8
ERR3983328	8		ERR425653	8
ERR3983334	8		ERR425679	8
ERR3983353	8		ERR425706	8
ERR410045	8		ERR425722	8
ERR410063	8		ERR425733	8
ERR418029	8		ERR425737	8
ERR418633	8		ERR425746	8
ERR419022	8		ERR449866	8
ERR419026	8		ERR449868	8
ERR419184	8		ERR449869	8
ERR422903	8		ERR449872	8
ERR422950	8		ERR449883	8
ERR422951	8		ERR449891	8
ERR422961	8		ERR449893	8
ERR422979	8		ERR527255	8
ERR423027	8		ERR539862	8
ERR423038	8		ERR539901	8
ERR423039	8		ERR539905	8
ERR423041	8		ERR539937	8
ERR425603	8		ERR540163	8
ERR425606	8		ERR540197	8
ERR425672	8		ERR540244	8
ERR425698	8		ERR540258	8
ERR425733	8		ERR540297	8
ERR425742	8		ERR540298	8
ERR445189	8		ERR540853	8
ERR449860	8		ERR540932	8
ERR449863	8		ERR541036	8
[truncated: 8,004 more rows]

## Sheet: Supplementary Dataset 8
Supplementary Dataset 8. The number of recombinant regions for each locus.
Locus	Complete Overlaps	Front Overlaps	End Overlaps	Total Overlaps
SACOL0077	0	0	0	0
SACOL0078	0	0	0	0
SACOL0084	0	0	0	0
SACOL0086	0	0	0	0
SACOL0088	0	0	0	0
SACOL0089	0	0	0	0
SACOL0092	0	0	0	0
SACOL0096	0	0	0	0
SACOL0097	0	0	0	0
SACOL0098	0	0	0	0
SACOL0099	0	0	0	0
SACOL0100	0	0	0	0
SACOL0101	0	0	0	0
SACOL0102	0	0	0	0
SACOL0105	0	0	0	0
SACOL0107	0	0	0	0
SACOL0108	0	0	0	0
SACOL0111	0	0	0	0
SACOL0113	0	0	0	0
SACOL0117	0	0	0	0
SACOL0118	0	0	0	0
SACOL0120	0	0	0	0
SACOL0121	0	0	0	0
SACOL0122	0	0	0	0
SACOL0124	0	0	0	0
SACOL0125	0	0	0	0
SACOL0126	0	0	0	0
SACOL0127	0	0	0	0
SACOL0128	0	0	0	0
SACOL0130	0	0	0	0
SACOL0141	0	0	0	0
SACOL0142	0	0	0	0
SACOL0184	0	0	0	0
SACOL0185	0	0	0	0
SACOL0186	0	0	0	0
SACOL0187	0	0	0	0
SACOL0188	0	0	0	0
SACOL0190	0	0	0	0
SACOL0191	0	0	0	0
SACOL0192	0	0	0	0
SACOL0193	0	0	0	0
SACOL0194	0	0	0	0
SACOL0211	0	0	0	0
SACOL0212	0	0	0	0
SACOL0213	0	0	0	0
SACOL0214	0	0	0	0
SACOL0215	0	0	0	0
SACOL0216	0	0	0	0
SACOL0230	0	0	0	0
SACOL0231	0	0	0	0
SACOL0232	0	0	0	0
SACOL0233	0	0	0	0
SACOL0234	0	0	0	0
SACOL0235	0	0	0	0
SACOL0239	0	0	0	0
SACOL0251	0	0	0	0
SACOL0270	0	0	0	0
SACOL0272	0	0	0	0
SACOL0273	0	0	0	0
SACOL0275	0	0	0	0
SACOL0299	0	0	0	0
SACOL0300	0	0	0	0
SACOL0303	0	0	0	0
SACOL0305	0	0	0	0
SACOL0308	0	0	0	0
SACOL0390	0	0	0	0
SACOL0392	0	0	0	0
SACOL0394	0	0	0	0
SACOL0395	0	0	0	0
SACOL0398	0	0	0	0
SACOL0400	0	0	0	0
SACOL0401	0	0	0	0
SACOL0404	0	0	0	0
SACOL0405	0	0	0	0
SACOL0407	0	0	0	0
SACOL0409	0	0	0	0
SACOL0410	0	0	0	0
SACOL0411	0	0	0	0
SACOL0413	0	0	0	0
SACOL0418	0	0	0	0
SACOL0420	0	0	0	0
SACOL0421	0	0	0	0
SACOL0422	0	0	0	0
SACOL0424	0	0	0	0
SACOL0467	0	0	0	0
SACOL0480	0	0	0	0
SACOL0515	0	0	0	0
SACOL0563	0	0	0	0
SACOL0655	0	0	0	0
SACOL0712	0	0	0	0
SACOL0713	0	0	0	0
SACOL0724	0	0	0	0
SACOL0726	0	0	0	0
SACOL0854	0	0	0	0
SACOL0855	0	0	0	0
SACOL0860	0	0	0	0
SACOL0862	0	0	0	0
SACOL0863	0	0	0	0
SACOL0864	0	0	0	0
SACOL0865	0	0	0	0
SACOL0866	0	0	0	0
SACOL0868	0	0	0	0
SACOL0869	0	0	0	0
SACOL0870	0	0	0	0
SACOL0986	0	0	0	0
SACOL0991	0	0	0	0
SACOL0992	0	0	0	0
SACOL0993	0	0	0	0
SACOL0995	0	0	0	0
SACOL1001	0	0	0	0
SACOL1038	0	0	0	0
SACOL1039	0	0	0	0
SACOL1041	0	0	0	0
SACOL1044	0	0	0	0
SACOL1173	0	0	0	0
SACOL1185	0	0	0	0
SACOL1186	0	0	0	0
SACOL1316	0	0	0	0
SACOL1317	0	0	0	0
SACOL1349	0	0	0	0
SACOL1351	0	0	0	0
SACOL1356	0	0	0	0
SACOL1357	0	0	0	0
SACOL1418	0	0	0	0
SACOL1419	0	0	0	0
SACOL1420	0	0	0	0
SACOL1422	0	0	0	0
SACOL1423	0	0	0	0
SACOL1424	0	0	0	0
SACOL1426	0	0	0	0
SACOL1427	0	0	0	0
SACOL1428	0	0	0	0
SACOL1429	0	0	0	0
SACOL1430	0	0	0	0
SACOL1431	0	0	0	0
SACOL1432	0	0	0	0
SACOL1433	0	0	0	0
SACOL1437	0	0	0	0
SACOL1438	0	0	0	0
SACOL1439	0	0	0	0
SACOL1440	0	0	0	0
SACOL1441	0	0	0	0
SACOL1443	0	0	0	0
SACOL1444	0	0	0	0
SACOL1445	0	0	0	0
SACOL1446	0	0	0	0
SACOL1447	0	0	0	0
SACOL1452	0	0	0	0
SACOL1552	0	0	0	0
SACOL1610	0	0	0	0
SACOL1642	0	0	0	0
SACOL1656	0	0	0	0
SACOL1657	0	0	0	0
SACOL1659	0	0	0	0
SACOL1727	0	0	0	0
SACOL1738	0	0	0	0
SACOL1826	0	0	0	0
SACOL1895	0	0	0	0
SACOL1954	0	0	0	0
SACOL1970	0	0	0	0
SACOL1987	0	0	0	0
SACOL2020	0	0	0	0
SACOL2021	0	0	0	0
SACOL2022	0	0	0	0
SACOL2026	0	0	0	0
SACOL2033	0	0	0	0
SACOL2147	0	0	0	0
SACOL2148	0	0	0	0
SACOL2149	0	0	0	0
SACOL2182	0	0	0	0
SACOL2184	0	0	0	0
SACOL2185	0	0	0	0
SACOL2186	0	0	0	0
SACOL2187	0	0	0	0
SACOL2192	0	0	0	0
SACOL2193	0	0	0	0
SACOL2197	0	0	0	0
SACOL2199	0	0	0	0
SACOL2211	0	0	0	0
SACOL2216	0	0	0	0
SACOL2226	0	0	0	0
SACOL2227	0	0	0	0
SACOL2280	0	0	0	0
SACOL2281	0	0	0	0
SACOL2288	0	0	0	0
SACOL2306	0	0	0	0
SACOL2307	0	0	0	0
SACOL2351	0	0	0	0
SACOL2352	0	0	0	0
SACOL2356	0	0	0	0
SACOL2357	0	0	0	0
SACOL2359	0	0	0	0
SACOL2383	0	0	0	0
SACOL2384	0	0	0	0
SACOL2385	0	0	0	0
SACOL2414	0	0	0	0
SACOL2422	0	0	0	0
SACOL2433	0	0	0	0
SACOL2434	0	0	0	0
SACOL2488	0	0	0	0
SACOL2491	0	0	0	0
SACOL2508	0	0	0	0
SACOL2514	0	0	0	0
SACOL2568	0	0	0	0
SACOL2588	0	0	0	0
SACOL2590	0	0	0	0
SACOL2591	0	0	0	0
SACOL2592	0	0	0	0
SACOL2594	0	0	0	0
SACOL2667	0	0	0	0
SACOL2670	0	0	0	0
SACOL2671	0	0	0	0
SACOL2673	0	0	0	0
SACOL2675	0	0	0	0
SACOL2681	0	0	0	0
SACOL2682	0	0	0	0
SACOL2683	0	0	0	0
SACOL2685	0	0	0	0
SACOL2686	0	0	0	0
SACOL2687	0	0	0	0
SACOL2688	0	0	0	0
SACOL2689	0	0	0	0
SACOL2694	0	0	0	0
SACOL2696	0	0	0	0
SACOL2697	0	0	0	0
SACOL2698	0	0	0	0
SACOL2701	0	0	0	0
SACOL2702	0	0	0	0
SACOL2704	0	0	0	0
SACOL2711	0	0	0	0
SACOL2712	0	0	0	0
SACOL2713	0	0	0	0
SACOL2714	0	0	0	0
SACOL2717	0	0	0	0
SACOL2718	0	0	0	0
SACOL2719	0	0	0	0
SACOL2721	0	0	0	0
SACOL2723	0	0	0	0
SACOL2725	0	0	0	0
SACOL0003	1	0	0	1
SACOL0195	0	0	1	1
SACOL0264	1	0	0	1
SACOL0265	1	0	0	1
SACOL0266	1	0	0	1
SACOL0267	0	1	0	1
SACOL0307	0	0	1	1
SACOL0310	0	0	1	1
SACOL0488	0	0	1	1
SACOL0514	0	1	0	1
SACOL0585	0	1	0	1
SACOL0586	0	0	1	1
SACOL0619	1	0	0	1
SACOL0671	0	0	1	1
SACOL0672	1	0	0	1
SACOL0673	1	0	0	1
SACOL0676	1	0	0	1
SACOL0714	0	0	1	1
SACOL0721	1	0	0	1
SACOL0735	0	0	1	1
SACOL0871	0	0	1	1
SACOL0974	1	0	0	1
SACOL0977	0	1	0	1
SACOL1036	0	1	0	1
SACOL1059	1	0	0	1
SACOL1118	1	0	0	1
SACOL1119	1	0	0	1
SACOL1164	1	0	0	1
SACOL1188	1	0	0	1
SACOL1302	1	0	0	1
SACOL1358	0	0	1	1
SACOL1359	1	0	0	1
SACOL1361	1	0	0	1
SACOL1372	1	0	0	1
SACOL1384	0	1	0	1
SACOL1526	1	0	0	1
SACOL1553	0	0	1	1
SACOL1597	0	1	0	1
SACOL1607	1	0	0	1
SACOL1608	1	0	0	1
SACOL1632	1	0	0	1
SACOL1643	0	0	1	1
SACOL1725	0	0	1	1
SACOL1726	0	1	0	1
SACOL1947	0	0	1	1
SACOL1971	0	0	1	1
SACOL2035	1	0	0	1
SACOL2056	1	0	0	1
SACOL2134	1	0	0	1
SACOL2215	0	1	0	1
SACOL2225	0	1	0	1
SACOL2228	0	0	1	1
SACOL2287	0	1	0	1
SACOL2339	0	0	1	1
SACOL2353	0	0	1	1
SACOL2354	0	1	0	1
SACOL2360	0	0	1	1
SACOL2386	0	1	0	1
SACOL2424	0	0	1	1
SACOL2467	1	0	0	1
SACOL2483	0	1	0	1
SACOL2587	1	0	0	1
SACOL0002	1	1	0	2
SACOL0244	1	0	1	2
SACOL0301	0	0	2	2
SACOL0302	0	2	0	2
SACOL0446	1	1	0	2
SACOL0447	1	0	1	2
SACOL0611	0	0	2	2
SACOL0664	1	1	0	2
SACOL0670	1	1	0	2
SACOL0736	1	0	1	2
SACOL0747	1	0	1	2
SACOL0798	2	0	0	2
SACOL0821	1	0	1	2
SACOL0920	2	0	0	2
SACOL0975	0	1	1	2
SACOL0976	1	0	1	2
SACOL0989	0	2	0	2
SACOL1002	0	0	2	2
SACOL1071	2	0	0	2
SACOL1117	2	0	0	2
SACOL1189	1	0	1	2
SACOL1301	1	1	0	2
SACOL1310	1	1	0	2
SACOL1383	1	1	0	2
SACOL1450	0	0	2	2
SACOL1493	0	1	1	2
SACOL1609	0	2	0	2
SACOL1663	0	2	0	2
SACOL1708	2	0	0	2
SACOL1711	1	1	0	2
SACOL1720	1	1	0	2
SACOL1721	1	0	1	2
SACOL1831	1	0	1	2
SACOL1911	2	0	0	2
SACOL1928	1	1	0	2
SACOL1929	0	1	1	2
SACOL1962	2	0	0	2
SACOL1988	1	0	1	2
SACOL2057	0	0	2	2
SACOL2135	0	1	1	2
SACOL2146	0	2	0	2
SACOL2189	0	2	0	2
SACOL2212	1	0	1	2
SACOL2214	1	1	0	2
SACOL2229	0	1	1	2
SACOL2230	1	0	1	2
SACOL2241	1	1	0	2
SACOL2294	1	0	1	2
SACOL2304	2	0	0	2
SACOL2361	1	0	1	2
SACOL2415	1	0	1	2
SACOL2463	2	0	0	2
SACOL2602	1	0	1	2
SACOL2603	2	0	0	2
SACOL2609	2	0	0	2
SACOL2733	2	0	0	2
SACOL2735	1	0	1	2
SACOL0001	0	2	1	3
SACOL0180	0	3	0	3
SACOL0219	3	0	0	3
SACOL0432	2	0	1	3
SACOL0445	2	1	0	3
SACOL0513	1	2	0	3
SACOL0642	3	0	0	3
SACOL0684	1	1	1	3
SACOL0733	0	3	0	3
SACOL0746	1	2	0	3
SACOL0822	2	0	1	3
SACOL0877	0	3	0	3
SACOL0919	2	1	0	3
SACOL0943	2	1	0	3
SACOL1003	2	0	1	3
SACOL1035	1	2	0	3
SACOL1045	0	0	3	3
SACOL1058	1	2	0	3
SACOL1060	1	0	2	3
SACOL1065	1	2	0	3
SACOL1067	2	0	1	3
SACOL1101	3	0	0	3
SACOL1134	2	1	0	3
SACOL1226	2	0	1	3
SACOL1263	0	3	0	3
SACOL1296	2	1	0	3
SACOL1300	2	1	0	3
SACOL1366	3	0	0	3
SACOL1370	2	0	1	3
SACOL1373	2	0	1	3
SACOL1395	0	1	2	3
SACOL1399	3	0	0	3
SACOL1525	1	2	0	3
SACOL1534	0	0	3	3
SACOL1539	3	0	0	3
SACOL1551	0	3	0	3
SACOL1565	2	0	1	3
SACOL1598	2	0	1	3
SACOL1606	0	2	1	3
SACOL1612	0	2	1	3
SACOL1615	0	2	1	3
SACOL1660	0	0	3	3
SACOL1665	1	0	2	3
SACOL1693	2	1	0	3
SACOL1712	1	0	2	3
SACOL1717	0	3	0	3
SACOL1718	0	0	3	3
SACOL1722	2	1	0	3
SACOL1753	2	0	1	3
SACOL1814	1	0	2	3
SACOL1815	3	0	0	3
SACOL1822	0	0	3	3
SACOL1825	2	0	1	3
SACOL1838	0	3	0	3
SACOL1885	0	0	3	3
SACOL1896	0	0	3	3
SACOL1909	2	1	0	3
SACOL1917	1	2	0	3
SACOL1938	2	0	1	3
SACOL1992	1	1	1	3
SACOL2116	1	1	1	3
SACOL2173	1	0	2	3
SACOL2188	0	0	3	3
SACOL2213	2	0	1	3
SACOL2217	0	0	3	3
SACOL2240	2	1	0	3
SACOL2258	2	1	0	3
SACOL2542	2	0	1	3
SACOL2566	0	3	0	3
SACOL2582	1	1	1	3
SACOL2734	2	0	1	3
SACOL0139	0	4	0	4
SACOL0166	3	1	0	4
SACOL0316	1	3	0	4
SACOL0439	1	3	0	4
SACOL0490	2	0	2	4
SACOL0598	2	1	1	4
SACOL0660	2	0	2	4
SACOL0661	4	0	0	4
SACOL0668	3	0	1	4
SACOL0669	2	2	0	4
SACOL0711	0	4	0	4
SACOL0723	1	3	0	4
SACOL0730	3	1	0	4
SACOL0731	2	1	1	4
SACOL0785	4	0	0	4
SACOL0875	3	0	1	4
SACOL0876	2	1	1	4
SACOL0880	3	0	1	4
SACOL0942	3	1	0	4
SACOL0980	4	0	0	4
SACOL1032	3	1	0	4
SACOL1046	3	0	1	4
SACOL1070	1	3	0	4
SACOL1076	3	0	1	4
SACOL1115	4	0	0	4
SACOL1133	3	1	0	4
SACOL1238	4	0	0	4
SACOL1260	2	0	2	4
SACOL1279	3	1	0	4
SACOL1280	2	1	1	4
SACOL1292	3	1	0	4
SACOL1293	0	3	1	4
SACOL1314	2	2	0	4
SACOL1319	0	0	4	4
SACOL1396	0	2	2	4
SACOL1468	2	2	0	4
SACOL1540	3	0	1	4
SACOL1556	4	0	0	4
SACOL1604	2	2	0	4
SACOL1631	1	3	0	4
SACOL1641	0	4	0	4
SACOL1644	0	2	2	4
SACOL1678	4	0	0	4
SACOL1724	1	3	0	4
SACOL1787	2	2	0	4
SACOL1789	2	0	2	4
SACOL1940	3	1	0	4
SACOL1945	4	0	0	4
SACOL1946	1	3	0	4
SACOL1958	1	3	0	4
SACOL2054	2	2	0	4
SACOL2131	3	0	1	4
SACOL2136	3	0	1	4
SACOL2145	1	1	2	4
SACOL2168	1	0	3	4
SACOL2174	3	1	0	4
SACOL2181	0	4	0	4
SACOL2257	1	0	3	4
SACOL2293	0	2	2	4
SACOL2308	1	1	2	4
SACOL2329	2	0	2	4
SACOL2340	2	0	2	4
SACOL2416	1	2	1	4
SACOL2557	2	2	0	4
SACOL2584	3	0	1	4
SACOL2600	0	3	1	4
SACOL2608	3	1	0	4
SACOL2740	3	1	0	4
SACOL0136	1	0	4	5
SACOL0313	3	1	1	5
SACOL0448	2	0	3	5
SACOL0522	2	3	0	5
SACOL0581	5	0	0	5
SACOL0582	5	0	0	5
SACOL0584	3	2	0	5
SACOL0587	3	0	2	5
SACOL0607	1	4	0	5
SACOL0631	4	0	1	5
SACOL0639	4	0	1	5
SACOL0691	4	1	0	5
SACOL0722	0	1	4	5
SACOL0738	3	1	1	5
SACOL0766	3	0	2	5
SACOL0769	1	2	2	5
SACOL0784	4	1	0	5
SACOL0809	3	0	2	5
SACOL0810	2	1	2	5
SACOL0884	2	3	0	5
SACOL0979	0	0	5	5
SACOL1033	3	0	2	5
SACOL1047	4	0	1	5
SACOL1050	4	0	1	5
SACOL1072	3	0	2	5
SACOL1106	4	1	0	5
SACOL1107	4	0	1	5
SACOL1121	4	0	1	5
SACOL1140	1	0	4	5
SACOL1190	1	4	0	5
SACOL1247	3	1	1	5
SACOL1254	5	0	0	5
SACOL1257	5	0	0	5
SACOL1275	4	0	1	5
SACOL1286	5	0	0	5
SACOL1295	0	2	3	5
SACOL1306	4	1	0	5
SACOL1328	4	0	1	5
SACOL1365	3	2	0	5
SACOL1378	4	1	0	5
SACOL1411	4	1	0	5
SACOL1484	4	1	0	5
SACOL1513	5	0	0	5
SACOL1546	3	1	1	5
SACOL1548	2	2	1	5
SACOL1554	1	1	3	5
SACOL1587	2	0	3	5
SACOL1630	4	1	0	5
SACOL1646	4	0	1	5
SACOL1700	4	0	1	5
SACOL1723	2	1	2	5
SACOL1728	0	0	5	5
SACOL1812	2	3	0	5
SACOL1833	2	3	0	5
SACOL1912	3	0	2	5
SACOL1919	2	0	3	5
SACOL1925	2	2	1	5
SACOL1926	1	1	3	5
SACOL1931	1	3	1	5
SACOL1939	2	1	2	5
SACOL1948	5	0	0	5
SACOL1949	5	0	0	5
SACOL1956	4	0	1	5
SACOL1963	0	3	2	5
SACOL1977	0	3	2	5
SACOL1990	1	0	4	5
SACOL2037	2	0	3	5
SACOL2058	3	0	2	5
SACOL2115	2	3	0	5
SACOL2120	3	0	2	5
SACOL2130	3	2	0	5
SACOL2207	3	1	1	5
SACOL2224	0	4	1	5
SACOL2292	0	3	2	5
SACOL2350	0	5	0	5
SACOL2562	2	3	0	5
SACOL2569	2	0	3	5
SACOL0258	4	2	0	6
SACOL0443	1	0	5	6
SACOL0504	5	1	0	6
SACOL0521	5	1	0	6
SACOL0528	4	1	1	6
SACOL0537	6	0	0	6
SACOL0541	4	2	0	6
SACOL0542	5	0	1	6
SACOL0590	4	1	1	6
SACOL0599	3	2	1	6
SACOL0625	5	1	0	6
SACOL0632	2	3	1	6
SACOL0662	4	0	2	6
SACOL0663	3	3	0	6
SACOL0727	2	0	4	6
SACOL0743	2	4	0	6
SACOL0748	2	0	4	6
SACOL0749	6	0	0	6
SACOL0778	2	2	2	6
SACOL0793	2	4	0	6
SACOL0973	2	3	1	6
SACOL1004	3	0	3	6
SACOL1005	3	3	0	6
SACOL1064	3	3	0	6
SACOL1096	1	5	0	6
SACOL1098	2	0	4	6
SACOL1099	6	0	0	6
SACOL1120	1	0	5	6
SACOL1218	4	2	0	6
SACOL1230	2	0	4	6
SACOL1262	1	4	1	6
SACOL1291	4	1	1	6
SACOL1324	6	0	0	6
SACOL1329	1	4	1	6
SACOL1369	5	1	0	6
SACOL1376	5	0	1	6
SACOL1380	3	0	3	6
SACOL1393	1	5	0	6
SACOL1410	1	1	4	6
SACOL1485	4	1	1	6
SACOL1491	5	1	0	6
SACOL1500	4	1	1	6
SACOL1509	3	0	3	6
SACOL1544	5	1	0	6
SACOL1545	4	1	1	6
SACOL1549	2	1	3	6
SACOL1550	2	3	1	6
SACOL1555	2	3	1	6
SACOL1569	4	1	1	6
SACOL1570	5	0	1	6
SACOL1588	2	3	1	6
SACOL1592	4	1	1	6
SACOL1645	3	1	2	6
SACOL1666	3	0	3	6
SACOL1681	2	1	3	6
SACOL1705	4	0	2	6
SACOL1706	3	3	0	6
SACOL1719	2	1	3	6
SACOL1737	0	5	1	6
SACOL1739	0	0	6	6
SACOL1832	4	1	1	6
SACOL1897	4	0	2	6
SACOL1923	1	0	5	6
SACOL1952	4	2	0	6
SACOL1960	2	0	4	6
SACOL1979	1	1	4	6
SACOL1981	5	0	1	6
SACOL1985	3	3	0	6
SACOL1991	3	2	1	6
SACOL2093	3	3	0	6
SACOL2153	0	5	1	6
SACOL2166	2	1	3	6
SACOL2167	0	5	1	6
SACOL2169	2	2	2	6
SACOL2175	2	1	3	6
SACOL2180	2	2	2	6
SACOL2232	4	0	2	6
SACOL2234	5	0	1	6
SACOL2327	3	0	3	6
SACOL2348	4	1	1	6
SACOL2470	0	2	4	6
SACOL2522	1	5	0	6
SACOL2539	3	0	3	6
SACOL2553	2	1	3	6
SACOL2621	3	0	3	6
SACOL2649	6	0	0	6
SACOL0004	1	0	6	7
SACOL0015	5	0	2	7
SACOL0025	6	1	0	7
SACOL0156	7	0	0	7
SACOL0204	1	0	6	7
SACOL0208	2	5	0	7
SACOL0225	1	6	0	7
SACOL0248	2	5	0	7
SACOL0434	6	0	1	7
SACOL0457	5	1	1	7
SACOL0527	3	2	2	7
SACOL0536	2	2	3	7
SACOL0591	3	1	3	7
SACOL0592	5	1	1	7
SACOL0597	3	3	1	7
SACOL0618	1	6	0	7
SACOL0620	1	0	6	7
SACOL0658	0	0	7	7
SACOL0659	2	5	0	7
SACOL0692	1	2	4	7
SACOL0703	4	3	0	7
SACOL0710	5	2	0	7
SACOL0728	2	4	1	7
SACOL0755	5	0	2	7
SACOL0763	2	2	3	7
SACOL0765	2	4	1	7
SACOL0770	3	0	4	7
SACOL0779	3	2	2	7
SACOL0789	4	1	2	7
SACOL0802	5	1	1	7
SACOL0803	3	2	2	7
SACOL0844	5	2	0	7
SACOL0939	5	0	2	7
SACOL0958	7	0	0	7
SACOL0987	3	0	4	7
SACOL0988	3	4	0	7
SACOL1019	4	2	1	7
SACOL1020	5	0	2	7
SACOL1021	4	3	0	7
SACOL1034	3	3	1	7
SACOL1049	3	3	1	7
SACOL1069	0	3	4	7
SACOL1100	4	0	3	7
SACOL1126	6	1	0	7
SACOL1131	5	2	0	7
SACOL1239	5	0	2	7
SACOL1248	5	0	2	7
SACOL1259	1	5	1	7
SACOL1287	5	0	2	7
SACOL1297	2	0	5	7
SACOL1303	1	1	5	7
SACOL1304	2	2	3	7
SACOL1323	3	1	3	7
SACOL1325	5	1	1	7
SACOL1374	3	1	3	7
SACOL1375	6	0	1	7
SACOL1397	2	1	4	7
SACOL1467	4	3	0	7
SACOL1489	5	0	2	7
SACOL1494	2	1	4	7
SACOL1516	2	4	1	7
SACOL1518	2	0	5	7
SACOL1568	3	2	2	7
SACOL1603	4	3	0	7
SACOL1670	6	0	1	7
SACOL1692	2	4	1	7
SACOL1694	1	1	5	7
SACOL1701	5	0	2	7
SACOL1704	3	3	1	7
SACOL1740	5	1	1	7
SACOL1782	0	3	4	7
SACOL1894	2	5	0	7
SACOL1904	7	0	0	7
SACOL1927	3	2	2	7
SACOL1957	3	3	1	7
SACOL1961	1	5	1	7
SACOL1982	3	2	2	7
SACOL1993	2	0	5	7
SACOL2031	0	7	0	7
SACOL2103	2	4	1	7
SACOL2117	1	0	6	7
SACOL2210	0	7	0	7
SACOL2223	4	3	0	7
SACOL2233	4	2	1	7
SACOL2279	1	6	0	7
SACOL2286	1	6	0	7
SACOL2295	2	0	5	7
SACOL2319	2	4	1	7
SACOL2328	3	4	0	7
SACOL2349	3	2	2	7
SACOL2391	4	2	1	7
SACOL2427	2	4	1	7
SACOL2555	4	1	2	7
SACOL2607	5	2	0	7
SACOL2619	3	0	4	7
SACOL2641	6	0	1	7
SACOL2648	3	1	3	7
SACOL2658	3	4	0	7
SACOL2736	1	2	4	7
SACOL2739	5	2	0	7
SACOL0018	6	2	0	8
SACOL0171	3	4	1	8
SACOL0263	1	7	0	8
SACOL0426	4	2	2	8
SACOL0491	4	0	4	8
SACOL0505	5	0	3	8
SACOL0540	5	2	1	8
SACOL0546	5	1	2	8
SACOL0556	5	0	3	8
SACOL0564	1	0	7	8
SACOL0565	5	3	0	8
SACOL0583	3	3	2	8
SACOL0750	2	6	0	8
SACOL0845	2	2	4	8
SACOL0933	8	0	0	8
SACOL0937	6	1	1	8
SACOL0938	3	4	1	8
SACOL0949	7	0	1	8
SACOL1048	3	2	3	8
SACOL1075	2	5	1	8
SACOL1093	6	1	1	8
SACOL1108	5	0	3	8
SACOL1113	8	0	0	8
SACOL1122	3	2	3	8
SACOL1127	7	0	1	8
SACOL1132	2	3	3	8
SACOL1202	5	2	1	8
SACOL1203	6	0	2	8
SACOL1219	6	2	0	8
SACOL1231	6	0	2	8
SACOL1278	4	3	1	8
SACOL1281	3	0	5	8
SACOL1322	3	4	1	8
SACOL1386	6	1	1	8
SACOL1387	7	1	0	8
SACOL1398	3	3	2	8
SACOL1403	4	0	4	8
SACOL1448	0	0	8	8
SACOL1456	7	0	1	8
SACOL1457	6	2	0	8
SACOL1466	5	1	2	8
SACOL1481	3	2	3	8
SACOL1499	6	2	0	8
SACOL1557	3	2	3	8
SACOL1589	4	0	4	8
SACOL1591	4	3	1	8
SACOL1596	3	5	0	8
SACOL1600	3	0	5	8
SACOL1602	4	1	3	8
SACOL1629	4	3	1	8
SACOL1637	2	1	5	8
SACOL1655	0	8	0	8
SACOL1702	7	0	1	8
SACOL1703	6	2	0	8
SACOL1752	2	6	0	8
SACOL1761	1	0	7	8
SACOL1786	5	3	0	8
SACOL1816	2	1	5	8
SACOL1916	2	5	1	8
SACOL1920	5	1	2	8
SACOL1932	3	0	5	8
SACOL1944	4	4	0	8
SACOL1964	0	1	7	8
SACOL2017	1	7	0	8
SACOL2050	2	6	0	8
SACOL2059	4	1	3	8
SACOL2094	4	1	3	8
SACOL2112	7	0	1	8
SACOL2118	3	4	1	8
SACOL2121	4	2	2	8
SACOL2179	2	4	2	8
SACOL2218	4	1	3	8
SACOL2255	1	7	0	8
SACOL2299	4	4	0	8
SACOL2318	5	2	1	8
SACOL2389	1	0	7	8
SACOL2425	1	0	7	8
SACOL2436	5	2	1	8
SACOL2443	2	5	1	8
SACOL2515	0	0	8	8
SACOL2516	0	8	0	8
SACOL2541	2	6	0	8
SACOL2554	4	1	3	8
SACOL2556	5	1	2	8
SACOL2575	0	8	0	8
SACOL2650	4	4	0	8
SACOL2651	4	4	0	8
SACOL0005	4	3	2	9
SACOL0006	2	4	3	9
SACOL0016	4	3	2	9
SACOL0173	3	2	4	9
SACOL0435	5	2	2	9
SACOL0444	3	6	0	9
SACOL0516	2	0	7	9
SACOL0538	3	2	4	9
SACOL0539	5	2	2	9
SACOL0554	4	2	3	9
SACOL0633	2	1	6	9
SACOL0686	5	1	3	9
SACOL0687	2	5	2	9
SACOL0739	5	1	3	9
SACOL0768	4	4	1	9
SACOL0792	2	3	4	9
SACOL0800	3	0	6	9
SACOL0801	6	3	0	9
SACOL0804	6	0	3	9
SACOL0808	4	5	0	9
SACOL0824	1	6	2	9
SACOL0833	6	3	0	9
SACOL0834	7	0	2	9
SACOL0843	8	0	1	9
SACOL0847	4	3	2	9
SACOL0940	7	0	2	9
SACOL0956	8	0	1	9
SACOL1018	2	3	4	9
SACOL1191	2	0	7	9
SACOL1208	3	0	6	9
SACOL1229	1	7	1	9
SACOL1269	4	1	4	9
SACOL1276	5	0	4	9
SACOL1277	7	2	0	9
SACOL1327	3	5	1	9
SACOL1367	3	0	6	9
SACOL1382	0	6	3	9
SACOL1385	1	1	7	9
SACOL1464	8	1	0	9
SACOL1479	1	0	8	9
SACOL1541	4	0	5	9
SACOL1572	5	4	0	9
SACOL1590	7	1	1	9
SACOL1613	1	0	8	9
SACOL1614	2	7	0	9
SACOL1667	3	3	3	9
SACOL1735	7	1	1	9
SACOL1760	0	6	3	9
SACOL1771	6	3	0	9
SACOL1779	0	9	0	9
SACOL1809	3	5	1	9
SACOL1817	7	0	2	9
SACOL1908	3	5	1	9
SACOL1976	2	6	1	9
SACOL1980	3	4	2	9
SACOL1994	3	4	2	9
SACOL1995	5	0	4	9
SACOL2082	5	1	3	9
SACOL2088	8	0	1	9
SACOL2090	4	2	3	9
SACOL2091	7	0	2	9
SACOL2102	6	1	2	9
SACOL2123	5	4	0	9
SACOL2133	0	7	2	9
SACOL2163	8	0	1	9
SACOL2164	3	5	1	9
SACOL2177	5	2	2	9
SACOL2219	5	2	2	9
SACOL2220	6	1	2	9
SACOL2221	7	1	1	9
SACOL2285	5	2	2	9
SACOL2303	6	2	1	9
SACOL2374	5	1	3	9
SACOL2392	5	0	4	9
SACOL2409	3	2	4	9
SACOL2442	1	1	7	9
SACOL2573	9	0	0	9
SACOL2626	7	2	0	9
SACOL2647	5	4	0	9
SACOL2666	1	5	3	9
SACOL2737	3	2	4	9
SACOL0007	4	1	5	10
SACOL0199	7	2	1	10
SACOL0203	2	8	0	10
SACOL0220	3	0	7	10
SACOL0314	2	0	8	10
SACOL0427	5	0	5	10
SACOL0437	8	2	0	10
SACOL0497	9	0	1	10
SACOL0545	5	5	0	10
SACOL0566	5	2	3	10
SACOL0594	3	3	4	10
SACOL0595	5	3	2	10
SACOL0600	3	5	2	10
SACOL0612	3	0	7	10
SACOL0694	6	1	3	10
SACOL0704	2	0	8	10
SACOL0742	6	4	0	10
SACOL0764	5	3	2	10
SACOL0829	3	1	6	10
SACOL0835	7	0	3	10
SACOL0837	4	2	4	10
SACOL0934	8	0	2	10
SACOL0936	6	3	1	10
SACOL0951	9	0	1	10
SACOL0959	6	4	0	10
SACOL0966	5	4	1	10
SACOL1006	2	0	8	10
SACOL1074	3	2	5	10
SACOL1095	4	4	2	10
SACOL1102	4	0	6	10
SACOL1114	4	3	3	10
SACOL1137	9	1	0	10
SACOL1201	7	3	0	10
SACOL1207	4	6	0	10
SACOL1209	7	2	1	10
SACOL1221	6	1	3	10
SACOL1245	7	3	0	10
SACOL1255	5	1	4	10
SACOL1256	4	5	1	10
SACOL1312	0	0	10	10
SACOL1313	5	5	0	10
SACOL1326	4	2	4	10
SACOL1381	4	4	2	10
SACOL1388	5	2	3	10
SACOL1389	4	3	3	10
SACOL1512	6	3	1	10
SACOL1536	5	1	4	10
SACOL1621	5	4	1	10
SACOL1638	4	2	4	10
SACOL1639	4	3	3	10
SACOL1648	8	2	0	10
SACOL1669	3	6	1	10
SACOL1671	7	0	3	10
SACOL1709	4	0	6	10
SACOL1736	3	5	2	10
SACOL1748	5	4	1	10
SACOL1796	7	3	0	10
SACOL1803	3	0	7	10
SACOL1811	6	4	0	10
SACOL1835	1	0	9	10
SACOL1892	2	4	4	10
SACOL1913	5	0	5	10
SACOL1921	6	1	3	10
SACOL1922	0	9	1	10
SACOL1941	3	1	6	10
SACOL1984	4	2	4	10
SACOL2089	6	2	2	10
SACOL2092	7	2	1	10
SACOL2098	7	2	1	10
SACOL2101	6	3	1	10
SACOL2104	3	0	7	10
SACOL2119	3	4	3	10
SACOL2139	9	1	0	10
SACOL2151	2	0	8	10
SACOL2152	5	5	0	10
SACOL2156	0	0	10	10
SACOL2178	4	5	1	10
SACOL2222	5	3	2	10
SACOL2235	5	1	4	10
SACOL2239	3	7	0	10
SACOL2330	4	0	6	10
SACOL2341	4	0	6	10
SACOL2390	3	5	2	10
SACOL2402	4	0	6	10
SACOL2403	0	10	0	10
SACOL2479	4	6	0	10
SACOL2521	2	0	8	10
SACOL2531	7	3	0	10
SACOL2565	5	4	1	10
SACOL2571	9	1	0	10
SACOL2598	2	0	8	10
SACOL2605	4	0	6	10
SACOL2630	7	1	2	10
SACOL2645	5	3	2	10
SACOL2646	6	1	3	10
SACOL0137	4	1	6	11
SACOL0155	5	4	2	11
SACOL0160	2	9	0	11
SACOL0456	7	3	1	11
SACOL0461	3	8	0	11
SACOL0508	7	0	4	11
SACOL0526	4	6	1	11
SACOL0555	1	7	3	11
SACOL0557	3	5	3	11
SACOL0567	7	1	3	11
SACOL0569	4	5	2	11
SACOL0588	1	3	7	11
SACOL0665	4	2	5	11
SACOL0693	4	5	2	11
SACOL0700	6	3	2	11
SACOL0701	4	3	4	11
SACOL0715	4	3	4	11
SACOL0762	4	6	1	11
SACOL0772	8	2	1	11
SACOL0780	2	3	6	11
SACOL0788	3	4	4	11
SACOL0815	4	7	0	11
SACOL0816	2	3	6	11
SACOL0825	4	2	5	11
SACOL0828	2	7	2	11
SACOL0846	0	4	7	11
SACOL0882	4	0	7	11
SACOL0913	2	3	6	11
SACOL0924	6	0	5	11
SACOL0944	3	0	8	11
SACOL0957	5	4	2	11
SACOL1007	9	1	1	11
SACOL1031	2	7	2	11
SACOL1090	7	2	2	11
SACOL1091	10	0	1	11
SACOL1111	3	6	2	11
SACOL1129	11	0	0	11
SACOL1152	7	4	0	11
SACOL1155	7	4	0	11
SACOL1182	0	11	0	11
SACOL1200	5	1	5	11
SACOL1220	2	4	5	11
SACOL1236	3	7	1	11
SACOL1240	5	2	4	11
SACOL1242	9	0	2	11
SACOL1251	3	4	4	11
SACOL1253	4	6	1	11
SACOL1285	5	5	1	11
SACOL1290	5	6	0	11
SACOL1305	2	5	4	11
SACOL1455	1	2	8	11
SACOL1514	4	2	5	11
SACOL1520	7	4	0	11
SACOL1558	6	0	5	11
SACOL1564	1	9	1	11
SACOL1566	5	2	4	11
SACOL1623	7	3	1	11
SACOL1625	7	1	3	11
SACOL1626	10	0	1	11
SACOL1633	3	0	8	11
SACOL1640	4	3	4	11
SACOL1651	10	1	0	11
SACOL1654	7	3	1	11
SACOL1668	4	2	5	11
SACOL1710	4	5	2	11
SACOL1729	2	4	5	11
SACOL1745	1	0	10	11
SACOL1759	6	5	0	11
SACOL1767	1	1	9	11
SACOL1774	3	2	6	11
SACOL1797	7	1	3	11
SACOL1810	2	1	8	11
SACOL1821	2	9	0	11
SACOL1836	8	1	2	11
SACOL1902	4	1	6	11
SACOL1924	2	7	2	11
SACOL1934	9	2	0	11
SACOL1998	11	0	0	11
SACOL2030	4	4	3	11
SACOL2076	10	0	1	11
SACOL2095	5	2	4	11
SACOL2096	7	2	2	11
SACOL2099	7	1	3	11
SACOL2111	8	3	0	11
SACOL2113	6	3	2	11
SACOL2157	1	10	0	11
SACOL2162	6	3	2	11
SACOL2176	3	4	4	11
SACOL2242	1	0	10	11
SACOL2298	7	3	1	11
SACOL2301	1	4	6	11
SACOL2302	6	3	2	11
SACOL2413	0	10	1	11
SACOL2440	8	1	2	11
SACOL2532	9	0	2	11
SACOL2536	6	2	3	11
SACOL2544	3	0	8	11
SACOL2625	9	1	1	11
SACOL2644	5	5	1	11
SACOL0024	4	3	5	12
SACOL0138	3	7	2	12
SACOL0200	3	4	5	12
SACOL0245	1	1	10	12
SACOL0311	3	0	9	12
SACOL0512	4	8	0	12
SACOL0518	7	5	0	12
SACOL0525	11	1	0	12
SACOL0628	7	4	1	12
SACOL0629	7	0	5	12
SACOL0682	2	10	0	12
SACOL0688	5	0	7	12
SACOL0695	6	0	6	12
SACOL0787	6	5	1	12
SACOL0826	8	1	3	12
SACOL0827	9	3	0	12
SACOL0830	6	0	6	12
SACOL0914	5	2	5	12
SACOL0918	3	9	0	12
SACOL0967	6	0	6	12
SACOL1056	2	10	0	12
SACOL1086	6	6	0	12
SACOL1094	2	4	6	12
SACOL1103	5	4	3	12
SACOL1151	10	1	1	12
SACOL1181	0	0	12	12
SACOL1210	6	1	5	12
SACOL1222	9	0	3	12
SACOL1224	2	8	2	12
SACOL1228	4	4	4	12
SACOL1241	5	3	4	12
SACOL1250	2	5	5	12
SACOL1268	6	3	3	12
SACOL1270	8	0	4	12
SACOL1282	3	5	4	12
SACOL1288	4	3	5	12
SACOL1307	4	1	7	12
SACOL1465	2	6	4	12
SACOL1495	2	5	5	12
SACOL1501	3	2	7	12
SACOL1543	6	4	2	12
SACOL1571	3	3	6	12
SACOL1622	5	2	5	12
SACOL1661	3	0	9	12
SACOL1675	7	4	1	12
SACOL1714	4	1	7	12
SACOL1742	4	7	1	12
SACOL1762	6	2	4	12
SACOL1776	5	2	5	12
SACOL1785	3	3	6	12
SACOL1798	5	2	5	12
SACOL1844	3	8	1	12
SACOL1898	5	0	7	12
SACOL1950	5	0	7	12
SACOL2016	1	2	9	12
SACOL2028	4	0	8	12
SACOL2036	4	6	2	12
SACOL2049	8	4	0	12
SACOL2053	0	10	2	12
SACOL2114	4	5	3	12
SACOL2122	4	4	4	12
SACOL2126	8	0	4	12
SACOL2236	8	1	3	12
SACOL2247	11	1	0	12
SACOL2342	8	2	2	12
SACOL2408	5	7	0	12
SACOL2437	3	3	6	12
SACOL2618	4	5	3	12
SACOL2622	4	2	6	12
SACOL2632	4	4	4	12
SACOL2738	2	5	5	12
SACOL0023	8	5	0	13
SACOL0246	7	4	2	13
SACOL0252	2	0	11	13
SACOL0315	4	6	3	13
SACOL0499	3	10	0	13
SACOL0501	4	1	8	13
SACOL0520	2	9	2	13
SACOL0532	10	3	0	13
SACOL0534	7	4	2	13
SACOL0573	2	7	4	13
SACOL0574	3	4	6	13
SACOL0580	9	2	2	13
SACOL0589	0	8	5	13
SACOL0596	1	9	3	13
SACOL0603	5	1	7	13
SACOL0606	3	7	3	13
SACOL0630	2	9	2	13
SACOL0635	2	10	1	13
SACOL0636	2	1	10	13
SACOL0638	3	8	2	13
SACOL0771	4	3	6	13
SACOL0777	4	9	0	13
SACOL0811	7	0	6	13
SACOL0874	4	8	1	13
SACOL1009	12	1	0	13
SACOL1055	9	0	4	13
SACOL1063	7	3	3	13
SACOL1088	2	0	11	13
SACOL1104	5	2	6	13
SACOL1105	5	6	2	13
SACOL1110	5	4	4	13
SACOL1125	7	5	1	13
SACOL1128	7	1	5	13
SACOL1135	2	0	11	13
SACOL1192	5	4	4	13
SACOL1235	9	3	1	13
SACOL1299	6	7	0	13
SACOL1320	3	1	9	13
SACOL1377	4	3	6	13
SACOL1400	3	1	9	13
SACOL1461	9	4	0	13
SACOL1490	2	5	6	13
SACOL1542	7	3	3	13
SACOL1593	1	3	9	13
SACOL1595	6	3	4	13
SACOL1618	3	9	1	13
SACOL1624	3	5	5	13
SACOL1647	4	3	6	13
SACOL1649	6	2	5	13
SACOL1662	2	11	0	13
SACOL1690	10	0	3	13
SACOL1716	2	11	0	13
SACOL1747	6	4	3	13
SACOL1758	4	2	7	13
SACOL1799	4	7	2	13
SACOL1801	3	6	4	13
SACOL1837	6	4	3	13
SACOL1975	5	7	1	13
SACOL2000	4	9	0	13
SACOL2085	6	0	7	13
SACOL2100	8	3	2	13
SACOL2137	5	0	8	13
SACOL2237	10	1	2	13
SACOL2278	6	6	1	13
SACOL2368	8	2	3	13
SACOL2371	11	1	1	13
SACOL2407	3	0	10	13
SACOL2439	7	4	2	13
SACOL2534	8	5	0	13
SACOL2550	8	4	1	13
SACOL0019	6	0	8	14
SACOL0152	8	0	6	14
SACOL0167	4	0	10	14
SACOL0496	9	3	2	14
SACOL0511	9	2	3	14
SACOL0519	8	0	6	14
SACOL0552	11	1	2	14
SACOL0572	1	5	8	14
SACOL0624	8	6	0	14
SACOL0666	4	5	5	14
SACOL0689	7	5	2	14
SACOL0705	4	6	4	14
SACOL0783	3	9	2	14
SACOL0842	5	6	3	14
SACOL0969	11	3	0	14
SACOL1008	10	1	3	14
SACOL1010	10	2	2	14
SACOL1030	6	5	3	14
SACOL1198	5	4	5	14
SACOL1199	2	8	4	14
SACOL1321	5	7	2	14
SACOL1362	3	0	11	14
SACOL1482	5	1	8	14
SACOL1503	3	6	5	14
SACOL1511	8	5	1	14
SACOL1515	4	5	5	14
SACOL1636	2	10	2	14
SACOL1652	3	7	4	14
SACOL1672	9	1	4	14
SACOL1734	6	5	3	14
SACOL1756	4	9	1	14
SACOL1775	3	7	4	14
SACOL1790	3	2	9	14
SACOL1800	4	5	5	14
SACOL1804	2	8	4	14
SACOL1905	8	0	6	14
SACOL1914	7	3	4	14
SACOL1943	4	6	4	14
SACOL1951	4	8	2	14
SACOL1996	8	1	5	14
SACOL1997	10	3	1	14
SACOL2044	11	3	0	14
SACOL2071	6	6	2	14
SACOL2072	6	4	4	14
SACOL2075	3	5	6	14
SACOL2077	11	0	3	14
SACOL2078	10	3	1	14
SACOL2097	3	5	6	14
SACOL2208	2	4	8	14
SACOL2273	7	4	3	14
SACOL2314	8	3	3	14
SACOL2366	8	0	6	14
SACOL2375	5	3	6	14
SACOL2410	7	1	6	14
SACOL2533	10	2	2	14
SACOL2545	6	5	3	14
SACOL2572	5	3	6	14
SACOL2574	5	5	4	14
SACOL2623	4	6	4	14
SACOL2636	4	6	4	14
SACOL2639	4	6	4	14
SACOL0009	4	9	2	15
SACOL0168	7	7	1	15
SACOL0205	7	1	7	15
SACOL0262	6	7	2	15
SACOL0312	1	11	3	15
SACOL0449	7	1	7	15
SACOL0453	6	2	7	15
SACOL0455	3	3	9	15
SACOL0529	8	1	6	15
SACOL0551	10	3	2	15
SACOL0579	9	4	2	15
SACOL0615	10	3	2	15
SACOL0634	4	3	8	15
SACOL0637	9	3	3	15
SACOL0706	7	1	7	15
SACOL0838	6	3	6	15
SACOL0872	6	0	9	15
SACOL0921	9	0	6	15
SACOL0935	4	6	5	15
SACOL0945	5	6	4	15
SACOL0960	6	0	9	15
SACOL1011	12	0	3	15
SACOL1026	7	4	4	15
SACOL1130	8	3	4	15
SACOL1136	7	4	4	15
SACOL1147	9	0	6	15
SACOL1153	6	0	9	15
SACOL1160	6	5	4	15
SACOL1197	4	7	4	15
SACOL1212	10	2	3	15
SACOL1234	7	3	5	15
SACOL1267	2	3	10	15
SACOL1284	7	5	3	15
SACOL1364	5	10	0	15
SACOL1368	2	8	5	15
SACOL1462	5	4	6	15
SACOL1510	6	2	7	15
SACOL1627	9	2	4	15
SACOL1628	6	7	2	15
SACOL1682	4	1	10	15
SACOL1695	6	0	9	15
SACOL1746	6	5	4	15
SACOL1764	0	15	0	15
SACOL1793	9	1	5	15
SACOL1903	3	8	4	15
SACOL1907	7	7	1	15
SACOL1968	10	0	5	15
SACOL1973	7	0	8	15
SACOL2038	5	1	9	15
SACOL2048	7	3	5	15
SACOL2083	6	3	6	15
SACOL2124	6	2	7	15
SACOL2125	7	6	2	15
SACOL2238	7	5	3	15
SACOL2277	8	1	6	15
SACOL2309	4	1	10	15
SACOL2332	6	1	8	15
SACOL2376	7	5	3	15
SACOL2471	5	0	10	15
SACOL2474	6	2	7	15
SACOL2546	5	4	6	15
SACOL2560	6	0	9	15
SACOL0153	14	0	2	16
SACOL0222	10	1	5	16
SACOL0223	14	0	2	16
SACOL0429	2	10	4	16
SACOL0452	7	7	2	16
SACOL0460	6	5	5	16
SACOL0498	9	3	4	16
SACOL0517	4	4	8	16
SACOL0550	13	3	0	16
SACOL0593	1	6	9	16
SACOL0616	11	1	4	16
SACOL0626	5	1	10	16
SACOL0740	8	2	6	16
SACOL0741	9	6	1	16
SACOL0744	3	0	13	16
SACOL0761	3	5	8	16
SACOL0805	8	2	6	16
SACOL0831	11	1	4	16
SACOL0832	5	10	1	16
SACOL0915	8	4	4	16
SACOL0916	7	5	4	16
SACOL0922	6	9	1	16
SACOL0929	15	0	1	16
SACOL1023	3	2	11	16
SACOL1123	4	2	10	16
SACOL1150	6	4	6	16
SACOL1162	5	11	0	16
SACOL1194	2	4	10	16
SACOL1272	9	3	4	16
SACOL1289	11	3	2	16
SACOL1298	4	3	9	16
SACOL1309	4	11	1	16
SACOL1401	11	1	4	16
SACOL1460	5	4	7	16
SACOL1560	6	4	6	16
SACOL1561	8	4	4	16
SACOL1616	2	0	14	16
SACOL1617	13	3	0	16
SACOL1634	7	4	5	16
SACOL1687	6	5	5	16
SACOL1691	4	9	3	16
SACOL1715	6	4	6	16
SACOL1731	7	1	8	16
SACOL1733	11	5	0	16
SACOL1763	8	2	6	16
SACOL1842	14	1	1	16
SACOL1936	12	2	2	16
SACOL1967	6	5	5	16
SACOL1969	3	13	0	16
SACOL2029	3	9	4	16
SACOL2042	1	1	14	16
SACOL2047	5	6	5	16
SACOL2128	2	14	0	16
SACOL2246	7	2	7	16
SACOL2276	5	10	1	16
SACOL2296	7	4	5	16
SACOL2316	1	13	2	16
SACOL2321	6	1	9	16
SACOL2362	2	1	13	16
SACOL2473	6	8	2	16
SACOL2528	4	4	8	16
SACOL2561	6	9	1	16
SACOL2606	7	6	3	16
SACOL2624	4	7	5	16
SACOL0147	2	0	15	17
SACOL0169	7	1	9	17
SACOL0170	7	10	0	17
SACOL0196	1	0	16	17
SACOL0431	5	3	9	17
SACOL0458	8	0	9	17
SACOL0510	9	3	5	17
SACOL0523	4	1	12	17
SACOL0524	11	5	1	17
SACOL0533	2	7	8	17
SACOL0543	4	2	11	17
SACOL0613	8	2	7	17
SACOL0617	5	10	2	17
SACOL0708	13	2	2	17
SACOL0745	2	14	1	17
SACOL0932	7	10	0	17
SACOL0971	1	11	5	17
SACOL1012	11	4	2	17
SACOL1054	8	7	2	17
SACOL1124	9	7	1	17
SACOL1157	6	0	11	17
SACOL1158	10	4	3	17
SACOL1204	9	3	5	17
SACOL1206	2	8	7	17
SACOL1217	10	6	1	17
SACOL1223	8	7	2	17
SACOL1402	5	12	0	17
SACOL1677	7	10	0	17
SACOL1688	7	4	6	17
SACOL1751	10	5	2	17
SACOL1768	12	0	5	17
SACOL1769	12	4	1	17
SACOL1778	4	10	3	17
SACOL1784	5	11	1	17
SACOL1808	0	7	10	17
SACOL1899	4	8	5	17
SACOL1965	4	3	10	17
SACOL2074	8	9	0	17
SACOL2138	9	4	4	17
SACOL2270	13	1	3	17
SACOL2297	5	7	5	17
SACOL2323	3	0	14	17
SACOL2343	12	0	5	17
SACOL2364	4	12	1	17
SACOL2412	9	5	3	17
SACOL2438	7	5	5	17
SACOL2478	8	7	2	17
SACOL2529	7	5	5	17
SACOL2530	4	8	5	17
SACOL2617	11	2	4	17
SACOL2662	0	0	17	17
SACOL0012	10	7	1	18
SACOL0157	10	0	8	18
SACOL0176	5	4	9	18
SACOL0179	10	6	2	18
SACOL0207	4	9	5	18
SACOL0224	6	10	2	18
SACOL0531	11	5	2	18
SACOL0553	5	12	1	18
SACOL0562	4	14	0	18
SACOL0578	11	5	2	18
SACOL0839	4	6	8	18
SACOL0840	11	1	6	18
SACOL0930	15	1	2	18
SACOL0952	7	3	8	18
SACOL0968	8	4	6	18
SACOL1028	7	7	4	18
SACOL1092	5	7	6	18
SACOL1146	13	3	2	18
SACOL1161	9	2	7	18
SACOL1195	8	2	8	18
SACOL1211	6	6	6	18
SACOL1243	9	2	7	18
SACOL1271	6	6	6	18
SACOL1498	7	9	2	18
SACOL1562	7	5	6	18
SACOL1620	5	9	4	18
SACOL1635	7	5	6	18
SACOL1674	4	7	7	18
SACOL1683	7	6	5	18
SACOL1689	7	5	6	18
SACOL1750	2	3	13	18
SACOL1770	8	8	2	18
SACOL1783	2	1	15	18
SACOL1820	8	6	4	18
SACOL1906	11	3	4	18
SACOL2060	8	2	8	18
SACOL2069	17	0	1	18
SACOL2106	10	4	4	18
SACOL2127	13	2	3	18
SACOL2161	4	7	7	18
SACOL2253	8	5	5	18
SACOL2272	11	7	0	18
SACOL2313	12	6	0	18
SACOL2324	3	14	1	18
SACOL2333	10	5	3	18
SACOL2345	12	4	2	18
SACOL2346	9	3	6	18
SACOL2347	2	13	3	18
SACOL2369	9	2	7	18
SACOL2398	3	9	6	18
SACOL2477	8	2	8	18
SACOL2548	5	7	6	18
SACOL2613	15	0	3	18
SACOL2616	9	6	3	18
SACOL2627	6	2	10	18
SACOL2634	10	1	7	18
SACOL2653	10	1	7	18
SACOL0010	5	0	14	19
SACOL0014	2	14	3	19
SACOL0022	12	6	1	19
SACOL0202	9	9	1	19
SACOL0544	9	6	4	19
SACOL0697	9	6	4	19
SACOL0698	11	2	6	19
SACOL0873	10	6	3	19
SACOL0925	9	2	8	19
SACOL0961	7	9	3	19
SACOL0962	5	2	12	19
SACOL1013	9	4	6	19
SACOL1148	11	3	5	19
SACOL1159	5	8	6	19
SACOL1390	1	6	12	19
SACOL1563	5	8	6	19
SACOL1673	3	10	6	19
SACOL1696	9	6	4	19
SACOL1697	11	2	6	19
SACOL1777	4	6	9	19
SACOL1818	7	3	9	19
SACOL1819	11	5	3	19
SACOL1840	5	0	14	19
SACOL2061	16	1	2	19
SACOL2068	6	5	8	19
SACOL2105	7	4	8	19
SACOL2171	4	14	1	19
SACOL2245	5	11	3	19
SACOL2271	14	2	3	19
SACOL2315	7	5	7	19
SACOL2344	15	2	2	19
SACOL2367	7	8	4	19
SACOL2475	10	3	6	19
SACOL0020	8	6	6	20
SACOL0177	8	6	6	20
SACOL0254	14	5	1	20
SACOL0255	6	9	5	20
SACOL0428	3	8	9	20
SACOL0547	4	3	13	20
SACOL0576	8	6	6	20
SACOL0614	8	7	5	20
SACOL0627	10	9	1	20
SACOL0707	12	6	2	20
SACOL0773	10	2	8	20
SACOL0928	11	6	3	20
SACOL0946	7	0	13	20
SACOL0948	5	13	2	20
SACOL0963	8	6	6	20
SACOL0970	3	8	9	20
SACOL1078	4	4	12	20
SACOL1141	8	3	9	20
SACOL1143	8	9	3	20
SACOL1144	10	1	9	20
SACOL1196	7	9	4	20
SACOL1283	2	5	13	20
SACOL1483	10	4	6	20
SACOL1523	5	7	8	20
SACOL1685	7	4	9	20
SACOL1699	5	14	1	20
SACOL1794	12	2	6	20
SACOL2274	8	2	10	20
SACOL2275	12	4	4	20
SACOL2549	7	6	7	20
SACOL0451	5	7	9	21
SACOL0503	5	12	4	21
SACOL0807	7	12	2	21
SACOL0927	11	6	4	21
SACOL0931	13	4	4	21
SACOL0955	4	14	3	21
SACOL1145	14	5	2	21
SACOL1213	9	4	8	21
SACOL1363	8	6	7	21
SACOL1497	10	5	6	21
SACOL1676	8	4	9	21
SACOL1791	2	10	9	21
SACOL2040	9	7	5	21
SACOL2065	19	0	2	21
SACOL2067	5	10	6	21
SACOL2080	10	9	2	21
SACOL2312	16	2	3	21
SACOL2322	6	9	6	21
SACOL2476	6	10	5	21
SACOL2628	8	10	3	21
SACOL0148	14	4	4	22
SACOL0459	6	11	5	22
SACOL0560	11	2	9	22
SACOL0622	8	8	6	22
SACOL0696	9	6	7	22
SACOL0699	6	11	5	22
SACOL0947	15	4	3	22
SACOL1149	4	12	6	22
SACOL1308	4	7	11	22
SACOL1686	5	11	6	22
SACOL1773	4	15	3	22
SACOL1966	3	11	8	22
SACOL2043	8	8	6	22
SACOL2045	7	6	9	22
SACOL2046	4	11	7	22
SACOL2066	14	7	1	22
SACOL2110	7	11	4	22
SACOL2243	6	5	11	22
SACOL2263	20	0	2	22
SACOL2267	16	2	4	22
SACOL2311	18	2	2	22
SACOL2635	8	9	5	22
SACOL2664	12	6	4	22
SACOL0011	18	1	4	23
SACOL0150	10	11	2	23
SACOL0159	9	12	2	23
SACOL0165	8	15	0	23
SACOL0253	12	4	7	23
SACOL0841	9	8	6	23
SACOL1081	15	3	5	23
SACOL1154	5	10	8	23
SACOL1480	0	9	14	23
SACOL1698	13	4	6	23
SACOL1795	6	12	5	23
SACOL1887	6	1	16	23
SACOL2073	11	6	6	23
SACOL2107	13	1	9	23
SACOL2248	11	3	9	23
SACOL2250	22	1	0	23
SACOL2251	16	5	2	23
SACOL2261	7	0	16	23
SACOL2310	13	3	7	23
SACOL2614	13	5	5	23
SACOL0198	8	14	2	24
SACOL0454	4	9	11	24
SACOL0813	11	3	10	24
SACOL1052	3	4	17	24
SACOL1083	14	7	3	24
SACOL1085	7	12	5	24
SACOL1216	11	8	5	24
SACOL1732	7	8	9	24
SACOL2079	6	6	12	24
SACOL2252	5	11	8	24
SACOL0178	6	8	11	25
SACOL0757	12	3	10	25
SACOL0806	10	6	9	25
SACOL1080	5	7	13	25
SACOL1142	9	8	8	25
SACOL1889	10	14	1	25
SACOL2262	18	5	2	25
SACOL2268	19	1	5	25
SACOL2654	14	3	8	25
SACOL0164	2	3	21	26
SACOL0621	6	10	10	26
SACOL2264	19	4	3	26
SACOL2269	10	12	4	26
SACOL2656	10	12	4	26
SACOL0549	9	11	7	27
SACOL0758	10	12	5	27
SACOL0926	8	10	9	27
SACOL0197	13	5	10	28
SACOL2063	8	10	10	28
SACOL1082	12	8	9	29
SACOL1215	3	12	14	29
SACOL2070	1	17	11	29
SACOL0149	9	9	12	30
SACOL0494	6	7	18	31
SACOL1888	17	7	7	31
SACOL2663	4	13	14	31
SACOL0495	6	18	8	32
SACOL2265	20	3	10	33
SACOL2108	10	12	13	35
SACOL2266	13	17	5	35
SACOL2655	10	13	12	35

## Sheet: Supplementary Dataset 9
Supplementary Dataset 9. Loci in MGT schemes, from MGT2 to MGT8.
Scheme	Locus
MGT2	SACOL0411
MGT2	SACOL0141
MGT2	SACOL2058
MGT2	SACOL1221
MGT2	SACOL1643
MGT2	SACOL1980
MGT2	SACOL1518
MGT2	SACOL1448
MGT2	SACOL1297
MGT2	SACOL0951
MGT2	SACOL1044
MGT2	SACOL0213
MGT2	SACOL2539
MGT2	SACOL0015
MGT2	SACOL1736
MGT2	SACOL2285
MGT2	SACOL0676
MGT2	SACOL1916
MGT2	SACOL2123
MGT2	SACOL1588
MGT2	SACOL1327
MGT3	SACOL0117
MGT3	SACOL1550
MGT3	SACOL2416
MGT3	SACOL1075
MGT3	SACOL0787
MGT3	SACOL2030
MGT3	SACOL1756
MGT3	SACOL1814
MGT3	SACOL2359
MGT3	SACOL1364
MGT3	SACOL0924
MGT3	SACOL0712
MGT3	SACOL2636
MGT3	SACOL1398
MGT3	SACOL1276
MGT3	SACOL0449
MGT3	SACOL0811
MGT3	SACOL0750
MGT3	SACOL1490
MGT3	SACOL1695
MGT3	SACOL2515
MGT3	SACOL1128
MGT3	SACOL0303
MGT3	SACOL0525
MGT3	SACOL1776
MGT3	SACOL2327
MGT3	SACOL1095
MGT3	SACOL1894
MGT3	SACOL0771
MGT3	SACOL1566
MGT3	SACOL1998
MGT3	SACOL2704
MGT3	SACOL0693
MGT3	SACOL0733
MGT3	SACOL0659
MGT3	SACOL1059
MGT3	SACOL2071
MGT3	SACOL1603
MGT4	SACOL1931
MGT4	SACOL0876
MGT4	SACOL0597
MGT4	SACOL2169
MGT4	SACOL0168
MGT4	SACOL1189
MGT4	SACOL0097
MGT4	SACOL1419
MGT4	SACOL0496
MGT4	SACOL0244
MGT4	SACOL2670
MGT4	SACOL1153
MGT4	SACOL0195
MGT4	SACOL2152
MGT4	SACOL2304
MGT4	SACOL1844
MGT4	SACOL0992
MGT4	SACOL2605
MGT4	SACOL2237
MGT4	SACOL0569
MGT4	SACOL0611
MGT4	SACOL2479
MGT4	SACOL1793
MGT4	SACOL2391
MGT4	SACOL1018
MGT4	SACOL1668
MGT4	SACOL1255
MGT4	SACOL1623
MGT4	SACOL2437
MGT4	SACOL0632
MGT4	SACOL0828
MGT4	SACOL2658
MGT4	SACOL2682
MGT4	SACOL0969
MGT4	SACOL0084
MGT4	SACOL0263
MGT4	SACOL2557
MGT4	SACOL1240
MGT4	SACOL1950
MGT4	SACOL2044
MGT4	SACOL2376
MGT4	SACOL1720
MGT4	SACOL1314
MGT4	SACOL0230
MGT4	SACOL1381
MGT4	SACOL0184
MGT4	SACOL0155
MGT4	SACOL1110
MGT4	SACOL2463
MGT4	SACOL1503
MGT4	SACOL0582
MGT4	SACOL1831
MGT4	SACOL2342
MGT4	SACOL1785
MGT4	SACOL0315
MGT4	SACOL0512
MGT4	SACOL2619
MGT4	SACOL1457
MGT4	SACOL0128
MGT4	SACOL1212
MGT4	SACOL0432
MGT4	SACOL2135
MGT4	SACOL2149
MGT4	SACOL0538
MGT4	SACOL2318
MGT4	SACOL1006
MGT4	SACOL2645
MGT4	SACOL0802
MGT4	SACOL0203
MGT4	SACOL0424
MGT4	SACOL2694
MGT4	SACOL1026
MGT4	SACOL1614
MGT4	SACOL1229
MGT4	SACOL1654
MGT5	SACOL2186
MGT5	SACOL2098
MGT5	SACOL2575
MGT5	SACOL0557
MGT5	SACOL0002
MGT5	SACOL0845
MGT5	SACOL2258
MGT5	SACOL2739
MGT5	SACOL0394
MGT5	SACOL2208
MGT5	SACOL1683
MGT5	SACOL1432
MGT5	SACOL1964
MGT5	SACOL1286
MGT5	SACOL1389
MGT5	SACOL2587
MGT5	SACOL1201
MGT5	SACOL0273
MGT5	SACOL2113
MGT5	SACOL1162
MGT5	SACOL2017
MGT5	SACOL1747
MGT5	SACOL1709
MGT5	SACOL0176
MGT5	SACOL2296
MGT5	SACOL2274
MGT5	SACOL1143
MGT5	SACOL2085
MGT5	SACOL2403
MGT5	SACOL1922
MGT5	SACOL2156
MGT5	SACOL0607
MGT5	SACOL1905
MGT5	SACOL0458
MGT5	SACOL2528
MGT5	SACOL2626
MGT5	SACOL1635
MGT5	SACOL0835
MGT5	SACOL0975
MGT5	SACOL1086
MGT5	SACOL1803
MGT5	SACOL0940
MGT5	SACOL0761
MGT5	SACOL1119
MGT5	SACOL2427
MGT5	SACOL2491
MGT5	SACOL0703
MGT5	SACOL0220
MGT5	SACOL0779
MGT5	SACOL0723
MGT5	SACOL0915
MGT5	SACOL0107
MGT5	SACOL0252
MGT5	SACOL0620
MGT5	SACOL1410
MGT5	SACOL0022
MGT5	SACOL1540
MGT5	SACOL1742
MGT5	SACOL1181
MGT5	SACOL0960
MGT5	SACOL1558
MGT5	SACOL1988
MGT5	SACOL1764
MGT5	SACOL2675
MGT5	SACOL2711
MGT5	SACOL2350
MGT5	SACOL2550
MGT5	SACOL1263
MGT5	SACOL1034
MGT5	SACOL1940
MGT5	SACOL2246
MGT5	SACOL0089
MGT5	SACOL2162
MGT5	SACOL1426
MGT5	SACOL0639
MGT5	SACOL1885
MGT5	SACOL1320
MGT5	SACOL0590
MGT5	SACOL1690
MGT5	SACOL1821
MGT5	SACOL1595
MGT5	SACOL1306
MGT5	SACOL0666
MGT5	SACOL0239
MGT5	SACOL2076
MGT5	SACOL0405
MGT5	SACOL2522
MGT5	SACOL1443
MGT5	SACOL1510
MGT5	SACOL2038
MGT5	SACOL1195
MGT5	SACOL1245
MGT5	SACOL2367
MGT5	SACOL1373
MGT5	SACOL0551
MGT5	SACOL1357
MGT5	SACOL2473
MGT5	SACOL0147
MGT5	SACOL2733
MGT5	SACOL0744
MGT5	SACOL0574
MGT5	SACOL1064
MGT5	SACOL0546
MGT5	SACOL1789
MGT5	SACOL1771
MGT5	SACOL1714
MGT5	SACOL1393
MGT5	SACOL1468
MGT5	SACOL0504
MGT5	SACOL2221
MGT5	SACOL0188
MGT5	SACOL1926
MGT5	SACOL2410
MGT5	SACOL2598
MGT5	SACOL2725
MGT5	SACOL1403
MGT5	SACOL1702
MGT5	SACOL0102
MGT5	SACOL1836
MGT5	SACOL2313
MGT5	SACOL2653
MGT5	SACOL2323
MGT5	SACOL1660
MGT5	SACOL1101
MGT5	SACOL2053
MGT5	SACOL2442
MGT5	SACOL0868
MGT5	SACOL1967
MGT5	SACOL1674
MGT5	SACOL1957
MGT5	SACOL2093
MGT5	SACOL0533
MGT5	SACOL2385
MGT5	SACOL2117
MGT5	SACOL2050
MGT5	SACOL0625
MGT5	SACOL0755
MGT5	SACOL2613
MGT5	SACOL0563
MGT5	SACOL1136
MGT5	SACOL1269
MGT5	SACOL1282
MGT5	SACOL1640
MGT5	SACOL0173
MGT5	SACOL2698
MGT5	SACOL0945
MGT5	SACOL1155
MGT5	SACOL1809
MGT5	SACOL1056
MGT5	SACOL0522
MGT5	SACOL1647
MGT5	SACOL1303
MGT5	SACOL1724
MGT5	SACOL2332
MGT5	SACOL1115
MGT5	SACOL1731
MGT5	SACOL2641
MGT5	SACOL1523
MGT5	SACOL2128
MGT5	SACOL1563
MGT5	SACOL0928
MGT5	SACOL0614
MGT5	SACOL0121
MGT5	SACOL2068
MGT5	SACOL2279
MGT5	SACOL2105
MGT5	SACOL0707
MGT5	SACOL1739
MGT5	SACOL0092
MGT5	SACOL0137
MGT5	SACOL2292
MGT5	SACOL1090
MGT5	SACOL0682
MGT5	SACOL1013
MGT5	SACOL1909
MGT5	SACOL0429
MGT5	SACOL2253
MGT5	SACOL2174
MGT5	SACOL0963
MGT5	SACOL2630
MGT5	SACOL1291
MGT5	SACOL0012
MGT5	SACOL1782
MGT6	SACOL2667
MGT6	SACOL1629
MGT6	SACOL1483
MGT6	SACOL1148
MGT6	SACOL2036
MGT6	SACOL1003
MGT6	SACOL0199
MGT6	SACOL0986
MGT6	SACOL1494
MGT6	SACOL0078
MGT6	SACOL0765
MGT6	SACOL1798
MGT6	SACOL0207
MGT6	SACOL1751
MGT6	SACOL0444
MGT6	SACOL0738
MGT6	SACOL2651
MGT6	SACOL0957
MGT6	SACOL1049
MGT6	SACOL0655
MGT6	SACOL0235
MGT6	SACOL1610
MGT6	SACOL0216
MGT6	SACOL1984
MGT6	SACOL2353
MGT6	SACOL2673
MGT6	SACOL1826
MGT6	SACOL2622
MGT6	SACOL0307
MGT6	SACOL0267
MGT6	SACOL1717
MGT6	SACOL1217
MGT6	SACOL1498
MGT6	SACOL0398
MGT6	SACOL2546
MGT6	SACOL1617
MGT6	SACOL2181
MGT6	SACOL1760
MGT6	SACOL2270
MGT6	SACOL0572
MGT6	SACOL1945
MGT6	SACOL2364
MGT6	SACOL0636
MGT6	SACOL1688
MGT6	SACOL0562
MGT6	SACOL0697
MGT6	SACOL2346
MGT6	SACOL1422
MGT6	SACOL1208
MGT6	SACOL2687
MGT6	SACOL0111
MGT6	SACOL0746
MGT6	SACOL2229
MGT6	SACOL1546
MGT6	SACOL0727
MGT6	SACOL1993
MGT6	SACOL0777
MGT6	SACOL1368
MGT6	SACOL0830
MGT6	SACOL0798
MGT6	SACOL1592
MGT6	SACOL1515
MGT6	SACOL0427
MGT6	SACOL1571
MGT6	SACOL0839
MGT6	SACOL0152
MGT6	SACOL2131
MGT6	SACOL1976
MGT6	SACOL2139
MGT6	SACOL1309
MGT6	SACOL2042
MGT6	SACOL1251
MGT6	SACOL2483
MGT6	SACOL0192
MGT6	SACOL1140
MGT6	SACOL0086
MGT6	SACOL2171
MGT6	SACOL0995
MGT6	SACOL0763
MGT6	SACOL1366
MGT6	SACOL1892
MGT6	SACOL1811
MGT6	SACOL2054
MGT6	SACOL1192
MGT6	SACOL2033
MGT6	SACOL2407
MGT6	SACOL1131
MGT6	SACOL1362
MGT6	SACOL2413
MGT6	SACOL1817
MGT6	SACOL1626
MGT6	SACOL1934
MGT6	SACOL0784
MGT6	SACOL2639
MGT6	SACOL0215
MGT6	SACOL2125
MGT6	SACOL0921
MGT6	SACOL0125
MGT6	SACOL1376
MGT6	SACOL0715
MGT6	SACOL2477
MGT6	SACOL0565
MGT6	SACOL1150
MGT6	SACOL0543
MGT6	SACOL0255
MGT6	SACOL2467
MGT6	SACOL2298
MGT6	SACOL0805
MGT6	SACOL2047
MGT6	SACOL2536
MGT6	SACOL1954
MGT6	SACOL0224
MGT6	SACOL1783
MGT6	SACOL1386
MGT6	SACOL2434
MGT6	SACOL1699
MGT6	SACOL0313
MGT6	SACOL2617
MGT6	SACOL0455
MGT6	SACOL1897
MGT6	SACOL2288
MGT6	SACOL1633
MGT6	SACOL1485
MGT6	SACOL0501
MGT6	SACOL2340
MGT6	SACOL0617
MGT6	SACOL0586
MGT6	SACOL2356
MGT6	SACOL0576
MGT6	SACOL1609
MGT6	SACOL1009
MGT6	SACOL2600
MGT6	SACOL0948
MGT6	SACOL2089
MGT6	SACOL1441
MGT6	SACOL1928
MGT6	SACOL2371
MGT6	SACOL2121
MGT6	SACOL1260
MGT6	SACOL1774
MGT6	SACOL0629
MGT6	SACOL2689
MGT6	SACOL1651
MGT6	SACOL2362
MGT6	SACOL2425
MGT6	SACOL1280
MGT6	SACOL2028
MGT6	SACOL0130
MGT6	SACOL1464
MGT6	SACOL0186
MGT6	SACOL0880
MGT6	SACOL2624
MGT6	SACOL2607
MGT6	SACOL2440
MGT6	SACOL1235
MGT6	SACOL1924
MGT6	SACOL1231
MGT6	SACOL1104
MGT6	SACOL0599
MGT6	SACOL2714
MGT6	SACOL2302
MGT6	SACOL1903
MGT6	SACOL1722
MGT6	SACOL1299
MGT6	SACOL2242
MGT6	SACOL0534
MGT6	SACOL2560
MGT6	SACOL0809
MGT6	SACOL1672
MGT6	SACOL0603
MGT6	SACOL1705
MGT6	SACOL2211
MGT6	SACOL0664
MGT6	SACOL1801
MGT6	SACOL1552
MGT6	SACOL1242
MGT6	SACOL1429
MGT6	SACOL2316
MGT6	SACOL2594
MGT6	SACOL0528
MGT6	SACOL1278
MGT6	SACOL1589
MGT6	SACOL1444
MGT6	SACOL1649
MGT6	SACOL1359
MGT6	SACOL1775
MGT6	SACOL2352
MGT6	SACOL1455
MGT6	SACOL0305
MGT6	SACOL1147
MGT6	SACOL1058
MGT6	SACOL2168
MGT6	SACOL1977
MGT6	SACOL0735
MGT6	SACOL1907
MGT6	SACOL0251
MGT6	SACOL0706
MGT6	SACOL2685
MGT6	SACOL0187
MGT6	SACOL2278
MGT6	SACOL1262
MGT6	SACOL1734
MGT6	SACOL1912
MGT6	SACOL0579
MGT6	SACOL0108
MGT6	SACOL1182
MGT6	SACOL0308
MGT6	SACOL2721
MGT6	SACOL2057
MGT6	SACOL1512
MGT6	SACOL0668
MGT6	SACOL0302
MGT6	SACOL1917
MGT6	SACOL1738
MGT6	SACOL0598
MGT6	SACOL1499
MGT6	SACOL1816
MGT6	SACOL2329
MGT6	SACOL2303
MGT6	SACOL1659
MGT6	SACOL1493
MGT6	SACOL0942
MGT6	SACOL2138
MGT6	SACOL2245
MGT6	SACOL0517
MGT6	SACOL2723
MGT6	SACOL1758
MGT6	SACOL2179
MGT6	SACOL2276
MGT6	SACOL0556
MGT6	SACOL1285
MGT6	SACOL0916
MGT6	SACOL0993
MGT6	SACOL2549
MGT6	SACOL0745
MGT6	SACOL2297
MGT6	SACOL2544
MGT6	SACOL0874
MGT6	SACOL1460
MGT6	SACOL0202
MGT6	SACOL1996
MGT6	SACOL1819
MGT6	SACOL1562
MGT6	SACOL2344
MGT6	SACOL2606
MGT6	SACOL1402
MGT6	SACOL0523
MGT6	SACOL0742
MGT6	SACOL0169
MGT6	SACOL0553
MGT6	SACOL0531
MGT6	SACOL0434
MGT6	SACOL1220
MGT6	SACOL1936
MGT6	SACOL1842
MGT6	SACOL1424
MGT6	SACOL1298
MGT6	SACOL0519
MGT6	SACOL2164
MGT6	SACOL1211
MGT6	SACOL1947
MGT6	SACOL0633
MGT6	SACOL0142
MGT6	SACOL0499
MGT6	SACOL2718
MGT6	SACOL1032
MGT6	SACOL1312
MGT6	SACOL2133
MGT6	SACOL0264
MGT6	SACOL0612
MGT6	SACOL1927
MGT6	SACOL1074
MGT6	SACOL1991
MGT6	SACOL1694
MGT6	SACOL0205
MGT6	SACOL2574
MGT6	SACOL1696
MGT6	SACOL1094
MGT6	SACOL0096
MGT6	SACOL1223
MGT6	SACOL1399
MGT6	SACOL1639
MGT6	SACOL2124
MGT6	SACOL1125
MGT6	SACOL0635
MGT6	SACOL1963
MGT6	SACOL1005
MGT6	SACOL0447
MGT6	SACOL0312
MGT6	SACOL0573
MGT6	SACOL2147
MGT6	SACOL1568
MGT6	SACOL2369
MGT6	SACOL1564
MGT6	SACOL1301
MGT6	SACOL2696
MGT6	SACOL0837
MGT6	SACOL0214
MGT6	SACOL0660
MGT6	SACOL1985
MGT6	SACOL1230
MGT6	SACOL2075
MGT6	SACOL2471
MGT6	SACOL1914
MGT6	SACOL2514
MGT6	SACOL0266
MGT6	SACOL0193
MGT6	SACOL2374
MGT6	SACOL0988
MGT6	SACOL2118
MGT6	SACOL0665
MGT6	SACOL1241
MGT6	SACOL0395
MGT6	SACOL0409
MGT6	SACOL2116
MGT6	SACOL0156
MGT6	SACOL1796
MGT6	SACOL1160
MGT6	SACOL2240
MGT6	SACOL0785
MGT6	SACOL0829
MGT6	SACOL0262
MGT6	SACOL0944
MGT6	SACOL1257
MGT6	SACOL2324
MGT6	SACOL0658
MGT6	SACOL2161
MGT6	SACOL1682
MGT6	SACOL2488
MGT6	SACOL2701
MGT6	SACOL1516
MGT6	SACOL0713
MGT6	SACOL0773
MGT6	SACOL0705
MGT6	SACOL2348
MGT6	SACOL0311
MGT6	SACOL1762
MGT6	SACOL0801
MGT6	SACOL1420
MGT6	SACOL1616
MGT6	SACOL2061
MGT6	SACOL1704
MGT6	SACOL0407
MGT6	SACOL0513
MGT6	SACOL2713
MGT6	SACOL2328
MGT6	SACOL2257
MGT6	SACOL0691
MGT6	SACOL1520
MGT6	SACOL1078
MGT6	SACOL0194
MGT6	SACOL0871
MGT6	SACOL1019
MGT6	SACOL0222
MGT6	SACOL1612
MGT6	SACOL1370
MGT6	SACOL1141
MGT6	SACOL1607
MGT6	SACOL1135
MGT6	SACOL1606
MGT6	SACOL0962
MGT6	SACOL0627
MGT6	SACOL0949
MGT6	SACOL2122
MGT6	SACOL1541
MGT6	SACOL1358
MGT6	SACOL0772
MGT7	SACOL1887
MGT7	SACOL1908
MGT7	SACOL0491
MGT7	SACOL1430
MGT7	SACOL1479
MGT7	SACOL2475
MGT7	SACOL1840
MGT7	SACOL0467
MGT7	SACOL2176
MGT7	SACOL0846
MGT7	SACOL0426
MGT7	SACOL1835
MGT7	SACOL1555
MGT7	SACOL0816
MGT7	SACOL1975
MGT7	SACOL1145
MGT7	SACOL0813
MGT7	SACOL0016
MGT7	SACOL0922
MGT7	SACOL0024
MGT7	SACOL1271
MGT7	SACOL1837
MGT7	SACOL0014
MGT7	SACOL1543
MGT7	SACOL0764
MGT7	SACOL2398
MGT7	SACOL1551
MGT7	SACOL1149
MGT7	SACOL2189
MGT7	SACOL2392
MGT7	SACOL2628
MGT7	SACOL0272
MGT7	SACOL1480
MGT7	SACOL1961
MGT7	SACOL0190
MGT7	SACOL0265
MGT7	SACOL1712
MGT7	SACOL0421
MGT7	SACOL0001
MGT7	SACOL0316
MGT7	SACOL2177
MGT7	SACOL2476
MGT7	SACOL1838
MGT7	SACOL2625
MGT7	SACOL2180
MGT7	SACOL0696
MGT7	SACOL1012
MGT7	SACOL2016
MGT7	SACOL1431
MGT7	SACOL1122
MGT7	SACOL1100
MGT7	SACOL2301
MGT7	SACOL0105
MGT7	SACOL0971
MGT7	SACOL1268
MGT7	SACOL1098
MGT7	SACOL1899
MGT7	SACOL1808
MGT7	SACOL2114
MGT7	SACOL0503
MGT7	SACOL0451
MGT7	SACOL1423
MGT7	SACOL2151
MGT7	SACOL2252
MGT7	SACOL0233
MGT7	SACOL1154
MGT7	SACOL0498
MGT7	SACOL0967
MGT7	SACOL0589
MGT7	SACOL0138
MGT7	SACOL2073
MGT7	SACOL1052
MGT7	SACOL2582
MGT7	SACOL0946
MGT7	SACOL2616
MGT7	SACOL2662
MGT7	SACOL1142
MGT7	SACOL2029
MGT7	SACOL1549
MGT7	SACOL0422
MGT7	SACOL2366
MGT7	SACOL1692
MGT7	SACOL0860
MGT7	SACOL2248
MGT7	SACOL0955
MGT7	SACOL2738
MGT7	SACOL2188
MGT7	SACOL1118
MGT7	SACOL0461
MGT7	SACOL2199
MGT7	SACOL2354
MGT7	SACOL0122
MGT7	SACOL1462
MGT7	SACOL0770
MGT7	SACOL2409
MGT7	SACOL0212
MGT7	SACOL2046
MGT7	SACOL0783
MGT7	SACOL0622
MGT7	SACOL1787
MGT7	SACOL0606
MGT7	SACOL1322
MGT7	SACOL1965
MGT7	SACOL1591
MGT7	SACOL2666
MGT7	SACOL1088
MGT7	SACOL1113
MGT7	SACOL1728
MGT7	SACOL0687
MGT7	SACOL1920
MGT7	SACOL0139
MGT7	SACOL1729
MGT7	SACOL0245
MGT7	SACOL0806
MGT7	SACOL2045
MGT7	SACOL0699
MGT7	SACOL0555
MGT7	SACOL1773
MGT7	SACOL1433
MGT7	SACOL2572
MGT7	SACOL0514
MGT7	SACOL0780
MGT7	SACOL2243
MGT7	SACOL0150
MGT7	SACOL0196
MGT7	SACOL0211
MGT7	SACOL0788
MGT7	SACOL0824
MGT7	SACOL2021
MGT7	SACOL1818
MGT7	SACOL0808
MGT7	SACOL1428
MGT7	SACOL2048
MGT7	SACOL0778
MGT7	SACOL2478
MGT7	SACOL0088
MGT7	SACOL0511
MGT7	SACOL1377
MGT7	SACOL0171
MGT7	SACOL1560
MGT7	SACOL1995
MGT7	SACOL1250
MGT7	SACOL1763
MGT7	SACOL0180
MGT7	SACOL1969
MGT7	SACOL0637
MGT7	SACOL1745
MGT7	SACOL1253
MGT7	SACOL1833
MGT7	SACOL0588
MGT7	SACOL1663
MGT7	SACOL1641
MGT7	SACOL2277
MGT7	SACOL0253
MGT7	SACOL0925
MGT7	SACOL1646
MGT7	SACOL2262
MGT7	SACOL1994
MGT7	SACOL0301
MGT7	SACOL0968
MGT7	SACOL1889
MGT7	SACOL1092
MGT7	SACOL0185
MGT7	SACOL0630
MGT7	SACOL0101
MGT7	SACOL2529
MGT7	SACOL1157
MGT7	SACOL1267
MGT7	SACOL1627
MGT7	SACOL0952
MGT7	SACOL0694
MGT7	SACOL1624
MGT7	SACOL1732
MGT7	SACOL1979
MGT7	SACOL0748
MGT7	SACOL1083
MGT7	SACOL2424
MGT7	SACOL1557
MGT7	SACOL2422
MGT7	SACOL2614
MGT7	SACOL2697
MGT7	SACOL1283
MGT7	SACOL2294
MGT7	SACOL2439
MGT7	SACOL1321
MGT7	SACOL0731
MGT7	SACOL2561
MGT7	SACOL2474
MGT7	SACOL0170
MGT7	SACOL1243
MGT7	SACOL1501
MGT7	SACOL2634
MGT7	SACOL1677
MGT7	SACOL2671
MGT7	SACOL0714
MGT7	SACOL0232
MGT7	SACOL2040
MGT7	SACOL1946
MGT7	SACOL1008
MGT7	SACOL1791
MGT7	SACOL0935
MGT7	SACOL0454
MGT7	SACOL2295
MGT7	SACOL0023
MGT7	SACOL0700
MGT7	SACOL1111
MGT7	SACOL2106
MGT7	SACOL2167
MGT7	SACOL1196
MGT7	SACOL2268
MGT7	SACOL2322
MGT7	SACOL1746
MGT7	SACOL2157
MGT7	SACOL1427
MGT7	SACOL0520
MGT7	SACOL0864
MGT7	SACOL0529
MGT7	SACOL1300
MGT7	SACOL1615
MGT7	SACOL1634
MGT7	SACOL0516
MGT7	SACOL2049
MGT7	SACOL1349
MGT7	SACOL2271
MGT7	SACOL2602
MGT7	SACOL2357
MGT7	SACOL2020
MGT7	SACOL2412
MGT7	SACOL1795
MGT7	SACOL1675
MGT7	SACOL0488
MGT7	SACOL1966
MGT7	SACOL2043
MGT7	SACOL2553
MGT7	SACOL1929
MGT7	SACOL2321
MGT7	SACOL2347
MGT7	SACOL2255
MGT7	SACOL1001
MGT7	SACOL1710
MGT7	SACOL2584
MGT7	SACOL1921
MGT7	SACOL0595
MGT7	SACOL0459
MGT7	SACOL0918
MGT7	SACOL0191
MGT7	SACOL1637
MGT7	SACOL1114
MGT7	SACOL1440
MGT7	SACOL0701
MGT7	SACOL1028
MGT7	SACOL1447
MGT7	SACOL2066
MGT7	SACOL1290
MGT7	SACOL2402
MGT7	SACOL0460
MGT7	SACOL2074
MGT7	SACOL2031
MGT7	SACOL1385
MGT7	SACOL2080
MGT7	SACOL1216
MGT7	SACOL2000
MGT7	SACOL0270
MGT7	SACOL1401
MGT7	SACOL2345
MGT7	SACOL0179
MGT7	SACOL0616
MGT7	SACOL1030
MGT7	SACOL2079
MGT7	SACOL1489
MGT7	SACOL0159
MGT7	SACOL1146
MGT7	SACOL1206
MGT7	SACOL2192
MGT7	SACOL1085
MGT7	SACOL0979
MGT7	SACOL1661
MGT7	SACOL0747
MGT7	SACOL1219
MGT7	SACOL1497
MGT7	SACOL0966
MGT7	SACOL1777
MGT7	SACOL1129
MGT7	SACOL1390
MGT7	SACOL1323
MGT7	SACOL1207
MGT7	SACOL1721
MGT7	SACOL2060
MGT7	SACOL0638
MGT7	SACOL1715
MGT7	SACOL0932
MGT7	SACOL1723
MGT7	SACOL0991
MGT7	SACOL1685
MGT7	SACOL0961
MGT7	SACOL2145
MGT7	SACOL1081
MGT7	SACOL2562
MGT7	SACOL1534
MGT7	SACOL0739
MGT7	SACOL2184
MGT7	SACOL0740
MGT7	SACOL1820
MGT7	SACOL0842
MGT7	SACOL1678
MGT7	SACOL1711
MGT7	SACOL2533
MGT7	SACOL1539
MGT7	SACOL2072
MGT7	SACOL0743
MGT7	SACOL1213
MGT7	SACOL2664
MGT7	SACOL0410
MGT7	SACOL2521
MGT7	SACOL0626
MGT7	SACOL2330
MGT7	SACOL0825
MGT7	SACOL0314
MGT7	SACOL1161
MGT7	SACOL1198
MGT7	SACOL1228
MGT7	SACOL2623
MGT7	SACOL1200
MGT7	SACOL1778
MGT7	SACOL2308
MGT7	SACOL1256
MGT7	SACOL2712
MGT7	SACOL0010
MGT7	SACOL2197
MGT7	SACOL0435
MGT7	SACOL2091
MGT7	SACOL1686
MGT7	SACOL1105
MGT7	SACOL1622
MGT7	SACOL1667
MGT7	SACOL1418
MGT7	SACOL1825
MGT7	SACOL1326
MGT7	SACOL1511
MGT7	SACOL1144
MGT7	SACOL1133
MGT7	SACOL0225
MGT7	SACOL1587
MGT7	SACOL2531
MGT7	SACOL2110
MGT7	SACOL1932
MGT7	SACOL0938
MGT7	SACOL2193
MGT7	SACOL0831
MGT7	SACOL1561
MGT7	SACOL0619
MGT7	SACOL0593
MGT7	SACOL0931
MGT7	SACOL1800
MGT7	SACOL0634
MGT7	SACOL1767
MGT7	SACOL1676
MGT7	SACOL1450
MGT7	SACOL1491
MGT7	SACOL1411
MGT7	SACOL2107
MGT7	SACOL0943
MGT7	SACOL1107
MGT7	SACOL0789
MGT7	SACOL0800
MGT7	SACOL0692
MGT7	SACOL1794
MGT7	SACOL0431
MGT7	SACOL0722
MGT7	SACOL1740
MGT7	SACOL1708
MGT7	SACOL1906
MGT7	SACOL0757
MGT7	SACOL1363
MGT7	SACOL0684
MGT7	SACOL0927
MGT7	SACOL1604
MGT7	SACOL1598
MGT7	SACOL0810
MGT7	SACOL0600
MGT7	SACOL1951
MGT7	SACOL2569
MGT7	SACOL1365
MGT7	SACOL2555
MGT7	SACOL1452
MGT7	SACOL0728
MGT7	SACOL1270
MGT7	SACOL1553
MGT7	SACOL2275
MGT7	SACOL1218
MGT7	SACOL1288
MGT7	SACOL1102
MGT7	SACOL2541
MGT7	SACOL1548
MGT7	SACOL1958
MGT7	SACOL1600
MGT7	SACOL2436
MGT7	SACOL0768
MGT7	SACOL1810
MGT7	SACOL0445
MGT7	SACOL1768
MGT7	SACOL1060
MGT7	SACOL1396
MGT7	SACOL0869
MGT7	SACOL0980
MGT7	SACOL1898
MGT7	SACOL0178
MGT7	SACOL1790
MGT7	SACOL1990
MGT7	SACOL1173
MGT7	SACOL1158
MGT7	SACOL0200
MGT7	SACOL2293
MGT7	SACOL2545
MGT7	SACOL2136
MGT7	SACOL2736
MGT7	SACOL1308
MGT7	SACOL1572
MGT7	SACOL0401
MGT7	SACOL2415
MGT7	SACOL0019
MGT7	SACOL1400
MGT7	SACOL1011
MGT7	SACOL1719
MGT7	SACOL0936
MGT7	SACOL1272
MGT7	SACOL1305
MGT7	SACOL1752
MGT7	SACOL0708
MGT7	SACOL2267
MGT7	SACOL2343
MGT7	SACOL2148
MGT7	SACOL0974
MGT7	SACOL1655
MGT7	SACOL1096
MGT7	SACOL0198
MGT7	SACOL1063
MGT7	SACOL0976
MGT7	SACOL1103
MGT7	SACOL2654
MGT7	SACOL0567
MGT7	SACOL0018
MGT7	SACOL1374
MGT7	SACOL0947
MGT7	SACOL1041
MGT7	SACOL0807
MGT7	SACOL2341
MGT7	SACOL1628
MGT7	SACOL1779
MGT7	SACOL1687
MGT7	SACOL0300
MGT7	SACOL0446
MGT7	SACOL1248
MGT7	SACOL0124
MGT7	SACOL2130
MGT7	SACOL2686
MGT7	SACOL2389
MGT7	SACOL2185
MGT7	SACOL1973
MGT7	SACOL2137
MGT7	SACOL1526
MGT7	SACOL0815
MGT7	SACOL0248
MGT7	SACOL0099
MGT7	SACOL1923
MGT7	SACOL1210
MGT7	SACOL0120
MGT7	SACOL0686
MGT7	SACOL1467
MGT7	SACOL2096
MGT7	SACOL1277
MGT7	SACOL1302
MGT7	SACOL1310
MGT7	SACOL2681
MGT7	SACOL1997
MGT7	SACOL0841
MGT7	SACOL0208
MGT7	SACOL0956
MGT7	SACOL2239
MGT7	SACOL0989
MGT7	SACOL2207
MGT7	SACOL0004
MGT7	SACOL0847
MGT7	SACOL2609
MGT7	SACOL1620
MGT7	SACOL1382
MGT7	SACOL1613
MGT7	SACOL2644
MGT7	SACOL0246
MGT7	SACOL2314
MGT7	SACOL1132
MGT7	SACOL1080
MGT7	SACOL2532
MGT7	SACOL1384
MGT7	SACOL0977
MGT7	SACOL1296
MGT7	SACOL1542
MGT7	SACOL1226
MGT7	SACOL1047
MGT7	SACOL2590
MGT7	SACOL1070
MGT7	SACOL0596
MGT7	SACOL0456
MGT7	SACOL0843
MGT7	SACOL1657
MGT7	SACOL1939
MGT7	SACOL1941
MGT7	SACOL0098
MGT7	SACOL1514
MGT7	SACOL0877
MGT7	SACOL1962
MGT7	SACOL1703
MGT7	SACOL2608
MGT7	SACOL1761
MGT7	SACOL2222
MGT7	SACOL0524
MGT7	SACOL1698
MGT7	SACOL0730
MGT7	SACOL2126
MGT7	SACOL2236
MGT7	SACOL1021
MGT7	SACOL1020
MGT7	SACOL1202
MGT7	SACOL1010
MGT7	SACOL1054
MGT7	SACOL2286
MGT7	SACOL1036
MGT7	SACOL1797
MGT7	SACOL1388
MGT7	SACOL1590
MGT7	SACOL1735
MGT7	SACOL0404
MGT7	SACOL2101
MGT7	SACOL1067
MGT7	SACOL0583
MGT7	SACOL2250
MGT7	SACOL2571
MGT7	SACOL0581
MGT7	SACOL1992
MGT7	SACOL2083
MGT7	SACOL0804
MGT7	SACOL1725
MGT7	SACOL1209
MGT7	SACOL2650
MGT7	SACOL2235
MGT7	SACOL0526
MGT7	SACOL1046
MGT7	SACOL0126
MGT7	SACOL1367
MGT7	SACOL0437
MGT7	SACOL1328
MGT7	SACOL2548
MGT7	SACOL2603
MGT7	SACOL0618
MGT7	SACOL0457
MGT7	SACOL1437
MGT7	SACOL0165
MGT7	SACOL1509
MGT7	SACOL1642
MGT7	SACOL1500
MGT7	SACOL2339
MGT7	SACOL1727
MGT7	SACOL1748
MGT7	SACOL2219
MGT7	SACOL2281
MGT7	SACOL1284
MGT7	SACOL2263
MGT7	SACOL0613
MGT7	SACOL1039
MGT7	SACOL2333
MGT7	SACOL1822
MGT7	SACOL0127
MGT7	SACOL0007
MGT7	SACOL0527
MGT7	SACOL1536
MGT7	SACOL1203
MGT7	SACOL2111
MGT7	SACOL2408
MGT7	SACOL0560
MGT7	SACOL1525
MGT7	SACOL1693
MGT7	SACOL0578
MGT7	SACOL1602
MGT7	SACOL2088
MGT7	SACOL0973
MGT7	SACOL1769
MGT7	SACOL2153
MGT7	SACOL0254
MGT7	SACOL2554
MGT7	SACOL1446
MGT7	SACOL0166
MGT7	SACOL1596
MGT7	SACOL2735
MGT7	SACOL2734
MGT7	SACOL1126
MGT7	SACOL2251
MGT7	SACOL0688
MGT7	SACOL1397
MGT7	SACOL1981
MGT7	SACOL1307
MGT7	SACOL1565
MGT7	SACOL1952
MGT7	SACOL1669
MGT7	SACOL1971
MGT7	SACOL0539
MGT7	SACOL1055
MGT7	SACOL0452
MGT7	SACOL0833
MGT7	SACOL1007
MGT7	SACOL2307
MGT7	SACOL1697
MGT7	SACOL0766
MGT7	SACOL1383
MGT7	SACOL2077
MGT7	SACOL1456
MGT7	SACOL2646
MGT7	SACOL0615
MGT7	SACOL1120
MGT7	SACOL0545
MGT7	SACOL1648
MGT7	SACOL0863
MGT7	SACOL1287
MGT7	SACOL2102
MGT7	SACOL1786
MGT7	SACOL2163
MGT7	SACOL2238
MGT7	SACOL0803
MGT7	SACOL1569
MGT7	SACOL2104
MGT7	SACOL0009
MGT7	SACOL0821
MGT7	SACOL0564
MGT7	SACOL1919
MGT7	SACOL1387
MGT7	SACOL2099
MGT7	SACOL2233
MGT7	SACOL1369
MGT7	SACOL0584
MGT7	SACOL0148
MGT7	SACOL0100
MGT7	SACOL0710
MGT7	SACOL2414
MGT7	SACOL2127
MGT7	SACOL1625
MGT7	SACOL2542
MGT7	SACOL1733
MGT7	SACOL1631
MGT7	SACOL0662
MGT7	SACOL1913
MGT7	SACOL1484
MGT7	SACOL0157
MGT7	SACOL2241
MGT7	SACOL2315
MGT7	SACOL2573
MGT7	SACOL1753
MGT7	SACOL1904
MGT7	SACOL1191
MGT7	SACOL2223
MGT7	SACOL2069
MGT7	SACOL1356
MGT7	SACOL0439
MGT7	SACOL1151
MGT7	SACOL1324
MGT7	SACOL1701
MGT7	SACOL2090
MGT7	SACOL1570
MGT7	SACOL1292
MGT7	SACOL1254
MGT7	SACOL1670
MGT7	SACOL1076
MGT7	SACOL0585
MGT7	SACOL2227
MGT7	SACOL2220
MGT7	SACOL1050
MGT7	SACOL1556
MGT7	SACOL1289
MGT7	SACOL1378
MGT7	SACOL0234
MGT7	SACOL0554
MGT7	SACOL0521
MGT7	SACOL2224
MGT7	SACOL1033
MGT7	SACOL2280
MGT7	SACOL2565
MGT7	SACOL1099
MGT7	SACOL2218
MGT7	SACOL2299
MGT7	SACOL0003
MGT7	SACOL0550
MGT7	SACOL1222
MGT7	SACOL2056
MGT7	SACOL1071
MGT7	SACOL2556
MGT7	SACOL2649
MGT7	SACOL2022
MGT7	SACOL1681
MGT7	SACOL0552
MGT7	SACOL2228
MGT7	SACOL1726
MGT7	SACOL0939
MGT7	SACOL1608
MGT7	SACOL1186
MGT7	SACOL1238
MGT7	SACOL1987
MGT7	SACOL2108
MGT7	SACOL0494
MGT7	SACOL0970
MGT7	SACOL1293
MGT7	SACOL0495
MGT7	SACOL1644
MGT7	SACOL0547
MGT7	SACOL1888
MGT7	SACOL0020
MGT7	SACOL1159
MGT7	SACOL0792
MGT7	SACOL1295
MGT7	SACOL0005
MGT7	SACOL1750
MGT7	SACOL1048
MGT7	SACOL1281
MGT7	SACOL2097
MGT7	SACOL1960
MGT7	SACOL1691
MGT7	SACOL0663
MGT7	SACOL2319
MGT7	SACOL1982
MGT7	SACOL1194
MGT7	SACOL1943
MGT7	SACOL1673
MGT7	SACOL1234
MGT7	SACOL0987
MGT7	SACOL1737
MGT7	SACOL0882
MGT7	SACOL2309
MGT7	SACOL2119
MGT7	SACOL1716
MGT7	SACOL2261
MGT7	SACOL1652
MGT7	SACOL1329
MGT7	SACOL0793
MGT7	SACOL0704
MGT7	SACOL1152
MGT7	SACOL1799
MGT7	SACOL0832
MGT7	SACOL1804
MGT7	SACOL2264
MGT7	SACOL2175
MGT7	SACOL0840
MGT8	SACOL1844
MGT8	SACOL1887
MGT8	SACOL1908
MGT8	SACOL0491
MGT8	SACOL1430
MGT8	SACOL1479
MGT8	SACOL1494
MGT8	SACOL1836
MGT8	SACOL2108
MGT8	SACOL2475
MGT8	SACOL2427
MGT8	SACOL1840
MGT8	SACOL2403
MGT8	SACOL0467
MGT8	SACOL1224
MGT8	SACOL1924
MGT8	SACOL2028
MGT8	SACOL1552
MGT8	SACOL2176
MGT8	SACOL0846
MGT8	SACOL0426
MGT8	SACOL0504
MGT8	SACOL2386
MGT8	SACOL0494
MGT8	SACOL1835
MGT8	SACOL1555
MGT8	SACOL2477
MGT8	SACOL0816
MGT8	SACOL0750
MGT8	SACOL0763
MGT8	SACOL1975
MGT8	SACOL0845
MGT8	SACOL0970
MGT8	SACOL1241
MGT8	SACOL1145
MGT8	SACOL1892
MGT8	SACOL2585
MGT8	SACOL2421
MGT8	SACOL0506
MGT8	SACOL1215
MGT8	SACOL1903
MGT8	SACOL0813
MGT8	SACOL0016
MGT8	SACOL0922
MGT8	SACOL0398
MGT8	SACOL2443
MGT8	SACOL0024
MGT8	SACOL1271
MGT8	SACOL1764
MGT8	SACOL0267
MGT8	SACOL1837
MGT8	SACOL0014
MGT8	SACOL1543
MGT8	SACOL1823
MGT8	SACOL0202
MGT8	SACOL1519
MGT8	SACOL0764
MGT8	SACOL2575
MGT8	SACOL0658
MGT8	SACOL0975
MGT8	SACOL2725
MGT8	SACOL2442
MGT8	SACOL1944
MGT8	SACOL2398
MGT8	SACOL0130
MGT8	SACOL0188
MGT8	SACOL1551
MGT8	SACOL0598
MGT8	SACOL1149
MGT8	SACOL2189
MGT8	SACOL0553
MGT8	SACOL1293
MGT8	SACOL2392
MGT8	SACOL2628
MGT8	SACOL0266
MGT8	SACOL0805
MGT8	SACOL0154
MGT8	SACOL0272
MGT8	SACOL1480
MGT8	SACOL0495
MGT8	SACOL1961
MGT8	SACOL1220
MGT8	SACOL0155
MGT8	SACOL0190
MGT8	SACOL0263
MGT8	SACOL0086
MGT8	SACOL0265
MGT8	SACOL1712
MGT8	SACOL0421
MGT8	SACOL0576
MGT8	SACOL0499
MGT8	SACOL0001
MGT8	SACOL0316
MGT8	SACOL0173
MGT8	SACOL0175
MGT8	SACOL2036
MGT8	SACOL2171
MGT8	SACOL2177
MGT8	SACOL2459
MGT8	SACOL2476
MGT8	SACOL0311
MGT8	SACOL2440
MGT8	SACOL0597
MGT8	SACOL1838
MGT8	SACOL2625
MGT8	SACOL1490
MGT8	SACOL0779
MGT8	SACOL2574
MGT8	SACOL0251
MGT8	SACOL0261
MGT8	SACOL0429
MGT8	SACOL2180
MGT8	SACOL2619
MGT8	SACOL0611
MGT8	SACOL0696
MGT8	SACOL1012
MGT8	SACOL1644
MGT8	SACOL2016
MGT8	SACOL2149
MGT8	SACOL1431
MGT8	SACOL2463
MGT8	SACOL1122
MGT8	SACOL1100
MGT8	SACOL0147
MGT8	SACOL2460
MGT8	SACOL0921
MGT8	SACOL2470
MGT8	SACOL0264
MGT8	SACOL2419
MGT8	SACOL0784
MGT8	SACOL2301
MGT8	SACOL0105
MGT8	SACOL0971
MGT8	SACOL1268
MGT8	SACOL1098
MGT8	SACOL1899
MGT8	SACOL0547
MGT8	SACOL1808
MGT8	SACOL2316
MGT8	SACOL2070
MGT8	SACOL1444
MGT8	SACOL2639
MGT8	SACOL2114
MGT8	SACOL0244
MGT8	SACOL2449
MGT8	SACOL0503
MGT8	SACOL1775
MGT8	SACOL0451
MGT8	SACOL0573
MGT8	SACOL1423
MGT8	SACOL2151
MGT8	SACOL2718
MGT8	SACOL2252
MGT8	SACOL1914
MGT8	SACOL0233
MGT8	SACOL1545
MGT8	SACOL1154
MGT8	SACOL0498
MGT8	SACOL2253
MGT8	SACOL1554
MGT8	SACOL0993
MGT8	SACOL1482
MGT8	SACOL0562
MGT8	SACOL0510
MGT8	SACOL2413
MGT8	SACOL2473
MGT8	SACOL0967
MGT8	SACOL0745
MGT8	SACOL0589
MGT8	SACOL2053
MGT8	SACOL0138
MGT8	SACOL2073
MGT8	SACOL1052
MGT8	SACOL2582
MGT8	SACOL1197
MGT8	SACOL0117
MGT8	SACOL0946
MGT8	SACOL2616
MGT8	SACOL2662
MGT8	SACOL1142
MGT8	SACOL1162
MGT8	SACOL1888
MGT8	SACOL0141
MGT8	SACOL1782
MGT8	SACOL0960
MGT8	SACOL0733
MGT8	SACOL2437
MGT8	SACOL0089
MGT8	SACOL0995
MGT8	SACOL0549
MGT8	SACOL0237
MGT8	SACOL2029
MGT8	SACOL1549
MGT8	SACOL0422
MGT8	SACOL1259
MGT8	SACOL2366
MGT8	SACOL1692
MGT8	SACOL0860
MGT8	SACOL2248
MGT8	SACOL0262
MGT8	SACOL1926
MGT8	SACOL1164
MGT8	SACOL2515
MGT8	SACOL0955
MGT8	SACOL0168
MGT8	SACOL1751
MGT8	SACOL2738
MGT8	SACOL2188
MGT8	SACOL1291
MGT8	SACOL2092
MGT8	SACOL0302
MGT8	SACOL1118
MGT8	SACOL1297
MGT8	SACOL2168
MGT8	SACOL0461
MGT8	SACOL2199
MGT8	SACOL2354
MGT8	SACOL0122
MGT8	SACOL0391
MGT8	SACOL0184
MGT8	SACOL0697
MGT8	SACOL2364
MGT8	SACOL1462
MGT8	SACOL0517
MGT8	SACOL2042
MGT8	SACOL2663
MGT8	SACOL0612
MGT8	SACOL1568
MGT8	SACOL2183
MGT8	SACOL0770
MGT8	SACOL0305
MGT8	SACOL1056
MGT8	SACOL2409
MGT8	SACOL0212
MGT8	SACOL2046
MGT8	SACOL0783
MGT8	SACOL1758
MGT8	SACOL0622
MGT8	SACOL2211
MGT8	SACOL2116
MGT8	SACOL1787
MGT8	SACOL0142
MGT8	SACOL0203
MGT8	SACOL0926
MGT8	SACOL0606
MGT8	SACOL0948
MGT8	SACOL2242
MGT8	SACOL2635
MGT8	SACOL0620
MGT8	SACOL2579
MGT8	SACOL1922
MGT8	SACOL2632
MGT8	SACOL2297
MGT8	SACOL2713
MGT8	SACOL1282
MGT8	SACOL0988
MGT8	SACOL1984
MGT8	SACOL0543
MGT8	SACOL2181
MGT8	SACOL0978
MGT8	SACOL0754
MGT8	SACOL0012
MGT8	SACOL1322
MGT8	SACOL1977
MGT8	SACOL1965
MGT8	SACOL0963
MGT8	SACOL1591
MGT8	SACOL2666
MGT8	SACOL1088
MGT8	SACOL1113
MGT8	SACOL1728
MGT8	SACOL0687
MGT8	SACOL0307
MGT8	SACOL1920
MGT8	SACOL0139
MGT8	SACOL1263
MGT8	SACOL0176
MGT8	SACOL1153
MGT8	SACOL1150
MGT8	SACOL1729
MGT8	SACOL0245
MGT8	SACOL0020
MGT8	SACOL0806
MGT8	SACOL1389
MGT8	SACOL1094
MGT8	SACOL2627
MGT8	SACOL2045
MGT8	SACOL1957
MGT8	SACOL0699
MGT8	SACOL2367
MGT8	SACOL2410
MGT8	SACOL2274
MGT8	SACOL0555
MGT8	SACOL1773
MGT8	SACOL1433
MGT8	SACOL2147
MGT8	SACOL2572
MGT8	SACOL0514
MGT8	SACOL1785
MGT8	SACOL0780
MGT8	SACOL1821
MGT8	SACOL0501
MGT8	SACOL1082
MGT8	SACOL0197
MGT8	SACOL2063
MGT8	SACOL2243
MGT8	SACOL1742
MGT8	SACOL1312
MGT8	SACOL1223
MGT8	SACOL0150
MGT8	SACOL2653
MGT8	SACOL0196
MGT8	SACOL0211
MGT8	SACOL0788
MGT8	SACOL0824
MGT8	SACOL1229
MGT8	SACOL2021
MGT8	SACOL1818
MGT8	SACOL2483
MGT8	SACOL2536
MGT8	SACOL1362
MGT8	SACOL1967
MGT8	SACOL0808
MGT8	SACOL1159
MGT8	SACOL0792
MGT8	SACOL1428
MGT8	SACOL2048
MGT8	SACOL0255
MGT8	SACOL2425
MGT8	SACOL1295
MGT8	SACOL2479
MGT8	SACOL0778
MGT8	SACOL1493
MGT8	SACOL1483
MGT8	SACOL2478
MGT8	SACOL1756
MGT8	SACOL0558
MGT8	SACOL0005
MGT8	SACOL0801
MGT8	SACOL1750
MGT8	SACOL0580
MGT8	SACOL2651
MGT8	SACOL2098
MGT8	SACOL0870
MGT8	SACOL2514
MGT8	SACOL0312
MGT8	SACOL0668
MGT8	SACOL2560
MGT8	SACOL2448
MGT8	SACOL0088
MGT8	SACOL0635
MGT8	SACOL0405
MGT8	SACOL0511
MGT8	SACOL2600
MGT8	SACOL0480
MGT8	SACOL2552
MGT8	SACOL0599
MGT8	SACOL1377
MGT8	SACOL0809
MGT8	SACOL2363
MGT8	SACOL2594
MGT8	SACOL1564
MGT8	SACOL2290
MGT8	SACOL0171
MGT8	SACOL0655
MGT8	SACOL0207
MGT8	SACOL1560
MGT8	SACOL0969
MGT8	SACOL0093
MGT8	SACOL1995
MGT8	SACOL1498
MGT8	SACOL1250
MGT8	SACOL1763
MGT8	SACOL0149
MGT8	SACOL0180
MGT8	SACOL1996
MGT8	SACOL1969
MGT8	SACOL0916
MGT8	SACOL1571
MGT8	SACOL0637
MGT8	SACOL1048
MGT8	SACOL1745
MGT8	SACOL1453
MGT8	SACOL0765
MGT8	SACOL1253
MGT8	SACOL1833
MGT8	SACOL2655
MGT8	SACOL0588
MGT8	SACOL1455
MGT8	SACOL1181
MGT8	SACOL1298
MGT8	SACOL0239
MGT8	SACOL2121
MGT8	SACOL1663
MGT8	SACOL1512
MGT8	SACOL1320
MGT8	SACOL1641
MGT8	SACOL1738
MGT8	SACOL2277
MGT8	SACOL1562
MGT8	SACOL0275
MGT8	SACOL0915
MGT8	SACOL0022
MGT8	SACOL1616
MGT8	SACOL0428
MGT8	SACOL2138
MGT8	SACOL2352
MGT8	SACOL1294
MGT8	SACOL1546
MGT8	SACOL0497
MGT8	SACOL2198
MGT8	SACOL0253
MGT8	SACOL0925
MGT8	SACOL1646
MGT8	SACOL2054
MGT8	SACOL2528
MGT8	SACOL0084
MGT8	SACOL2262
MGT8	SACOL1281
MGT8	SACOL1116
MGT8	SACOL1316
MGT8	SACOL1364
MGT8	SACOL1994
MGT8	SACOL0222
MGT8	SACOL0828
MGT8	SACOL0301
MGT8	SACOL0968
MGT8	SACOL2624
MGT8	SACOL1889
MGT8	SACOL1092
MGT8	SACOL0811
MGT8	SACOL0185
MGT8	SACOL0630
MGT8	SACOL1653
MGT8	SACOL0187
MGT8	SACOL0101
MGT8	SACOL1260
MGT8	SACOL1609
MGT8	SACOL0712
MGT8	SACOL1801
MGT8	SACOL2529
MGT8	SACOL1157
MGT8	SACOL1267
MGT8	SACOL1627
MGT8	SACOL2068
MGT8	SACOL0952
MGT8	SACOL2362
MGT8	SACOL1373
MGT8	SACOL0694
MGT8	SACOL1624
MGT8	SACOL1732
MGT8	SACOL1736
MGT8	SACOL2304
MGT8	SACOL1251
MGT8	SACOL1285
MGT8	SACOL1269
MGT8	SACOL1979
MGT8	SACOL0169
MGT8	SACOL1774
MGT8	SACOL2334
MGT8	SACOL0748
MGT8	SACOL1083
MGT8	SACOL2424
MGT8	SACOL0013
MGT8	SACOL1557
MGT8	SACOL2422
MGT8	SACOL0194
MGT8	SACOL2614
MGT8	SACOL0102
MGT8	SACOL0913
MGT8	SACOL0107
MGT8	SACOL2697
MGT8	SACOL0512
MGT8	SACOL1283
MGT8	SACOL0448
MGT8	SACOL2578
MGT8	SACOL2294
MGT8	SACOL1005
MGT8	SACOL2327
MGT8	SACOL0407
MGT8	SACOL2439
MGT8	SACOL1516
MGT8	SACOL1115
MGT8	SACOL2018
MGT8	SACOL0533
MGT8	SACOL1441
MGT8	SACOL1135
MGT8	SACOL1321
MGT8	SACOL0731
MGT8	SACOL2561
MGT8	SACOL0962
MGT8	SACOL2474
MGT8	SACOL1003
MGT8	SACOL0170
MGT8	SACOL2097
MGT8	SACOL1985
MGT8	SACOL0394
MGT8	SACOL1243
MGT8	SACOL1960
MGT8	SACOL1501
MGT8	SACOL2606
MGT8	SACOL2471
MGT8	SACOL1980
MGT8	SACOL0136
MGT8	SACOL2634
MGT8	SACOL1515
MGT8	SACOL2737
MGT8	SACOL1677
MGT8	SACOL1691
MGT8	SACOL2671
MGT8	SACOL0714
MGT8	SACOL0232
MGT8	SACOL1647
MGT8	SACOL1504
MGT8	SACOL2711
MGT8	SACOL2040
MGT8	SACOL1946
MGT8	SACOL0663
MGT8	SACOL1008
MGT8	SACOL1104
MGT8	SACOL2549
MGT8	SACOL1791
MGT8	SACOL2592
MGT8	SACOL0935
MGT8	SACOL0454
MGT8	SACOL1108
MGT8	SACOL2359
MGT8	SACOL2295
MGT8	SACOL0023
MGT8	SACOL0700
MGT8	SACOL2117
MGT8	SACOL2161
MGT8	SACOL1111
MGT8	SACOL2106
MGT8	SACOL1917
MGT8	SACOL2379
MGT8	SACOL1465
MGT8	SACOL1160
MGT8	SACOL2167
MGT8	SACOL2273
MGT8	SACOL2576
MGT8	SACOL1235
MGT8	SACOL2319
MGT8	SACOL1982
MGT8	SACOL1194
MGT8	SACOL0744
MGT8	SACOL1196
MGT8	SACOL0920
MGT8	SACOL2268
MGT8	SACOL2322
MGT8	SACOL1299
MGT8	SACOL1746
MGT8	SACOL2400
MGT8	SACOL0409
MGT8	SACOL2407
MGT8	SACOL0238
MGT8	SACOL2157
MGT8	SACOL0741
MGT8	SACOL0706
MGT8	SACOL1523
MGT8	SACOL1074
MGT8	SACOL1943
MGT8	SACOL1090
MGT8	SACOL1427
MGT8	SACOL2135
MGT8	SACOL1673
[truncated: 1,147 more rows]
