# Supplementary material for: Characterizing Staphylococcus aureus genomic epidemiology with multilevel genome typing
Source: mSystems. 2025 Oct 2;10(10):e00935-25. doi: 10.1128/msystems.00935-25 (PMC12542621; doi:10.1128/msystems.00935-25)
Supplement: Table S1 — Criteria for quality-filtering assemblies. [file msystems.00935-25-s0007.xlsx]

## Sheet: Supplementary Table 1
Supplementary Table 1. Criteria for quality-filtering assemblies.
Filtering Metric	Range
Genome Size (mb)	Between 2.38 and 3.22
N50	> 50,000
Average Contig Size (base pairs)	> 15,000
Number of Contigs	< 150
GC (%)	Between 32.5 and 33
