# Supplementary material for: Characterizing Staphylococcus aureus genomic epidemiology with multilevel genome typing
Source: mSystems. 2025 Oct 2;10(10):e00935-25. doi: 10.1128/msystems.00935-25 (PMC12542621; doi:10.1128/msystems.00935-25)
Supplement: Table S2 — The quality-filtered species data set with MGT assignment and available metadata. [file msystems.00935-25-s0008.txt]

Supplementary Table 2: The quality-filtered species dataset with MGT assignment and available metadata.
Isolate Accession	Dataset	7 gene MLST	spa	SCCmec	Possible PSSA (blaZ-,mecA-,mecC-)	MGT1	MGT2	MGT3	MGT4	MGT5	MGT6	MGT7	MGT8	Continent	Country	State or sub country	Postcode	Source	Type	Host	Host disease	Collection date	Collection year
DRR123068	Representative	n1	t002	II	non-PSSA		3	3	3	3	3	3	3	Asia	Japan	Kanazawa						17/3/2016	2016
DRR123069	Species	764	t002	II	non-PSSA	764	2	2	2	2	2	2	2	Asia	Japan	Kanazawa						17/3/2016	2016
DRR123070	Species	5	t088	II	non-PSSA									Asia	Japan	Kanazawa						17/3/2016	2016
DRR123071	Species	5	t062	II	non-PSSA	5	2	2739	4289	6215	7355	8194	8948	Asia	Japan	Kanazawa						17/3/2016	2016
DRR123072	Species	n288	t5071	IV	non-PSSA		12	2062	3364	5090	7396	8243	9003	Asia	Japan	Kanazawa						17/3/2016	2016
DRR123073	Species	5	t002	II	non-PSSA	5	1490	2651	4157	6051	7162	7984	8711	Asia	Japan	Kanazawa						17/3/2016	2016
DRR123074	Species	1	t1784	IV	non-PSSA	1	1090	2643	3347	6041	7148	7968	8693	Asia	Japan	Kanazawa						17/3/2016	2016
DRR123075	Species	5	t002	II	non-PSSA	5	1544	2730	4271	6196	7331	8166	8917	Asia	Japan	Kanazawa						17/3/2016	2016
DRR123076	Species	121	t5110	Negative with mecA	non-PSSA	121	1086	2041	3338	5063	6027	6759	7377	Asia	Japan	Kanazawa						17/3/2016	2016
DRR123077	Species	764	t002	II	non-PSSA	764	2	2066	4213	6122	7237	8067	8807	Asia	Japan	Kanazawa						17/3/2016	2016
DRR123078	Species	5	t002	II	non-PSSA	5	1087	2059	3365	6166	7288	8117	8864	Asia	Japan	Kanazawa						17/3/2016	2016
DRR123079	Species	8	t1767	IV	non-PSSA	8	12	20	3344	6274	7420	8269	9029	Asia	Japan	Kanazawa						17/3/2016	2016
DRR123080	Species	5	t002	Negative with mecA	non-PSSA	5	1535	2046	4252	5070	6036	8133	8882	Asia	Japan	Kanazawa						17/3/2016	2016
DRR123081	Species	8	11-12-21-17-34-24-24-34-22-25-34-22-25	IV	non-PSSA	8	12	2649	1708	6050	7159	7981	8707	Asia	Japan	Kanazawa						17/3/2016	2016
DRR123082	Species	59	t437	Negative with mecA	non-PSSA	59	1569	2761	4322	6261	7405	8254	9014	Asia	Japan	Kanazawa						17/3/2016	2016
DRR123083	Species	5	t010	II	non-PSSA	5	1088	2044	3342	5068	6032	6764	7382	Asia	Japan	Kanazawa						17/3/2016	2016
DRR123084	Species	121	14-51-12-12-23-18-17-23-18-17	Negative with mecA	non-PSSA	121	1086	2042	4200	6107	7220	8050	8789	Asia	Japan	Kanazawa						17/3/2016	2016
DRR123085	Species	121	t5110	Negative with mecA	non-PSSA	121	1086	2042	3338	6124	7239	8069	8809	Asia	Japan	Kanazawa						17/3/2016	2016
DRR123086	Species	5	t010	II	non-PSSA	5	1088	2044	3342	5068	7434	8283	9046	Asia	Japan	Kanazawa						17/3/2016	2016
DRR123087	Species	8	t008	IV	non-PSSA	8	12	20	3339	5064	6028	6760	7378	Asia	Japan	Kanazawa						17/3/2016	2016
DRR123088	Species	8	t1767	IV	non-PSSA	8	12	20	3340	5065	6029	6761	7379	Asia	Japan	Kanazawa						17/3/2016	2016
DRR123089	Species	398	t571	Negative with mecA	non-PSSA	398	1496	2661	4169	6066	7175	7999	8729	Asia	Japan	Kanazawa						17/3/2016	2016
DRR123090	Species	121	t5110	Negative with mecA	non-PSSA	121	1086	2042	3338	5066	6030	6762	7380	Asia	Japan	Kanazawa						17/3/2016	2016
DRR123091	Species	5	t088	II	non-PSSA	5	1087	2043	3341	5067	6031	6763	7381	Asia	Japan	Kanazawa						17/3/2016	2016
DRR123092	Species	5	t010	II	non-PSSA	5	1088	2044	3342	5068	6032	6764	7382	Asia	Japan	Kanazawa						17/3/2016	2016
DRR123093	Species	n1	t002	II	non-PSSA		1089	3	3343	3	6033	6765	7383	Asia	Japan	Kanazawa						17/3/2016	2016
DRR123094	Species	8	t1767	IV	non-PSSA	8	12	20	3344	5065	6034	6766	7384	Asia	Japan	Kanazawa						17/3/2016	2016
DRR123095	Species	n447	t1784	IV	non-PSSA		1090	2045	3345	5069	6035	6767	7385	Asia	Japan	Kanazawa						17/3/2016	2016
DRR123096	Species	5	t002	Negative with mecA	non-PSSA	5	1091	2046	3346	5070	6036	6768	7386	Asia	Japan	Kanazawa						17/3/2016	2016
DRR123097	Species	n447	t1784	IV	non-PSSA		1092	2045	3347	5069	6037	6769	7387	Asia	Japan	Kanazawa						17/3/2016	2016
DRR123098	Species	n447	t1784	IV	non-PSSA		1090	2045	3345	5069	6035	6767	7385	Asia	Japan	Kanazawa						17/3/2016	2016
DRR123099	Representative	764	t002	II	non-PSSA	764	2	2047	3348	5071	6038	6770	7388	Asia	Japan	Kanazawa						17/3/2016	2016
DRR123100	Species	5	t071	II	non-PSSA	5	1088	2048	3349	5072	6039	6771	7389	Asia	Japan	Kanazawa						17/3/2016	2016
DRR123101	Species	5	t002	Negative with mecA	non-PSSA	5	1087	2049	3346	5070	6040	6772	7390	Asia	Japan	Kanazawa						17/3/2016	2016
DRR123102	Species	764	t002	II	non-PSSA	764	2	2050	3350	5073	6041	6773	7391	Asia	Japan	Kanazawa						17/3/2016	2016
DRR123103	Species	1	t1784	IV	non-PSSA	1	1090	2045	3351	5074	6042	6774	7392	Asia	Japan	Kanazawa						17/3/2016	2016
DRR123104	Species	1	t1784	IV	non-PSSA	1	1090	2045	3352	5075	6043	6775	7393	Asia	Japan	Kanazawa						17/3/2016	2016
DRR123105	Species	5	t010	II	non-PSSA	5	1088	2044	3342	5068	6032	6776	7394	Asia	Japan	Kanazawa						17/3/2016	2016
DRR123106	Species	5	t002	IV	non-PSSA	5	1093	2051	3353	5076	6044	6777	7395	Asia	Japan	Kanazawa						17/3/2016	2016
DRR123107	Representative	n448	t1784	IV	non-PSSA		1094	2052	3347	5077	6045	6778	7396	Asia	Japan	Kanazawa						17/3/2016	2016
DRR123108	Species	5	t179	Negative with mecA	non-PSSA	5	1095	2053	3354	5078	6046	6779	7397	Asia	Japan	Kanazawa						17/3/2016	2016
DRR123109	Representative	n449	t375	Negative with mecA	non-PSSA		1096	2054	3355	5079	6047	6780	7398	Asia	Japan	Kanazawa						17/3/2016	2016
DRR123110	Species	121	t5110	Negative with mecA	non-PSSA	121	1086	2042	4155	5066	6030	7979	8705	Asia	Japan	Kanazawa						17/3/2016	2016
DRR123111	Species	764	t045	II	non-PSSA	764	2	2047	3350	5080	6048	6781	7399	Asia	Japan	Kanazawa						17/3/2016	2016
DRR123112	Species	1	t1784	IV	non-PSSA	1	1103	2045	4286	6212	7351	8190	8943	Asia	Japan	Kanazawa						17/3/2016	2016
DRR123113	Species	5	t010	II	non-PSSA	5	1088	2044	3342	5068	6032	6764	7382	Asia	Japan	Kanazawa						17/3/2016	2016
DRR123114	Species	5	t002	Negative with mecA	non-PSSA	5	1087	2055	3356	5081	6049	6782	7400	Asia	Japan	Kanazawa						17/3/2016	2016
DRR123115	Species	764	t002	II	non-PSSA	764	2	2056	3357	5082	6050	6783	7401	Asia	Japan	Kanazawa						17/3/2016	2016
DRR123116	Species	1	t1784	IV	non-PSSA	1	1097	2057	3358	5083	6051	6784	7402	Asia	Japan	Kanazawa						17/3/2016	2016
DRR123117	Species	5	t002	II	non-PSSA	5	1087	2058	3359	5084	6052	6785	7403	Asia	Japan	Kanazawa						17/3/2016	2016
DRR123118	Species	5	t002	II	non-PSSA	5	1087	2059	3360	5085	6053	6786	7404	Asia	Japan	Kanazawa						17/3/2016	2016
DRR123119	Species	1	t1784	IV	non-PSSA	1	1090	2045	3347	5086	6054	6787	7405	Asia	Japan	Kanazawa						17/3/2016	2016
DRR123120	Representative	380	t1852	IV	non-PSSA	380	1098	2060	3361	5087	6055	6788	7406	Asia	Japan	Kanazawa						17/3/2016	2016
DRR123121	Species	5	t002	II	non-PSSA	5	1099	2061	3362	5088	6056	6789	7407	Asia	Japan	Kanazawa						17/3/2016	2016
DRR123122	Species	121	t5110	Negative with mecA	non-PSSA	121	1100	2042	3363	5089	6057	6790	7408	Asia	Japan	Kanazawa						17/3/2016	2016
DRR123123	Representative	n288	t5071	IV	non-PSSA		12	2062	3364	5090	6058	6791	7409	Asia	Japan	Kanazawa						17/3/2016	2016
DRR123124	Species	5	t548	Negative with mecA	non-PSSA	5	1101	2063	3365	5091	6059	6792	7410	Asia	Japan	Kanazawa						17/3/2016	2016
DRR123125	Species	764	t002	II	non-PSSA	764	1545	2047	4272	6197	7332	8168	8919	Asia	Japan	Kanazawa						17/3/2016	2016
DRR123126	Species	5	t002	II	non-PSSA	5	1088	2750	4306	6235	7378	8219	8974	Asia	Japan	Kanazawa						17/3/2016	2016
DRR123127	Representative	1516	t1852	IV	non-PSSA	1516	1521	2692	4217	6127	7242	8072	8812	Asia	Japan	Kanazawa						17/3/2016	2016
DRR123128	Species	8	t1767	IV	non-PSSA	8	12	20	3344	6167	7292	8121	8869	Asia	Japan	Kanazawa						17/3/2016	2016
DRR123129	Species	8	t1767	IV	non-PSSA	8	12	20	3344	6278	7292	8143	9033	Asia	Japan	Kanazawa						17/3/2016	2016
DRR123130	Species	764	t002	II	non-PSSA	764	2	2047	4198	6103	7217	8044	8783	Asia	Japan	Kanazawa						17/3/2016	2016
DRR123131	Species	8	11-19-12-21-17-34-24-24-34-24-24-34-22-25	IV	non-PSSA	8	12	587	4308	6237	7380	8221	8976	Asia	Japan	Kanazawa						17/3/2016	2016
DRR123132	Species	764	t002	II	non-PSSA	764	2	2047	4198	6103	7217	8164	8915	Asia	Japan	Kanazawa						17/3/2016	2016
DRR123133	Species	764	t045	II	non-PSSA	764	2	2647	4150	6045	7154	7974	8700	Asia	Japan	Kanazawa						17/3/2016	2016
DRR123134	Species	5	t002	II	non-PSSA	5	1490	2651	4157	6051	7162	7984	8711	Asia	Japan	Kanazawa						17/3/2016	2016
DRR123135	Species	8	t1767	IV	non-PSSA	8	12	20	3344	6167	7394	8143	9001	Asia	Japan	Kanazawa						17/3/2016	2016
DRR123136	Species	8	t1767	IV	non-PSSA	8	12	2741	4291	6217	7357	8196	8950	Asia	Japan	Kanazawa						17/3/2016	2016
DRR123137	Species	8	t1767	IV	non-PSSA	8	12	20	3344	6167	7292	8143	8893	Asia	Japan	Kanazawa						17/3/2016	2016
DRR123138	Species	1	t1784	IV	non-PSSA	1	1090	2045	4313	6244	7385	8230	8986	Asia	Japan	Kanazawa						17/3/2016	2016
DRR123139	Species	1	t1784	IV	non-PSSA	1	1090	2774	4135	6293	7441	8294	9057	Asia	Japan	Kanazawa						17/3/2016	2016
DRR123140	Species	1	t1784	IV	non-PSSA	1	1090	2642	3347	6040	7147	7967	8692	Asia	Japan	Kanazawa						17/3/2016	2016
DRR123141	Species	5	t002	II	non-PSSA	5	1088	2765	4330	6272	7418	8267	9027	Asia	Japan	Kanazawa						17/3/2016	2016
DRR123142	Species	5	t002	II	non-PSSA	5	1490	2651	4157	6051	7201	7984	8762	Asia	Japan	Kanazawa						17/3/2016	2016
DRR123143	Species	5	t15781	II	non-PSSA	5	1529	2707	4238	6151	7270	8101	8843	Asia	Japan	Kanazawa						17/3/2016	2016
DRR123144	Species	1	t1784	IV	non-PSSA	1	1090	2642	3347	6040	7295	8124	8872	Asia	Japan	Kanazawa						17/3/2016	2016
DRR123145	Species	89	t375	Negative with mecA	non-PSSA	89	1479	2622	4124	6011	7113	7930	8650	Asia	Japan	Kanazawa						17/3/2016	2016
DRR123146	Representative	n450	t375	Negative with mecA	non-PSSA		1530	2710	4241	6157	7274	8105	8849	Asia	Japan	Kanazawa						17/3/2016	2016
DRR123147	Species	89	t2712	Negative with mecA	non-PSSA	89	1502	2665	4190	6094	7206	8031	8767	Asia	Japan	Kanazawa						17/3/2016	2016
DRR123148	Representative	89	t375	Negative with mecA	non-PSSA	89	1576	2769	4338	6281	7430	8279	9040	Asia	Japan	Kanazawa						17/3/2016	2016
DRR123149	Representative	n451	t375	Negative with mecA	non-PSSA		1526	2699	4229	6139	7256	8087	8828	Asia	Japan	Kanazawa						17/3/2016	2016
DRR123150	Species	89	t375	Negative with mecA	non-PSSA	89	1502	2665	4177	6076	7187	8011	8743	Asia	Japan	Kanazawa						17/3/2016	2016
DRR123151	Species	8	11-19-12-21-17-34-34-24-34-24-25	IV	non-PSSA	8	1532	2712	4245	6161	7280	8110	8855	Asia	Japan	Kanazawa						17/3/2016	2016
DRR123152	Species	8	t1767	IV	non-PSSA	8	12	20	3339	6007	7109	7926	8645	Asia	Japan	Kanazawa						17/3/2016	2016
DRR123153	Species	121	t5110	Negative with mecA	non-PSSA	121	1086	2042	4258	6179	7311	8142	8892	Asia	Japan	Kanazawa						17/3/2016	2016
DRR123154	Species	5	t002	II	non-PSSA	5	2	2711	4244	6160	7279	8109	8854	Asia	Japan	Kanazawa						17/3/2016	2016
DRR123155	Species	764	t002	II	non-PSSA	764	2	2047	4184	6086	7196	8021	8756	Asia	Japan	Kanazawa						17/3/2016	2016
DRR123156	Species	1	t1784	IV	non-PSSA	1	1090	2045	3347	6276	7422	8271	9031	Asia	Japan	Kanazawa						17/3/2016	2016
DRR123157	Species	5	t002	II	non-PSSA	5	1087	2630	3346	5070	7124	7942	8665	Asia	Japan	Kanazawa						17/3/2016	2016
DRR123158	Representative	n289	11-19-12-34-21-17-34-24-24-34-22-25	IV	non-PSSA		12	2655	4160	6055	7166	7988	8715	Asia	Japan	Kanazawa						17/3/2016	2016
DRR123159	Species	5	t002	II	non-PSSA	5	1506	2669	4186	6088	7199	8024	8759	Asia	Japan	Kanazawa						17/3/2016	2016
DRR123160	Species	121	t5110	Negative with mecA	non-PSSA	121	1086	2042	3363	6105	7218	8048	8787	Asia	Japan	Kanazawa						17/3/2016	2016
DRR123161	Species	8	t008	IV	non-PSSA	8	12	20	3339	6032	7137	7958	8682	Asia	Japan	Kanazawa						17/3/2016	2016
DRR123162	Species	5	t306	II	non-PSSA	5	1099	2641	4170	6252	7393	8241	9000	Asia	Japan	Kanazawa						17/3/2016	2016
DRR123163	Species	5	t002	II	non-PSSA	5	1099	2629	4132	6019	7123	7941	8663	Asia	Japan	Kanazawa						17/3/2016	2016
DRR123164	Species	5	t002	II	non-PSSA	5	1497	2641	4170	6068	7178	8001	8732	Asia	Japan	Kanazawa						17/3/2016	2016
DRR123165	Species	5	t002	II	non-PSSA	5	1503	2667	4179	6078	7189	8013	8745	Asia	Japan	Kanazawa						17/3/2016	2016
DRR123166	Species	5	t002	II	non-PSSA	5	1572	2641	4329	6068	7417	8266	9026	Asia	Japan	Kanazawa						17/3/2016	2016
DRR123167	Species	5	t002	II	non-PSSA	5	1087	2705	4235	6148	7267	8098	8840	Asia	Japan	Kanazawa						17/3/2016	2016
DRR123168	Species	5	t002	II	non-PSSA	5	1497	2641	4170	6068	7244	8074	8814	Asia	Japan	Kanazawa						17/3/2016	2016
DRR123169	Species	5	t002	II	non-PSSA	5	1087	2048	4194	6098	7213	8039	8778	Asia	Japan	Kanazawa						17/3/2016	2016
DRR123170	Species	5	t002	II	non-PSSA	5	1088	2715	4248	6168	7293	8122	8870	Asia	Japan	Kanazawa						17/3/2016	2016
DRR123171	Species	5	t002	II	non-PSSA	5	1102	2064	3366	5092	6060	6793	7411	Asia	Japan	Kanazawa						17/3/2016	2016
DRR123172	Species	5	t002	II	non-PSSA	5	1099	2629	4172	6070	7197	8022	8757	Asia	Japan	Kanazawa						17/3/2016	2016
DRR123173	Species	5	t002	II	non-PSSA	5	1099	2641	4145	6038	7145	7965	8690	Asia	Japan	Kanazawa						17/3/2016	2016
DRR123174	Species	764	t002	II	non-PSSA	764	2	2047	4300	6229	7370	8209	8964	Asia	Japan	Kanazawa						17/3/2016	2016
DRR123175	Species	5	t002	II	non-PSSA	5	1566	2758	4317	6253	7395	8242	9002	Asia	Japan	Kanazawa						17/3/2016	2016
DRR123176	Species	5	t002	II	non-PSSA	5	1087	2627	4130	6017	7121	7939	8661	Asia	Japan	Kanazawa						17/3/2016	2016
DRR123177	Species	5	t002	II	non-PSSA	5	1099	2629	4172	6070	7257	8088	8829	Asia	Japan	Kanazawa						17/3/2016	2016
DRR123178	Species	5	t002	II	non-PSSA	5	1505	2048	4185	6087	7198	8249	9009	Asia	Japan	Kanazawa						17/3/2016	2016
DRR123179	Species	5	t002	II	non-PSSA	5	1099	2629	4172	6070	7180	8003	8734	Asia	Japan	Kanazawa						17/3/2016	2016
DRR123180	Species	5	t002	II	non-PSSA	5	1505	2048	4185	6087	7198	8023	8758	Asia	Japan	Kanazawa						17/3/2016	2016
DRR123181	Species	5	t002	II	non-PSSA	5	1505	2048	4185	6087	7198	8023	8953	Asia	Japan	Kanazawa						17/3/2016	2016
DRR123182	Species	5	t002	II	non-PSSA	5	1505	2048	4185	6087	7198	8023	8874	Asia	Japan	Kanazawa						17/3/2016	2016
DRR123183	Species	5	t002	II	non-PSSA	5	1505	2048	4185	6087	7310	8141	8891	Asia	Japan	Kanazawa						17/3/2016	2016
DRR123184	Species	5	t002	II	non-PSSA	5	1505	2048	4185	6087	7198	8288	9050	Asia	Japan	Kanazawa						17/3/2016	2016
DRR123185	Species	5	t002	II	non-PSSA	5	1505	2048	4185	6087	7310	8023	8989	Asia	Japan	Kanazawa						17/3/2016	2016
DRR123186	Species	5	t002	II	non-PSSA	5	1087	2059	3365	6203	7337	8174	8925	Asia	Japan	Kanazawa						17/3/2016	2016
DRR123187	Species	5	t002	II	non-PSSA	5	1505	2048	4185	6087	7281	8023	8856	Asia	Japan	Kanazawa						17/3/2016	2016
DRR123188	Species	764	t002	II	non-PSSA	764	2	2047	3350	6251	7392	8240	8999	Asia	Japan	Kanazawa						17/3/2016	2016
DRR123189	Species	1	t1784	IV	non-PSSA	1	1094	2045	3347	6081	7191	8015	8748	Asia	Japan	Kanazawa						17/3/2016	2016
DRR123190	Species	1	t1784	IV	non-PSSA	1	1528	2702	4135	6144	7263	8094	8835	Asia	Japan	Kanazawa						17/3/2016	2016
DRR123191	Species	1	t1784	IV	non-PSSA	1	1528	2702	4135	6144	7339	8094	8927	Asia	Japan	Kanazawa						17/3/2016	2016
DRR123192	Species	5	t010	II	non-PSSA	5	1088	2044	3342	6242	6032	8227	8983	Asia	Japan	Kanazawa						17/3/2016	2016
DRR123193	Species	1	569-34-33-13	IV	non-PSSA	1	1103	2045	4135	6023	7128	7946	8669	Asia	Japan	Kanazawa						17/3/2016	2016
DRR123194	Species	1	t5633	IV	non-PSSA	1	1090	2045	4340	6283	7432	8281	9042	Asia	Japan	Kanazawa						17/3/2016	2016
DRR123195	Species	1	569-34-33-13	IV	non-PSSA	1	1103	2045	4135	6164	7285	7946	8860	Asia	Japan	Kanazawa						17/3/2016	2016
DRR123196	Representative	2764	t1784	IV	non-PSSA	2764	1553	2045	4293	6221	7361	8200	8955	Asia	Japan	Kanazawa						17/3/2016	2016
DRR123197	Species	1	t1784	IV	non-PSSA	1	1090	2045	4168	6065	7174	7998	8728	Asia	Japan	Kanazawa						17/3/2016	2016
DRR123198	Species	121	t5110	Negative with mecA	non-PSSA	121	1548	2042	4276	6202	7336	8173	8924	Asia	Japan	Kanazawa						17/3/2016	2016
DRR123199	Species	1	t1784	IV	non-PSSA	1	1090	2045	3347	6030	7135	7956	8680	Asia	Japan	Kanazawa						17/3/2016	2016
DRR123200	Species	8	t008	Negative with mecA	non-PSSA	8	1562	2756	4314	6246	7387	8232	8988	Asia	Japan	Kanazawa						17/3/2016	2016
DRR123201	Species	5	t010	II	non-PSSA	5	1088	2044	3342	5068	7212	8038	8777	Asia	Japan	Kanazawa						17/3/2016	2016
DRR123202	Species	8	t1767	IV	non-PSSA	8	12	20	3339	6292	7439	8292	9055	Asia	Japan	Kanazawa						17/3/2016	2016
DRR123203	Species	n288	t5071	IV	non-PSSA		12	2062	3364	5090	6058	8183	8935	Asia	Japan	Kanazawa						17/3/2016	2016
DRR123204	Species	1	34-33-13	IV	non-PSSA	1	1090	2748	4304	6233	7374	8214	8969	Asia	Japan	Kanazawa						17/3/2016	2016
DRR123205	Species	764	t002	II	non-PSSA	764	2	2047	4198	6140	7258	8089	8830	Asia	Japan	Kanazawa						17/3/2016	2016
DRR123206	Species	1	569	IV	non-PSSA	1	1103	2045	4135	6023	7128	7980	8706	Asia	Japan	Kanazawa						17/3/2016	2016
DRR123207	Species	1	t1784	IV	non-PSSA	1	1090	2045	4256	5093	7307	6794	8888	Asia	Japan	Kanazawa						17/3/2016	2016
DRR123208	Species	20	t3277	Negative	non-PSSA	20	1514	2682	4204	6113	7226	8056	8795	Asia	Japan	Kanazawa						17/3/2016	2016
DRR123209	Species	1	569-34-33-13	IV	non-PSSA	1	1103	2045	4135	6023	7312	8188	8941	Asia	Japan	Kanazawa						17/3/2016	2016
DRR123210	Species	1	569-34-33-13	IV	non-PSSA	1	1103	2045	4135	6180	7312	8144	8894	Asia	Japan	Kanazawa						17/3/2016	2016
DRR123211	Species	1	t1784	IV	non-PSSA	1	1090	2045	3367	5093	6061	6794	7412	Asia	Japan	Kanazawa						17/3/2016	2016
DRR123212	Species	n289	t689	IV	non-PSSA		12	2065	3368	5094	6062	6795	7413	Asia	Japan	Kanazawa						17/3/2016	2016
DRR123213	Species	1	t1784	IV	non-PSSA	1	1103	2045	3369	5095	6063	6796	7414	Asia	Japan	Kanazawa						17/3/2016	2016
DRR123214	Representative	n452	t002	II	non-PSSA		2	2066	3370	5096	6064	6797	7415	Asia	Japan	Kanazawa						17/3/2016	2016
DRR123215	Species	1	t1784	IV	non-PSSA	1	1104	2045	3347	5097	6065	6798	7416	Asia	Japan	Kanazawa						17/3/2016	2016
DRR123216	Species	121	t5110	Negative with mecA	non-PSSA	121	1086	2042	3338	5106	6078	6811	7434	Asia	Japan	Kanazawa						17/3/2016	2016
DRR123217	Species	121	t5110	Negative with mecA	non-PSSA	121	1086	2073	3378	5105	6077	6810	7433	Asia	Japan	Kanazawa						17/3/2016	2016
DRR123218	Species	1	t1784	IV	non-PSSA	1	1090	2072	3377	5104	6076	6808	7431	Asia	Japan	Kanazawa						17/3/2016	2016
DRR128207	Species	8	t1767	IV	non-PSSA	8	1105	20	3373	5100	6068	6801	7424	Asia
DRR128208	Species	8	t1767	IV	non-PSSA	8	1105	20	3373	5100	6068	6801	7424	Asia
DRR128209	Species	8	t1767	IV	non-PSSA	8	1105	20	3373	5100	6068	6801	7424	Asia
DRR128210	Species	8	t1767	IV	non-PSSA	8	1105	20	3373	5100	6068	6801	7419	Asia
DRR128211	Species	8	t1767	IV	non-PSSA	8	1105	2071	3373	5100	6075	6801	7428	Asia
DRR153320	Species	8	t008	Negative with mecA	non-PSSA	8	1	7	4303	6232	7373	8213	8968	Asia	Japan	Tokyo						5/9/2014	2014
DRR155406	Species	2389	t539	Negative	PSSA	2389	1087	2059	3372	5099	6067	6807	7430									20/10/2008	2008
DRR155407	Representative	2389	t539	II	non-PSSA	2389	1087	2059	3372	5099	6067	6800	7418									27/11/2009	2009
DRR157389	Representative	239	t421	III	non-PSSA	239	1107	2074	3379	5107	6079	6812	7435	Asia	Malaysia	Terengganu			clinical	Homo sapiens			2012
DRR157390	Species	239	t037	III	non-PSSA	239	1107	2069	3375	5102	6070	6803	7422	Asia	Malaysia	Terengganu			clinical	Homo sapiens			2012
DRR157391	Species	772	t657	Negative with mecA	non-PSSA	772	1286	2653	3763	6053	7164	7986	8713	Asia	Malaysia	Terengganu			clinical	Homo sapiens			2012
DRR157392	Species	30	t122	IV	non-PSSA	30	1233	2697	4226	6137	7253	8083	8824	Asia	Malaysia	Terengganu			clinical	Homo sapiens			2012
DRR160049	Species	1	t1784	IV	non-PSSA	1	1090	2045	4274	6199	7334	8170	8921	Asia									2017
DRR170691	Species	5	17-12-17-16	II	non-PSSA	5	2	2067	3374	5098	6066	6799	7420	Asia	Japan	Tokyo							2015
DRR170694	Species	5	t17639	II	non-PSSA	5	2	2067	3371	5098	6066	6799	7417	Asia	Japan	Tokyo							2015
DRR170695	Species	5	t17639	II	non-PSSA	5	2	2067	3371	5098	6066	6799	7417	Asia	Japan	Tokyo							2015
DRR170698	Species	5	t17639	II	non-PSSA	5	2	2067	3371	5098	6071	6799	7423	Asia	Japan	Tokyo							2015
DRR170699	Species	5	t17639	II	non-PSSA	5	2	2067	3371	5098	6066	8032	8768	Asia	Japan	Tokyo							2015
DRR170702	Species	5	t17639	II	non-PSSA	5	2	2067	3371	5098	6066	6799	7417	Asia	Japan	Tokyo							2015
DRR170703	Species	5	t17639	II	non-PSSA	5	2	2067	3371	5098	6066	6799	7417	Asia	Japan	Tokyo							2015
DRR170704	Species	5	t17639	II	non-PSSA	5	2	2067	3371	5098	6074	6805	7427	Asia	Japan	Tokyo							2015
DRR170705	Species	5	t17639	II	non-PSSA	5	2	2067	3371	5098	6066	6809	7432	Asia	Japan	Tokyo							2015
DRR170706	Species	5	t17639	II	non-PSSA	5	2	2067	3371	5098	6066	6799	7417	Asia	Japan	Tokyo							2016
DRR170707	Species	5	t17639	II	non-PSSA	5	2	2067	3371	5098	6066	6806	7429	Asia	Japan	Tokyo							2016
DRR170708	Species	5	t17639	II	non-PSSA	5	2	2067	3371	5098	6066	8136	8885	Asia	Japan	Tokyo							2016
DRR170709	Species	5	26-34-34-16	II	non-PSSA	5	2	2067	3371	5098	6072	6799	7425	Asia	Japan	Tokyo							2016
DRR180574	Species	1	t127	Negative with mecA	non-PSSA	1	1501	2664	4176	6074	7185	8008	8740	Asia	Japan	Ibaraki							2018
DRR187559	Species	764	t458	II	non-PSSA	764	2	2047	3380	5108	6080	6813	7436	Asia	Japan	Kyoto							2006
DRR187560	Species	8	t4133	IV	non-PSSA	8	12	2070	3376	5103	6073	6804	7426	Asia	Japan	Kyoto						1/1/2014	2014
DRR187561	Species	8	t5071	IV	non-PSSA	8	1106	2068	1708	5101	6069	6802	7421	Asia	Japan	Kyoto							2014
DRR187563	Representative	n290	t189	Negative	PSSA		1209	2638	4140	6033	7139	7959	8684	Asia	Japan	Kyoto							2014
DRR187564	Species	8	t5071	IV	non-PSSA	8	1106	2068	4265	6188	7321	8154	8904	Asia	Japan	Kyoto							2018
DRR187565	Species	764	t002	II	non-PSSA	764	2	2047	4319	6256	7399	8247	9007	Asia	Japan	Kyoto							2018
DRR203133	Species	764	t002	II	non-PSSA	764	2	2090	3400	5133	6107	6839	7463	Asia	Japan				clinical	Homo sapiens		30/10/2013	2013
DRR203134	Species	764	t002	II	non-PSSA	764	2	2090	3400	5133	6107	6839	7463	Asia	Japan				clinical	Homo sapiens
DRR203135	Species	764	t002	II	non-PSSA	764	2	2	3350	5116	6090	6822	7446	Asia	Japan				clinical	Homo sapiens		24/1/2014	2014
DRR203136	Species	1	t1784	IV	non-PSSA	1	1123	2099	3411	5148	6124	6857	7483	Asia	Japan				clinical	Homo sapiens		2/5/2014	2014
DRR203137	Species	764	t002	II	non-PSSA	764	2	2081	3387	5117	6091	6823	7447	Asia	Japan				clinical	Homo sapiens		27/8/2014	2014
DRR203138	Species	764	t002	II	non-PSSA	764	2	2081	3387	5117	6091	6823	7471	Asia	Japan				clinical	Homo sapiens		15/8/2014	2014
DRR203139	Representative	2809	t045	II	non-PSSA	2809	1122	2098	3410	5147	6123	6856	7482	Asia	Japan				clinical	Homo sapiens		31/3/2014	2014
DRR203140	Species	5	t002	II	non-PSSA	5	1088	2092	3402	5135	6109	6841	7465	Asia	Japan				clinical	Homo sapiens
DRR203141	Species	8	t008	IV	non-PSSA	8	1	7	3394	5127	6101	6833	7457	Asia	Japan				clinical	Homo sapiens			2011
DRR203142	Species	8	t1767	IV	non-PSSA	8	12	2089	3398	5131	6105	6837	7461	Asia	Japan				clinical	Homo sapiens
DRR203143	Species	764	t4255	II	non-PSSA	764	2	2096	3408	5143	6119	6852	7477	Asia	Japan				clinical	Homo sapiens
DRR203144	Species	380	t12889	IV	non-PSSA	380	1117	2088	3397	5130	6104	6836	7460	Asia	Japan				clinical	Homo sapiens
ERR017170	Species	22	t3477	IV	non-PSSA	22	619	1107	1817	2641	3051	3452	3753	Europe	United Kingdom								1998
ERR017172	Species	22	t3477	IV	non-PSSA	22	619	1621	3008	3984	4666	5872	6346	Asia	Singapore								2007
ERR017173	Species	22	28	IV	non-PSSA	22	619	1621	2695	3982	4709	5258	5676	Asia	Singapore								2007
ERR017177	Species	22	28	IV	non-PSSA	22	619	1482	1817	4494	5261	5873	6347	Europe	Germany								1996
ERR017178	Species	22	t458	IV	non-PSSA	22	619	1106	1821	2640	3050	3451	3752	Europe	United Kingdom								1998
ERR017179	Species	22		IV	non-PSSA	22	619	1314	2694	4004	4666	5233	5675	Asia	Singapore								2007
ERR017185	Species	22	t7979	IV	non-PSSA	22	1001	1843	3009	4495	5262	5874	6348	Europe	United Kingdom								2005
ERR017189	Species	22		IV	non-PSSA	22	619	1105	1817	4496	5263	5875	6349	Oceania	New Zealand								1996
ERR017198	Species	22		IV	non-PSSA	22	619	1105	2451	3665	4301	4818	5220	Europe	Germany								2008
ERR017199	Species	22	t3477	IV	non-PSSA	22	619	1484	3010	3632	4263	4777	6350	Europe	Germany								2008
ERR017201	Species	22		IV	non-PSSA	22	619	1105	2453	3633	4264	4778	5179	Europe	Germany								2008
ERR017202	Species	22		IV	non-PSSA	22	619	1484	2452	3632	4263	4777	5178	Europe	Germany								2008
ERR017206	Species	22	28	Negative	non-PSSA	22	874	1603	2649	3930	4606	5150	5562	Europe	Portugal								1997
ERR017210	Species	22	t2235	IV	non-PSSA	22	619	1605	2651	3932	4608	5152	5564	Europe	Portugal								2006
ERR017211	Species	22	t2122	IV	non-PSSA	22	619	1606	2653	3934	4610	5154	5566	Europe	Portugal								2006
ERR017214	Species	22	t3477	IV	non-PSSA	22	619	1117	2600	3856	4523	5064	5474	Europe	Hungary								2003
ERR017219	Species	22	t7979	IV	non-PSSA	22	619	1105	2003	4497	5264	5876	6351	Europe	Denmark								2005
ERR017222	Species	22	t13078	IV	non-PSSA	22	621	1844	3011	4498	5265	5877	6352	Europe	Denmark								2006
ERR017223	Species	22	28	Negative	non-PSSA	22	621	1101	1813	2626	3038	3437	3738	Europe	Denmark								2007
ERR017225	Species	22	28	IV	non-PSSA	22	803	1105	2449	3631	4262	4776	5177	Europe	Germany								2008
ERR017227	Species	22	t458	IV	non-PSSA	22	619	1105	2003	2662	5266	5878	6353	Europe	Denmark								2005
ERR017230	Species	22	t2235	IV	non-PSSA	22	619	1105	2003	4499	5267	5879	6354	Europe	Denmark							1/9/2004	2004
ERR017237	Species	22	t458	IV	non-PSSA	22	619	1117	1817	4500	5268	5880	6355	Europe	Czech Republic								2005
ERR017247	Species	22	t7784	IV	non-PSSA	22	619	1845	3012	4501	5269	5881	6356	Oceania	Australia								2006
ERR017249	Species	22	t2235	IV	non-PSSA	22	619	1099	1811	2624	3036	3435	3736	Oceania	Australia								2006
ERR017250	Species	22	t3477	IV	non-PSSA	22	619	1105	3013	4502	5270	5882	6357	Oceania	Australia							2/9/2006	2006
ERR017251	Species	22	t2235	IV	non-PSSA	22	619	1846	3014	4503	5271	5883	6358	Oceania	Australia								2006
ERR017253	Species	22	28	IV	non-PSSA	22	619	1105	1817	4504	5272	5884	6359	Oceania	Australia								2006
ERR017254	Species	22	t9801	IV	non-PSSA	22	659	1109	2441	3614	4242	4753	5153	Europe	Germany								2007
ERR017255	Species	22		IV	non-PSSA	22	619	1105	2450	3627	4257	4770	5171	Europe	Germany								2007
ERR017256	Species	22	t2235	IV	non-PSSA	22	619	1847	1817	4505	5273	5885	6360	Africa	Nigeria								2002
ERR017257	Species	22	t2235	Negative	non-PSSA	22	896	1643	2709	4040	4754	5305	5727	Africa	Sudan								2007
ERR017258	Species	22	t1258	IV	non-PSSA	22	804	1105	2442	3616	4258	4771	5172	Europe	Germany								2007
ERR017259	Representative	244	t13078	Negative with mecA	non-PSSA	244	1121	1171	2073	5146	6122	6855	7480	Europe	Germany								2007
ERR017261	Species	22	28	IV	non-PSSA	22	806	1105	2451	3630	4261	4775	5176	Europe	Germany								2007
ERR017262	Species	22	t10554	IV	non-PSSA	22	804	1105	2442	3616	5274	4771	6361	Europe	Germany								2007
ERR017265	Species	22	t2235	IV	non-PSSA	22	803	1105	2449	3625	4254	4772	5173	Europe	Germany								2007
ERR017266	Species	22		IV	non-PSSA	22	805	1105	2449	3629	4260	4774	5175	Europe	Germany								2007
ERR017267	Species	22	t3477	IV	non-PSSA	22	619	1483	2440	3615	4255	4769	6362	Europe	Germany								2006
ERR017268	Species	22	28	IV	non-PSSA	22	619	1483	2440	3626	4256	4769	5170	Europe	Germany								2006
ERR017269	Species	22	t7784	IV	non-PSSA	22	619	1483	2440	3615	4255	4766	5167	Europe	Germany								2006
ERR017270	Species	22	28	IV	non-PSSA	22	619	1483	2440	3615	4255	4766	5167	Europe	Germany							11/12/2006	2006
ERR017271	Species	22	28	IV	non-PSSA	22	619	1483	2440	3615	5275	4766	6363	Europe	Germany								2006
ERR017273	Species	22	t7784	IV	non-PSSA	22	619	1483	2440	3615	4255	4767	5168	Europe	Germany								2006
ERR017274	Species	22		IV	non-PSSA	22	619	1482	1817	3624	4253	4764	5165	Europe	Germany								2007
ERR017275	Species	22	t2122	IV	non-PSSA	22	803	1105	2449	3625	4254	4768	5169	Europe	Germany								2006
ERR017277	Species	22	t2235	IV	non-PSSA	22	803	1105	2449	3625	4254	4765	5166	Europe	Germany								2006
ERR017280	Representative	902	t307	Negative with mecA	non-PSSA	902	621	1486	4151	6046	7155	7975	8701	Europe	Germany							22/5/2006	2006
ERR017281	Species	22	t14228	Negative	non-PSSA	22	1002	1848	3015	4506	5276	5886	6364	Europe	Germany								2006
ERR017282	Species	22	t2122	Negative	non-PSSA	22	802	1481	2440	3622	4251	4762	5163	Europe	Germany								2006
ERR017283	Species	22		IV	non-PSSA	22	619	1105	2448	3623	4252	4763	5164	Europe	Germany								2006
ERR017284	Representative	1082	t1612	IV	non-PSSA	1082	619	2694	4222	6133	7249	8079	8820	Europe	Germany								2006
ERR017286	Species	22	t9801	Negative with mecA	non-PSSA	22	621	1480	2447	3621	4250	4761	5162	Europe	Germany								2006
ERR017287	Species	22	28	IV	non-PSSA	22	847	1511	2522	3615	4264	5887	6365	Europe	Germany								2006
ERR017288	Species	22	t9801	Negative with mecA	non-PSSA	22	659	1479	2446	3620	4249	4760	5161	Europe	Germany								2002
ERR017290	Species	22	28	IV	non-PSSA	22	619	1105	2440	3615	4243	4754	5154	Europe	Germany							28/6/2004	2004
ERR017291	Species	22	28	Negative	non-PSSA	22	659	1604	2650	3931	4607	5151	5563	Africa	Namibia								2009
ERR017292	Species	22	16-28	IV	non-PSSA	22	801	1105	2440	3615	4243	4754	5160	Europe	Germany								2004
ERR017293	Species	22	t13078	Negative	non-PSSA	22	800	1478	2445	3619	4248	4759	5159	Europe	Germany								2003
ERR017294	Species	22	26-23-31-29-17	IV	non-PSSA	22	619	1105	3016	4507	4251	5888	6366	Europe	Germany								2003
ERR017295	Species	22	t7784	IV	non-PSSA	22	619	1105	2442	3616	4244	4755	5155	Europe	Germany								2003
ERR017296	Species	22	t9801	IV	non-PSSA	22	659	1477	2443	3617	4246	4757	5157	Europe	Germany								2004
ERR017297	Species	22	t2235	Negative with mecA	non-PSSA	22	659	1109	2444	3618	4247	4758	5158	Europe	Germany								2004
ERR017298	Species	22	t2122	IV	non-PSSA	22	872	1601	2648	3928	4604	5148	5560	Europe	United Kingdom								2004
ERR017299	Species	22	t13078	Negative with mecA	non-PSSA	22	875	1109	2652	3933	4609	5153	5565	Europe	United Kingdom								2004
ERR017300	Species	22	28	IV	non-PSSA	22	619	1849	3017	3934	5277	5889	6367	Europe	Germany							11/2/2003	2003
ERR017600	Species	9	t693	IV	non-PSSA	9	1108	2075	3381	5109	6081	6814	7437
ERR017601	Species	398	t011	Negative	non-PSSA	398	1111	2091	3401	5134	6108	6840	7464
ERR017602	Species	398	24-25	Negative with mecA	non-PSSA	398	1111	2100	3401	6022	7127	7945	8668
ERR017603	Species	398	t011	Negative with mecA	non-PSSA	398	1115	2083	3389	5119	6093	6825	7449
ERR017604	Species	398	t011	Negative with mecA	non-PSSA	398	1111	2078	3399	5132	6106	6838	7462
ERR017605	Species	398	24-25	Negative	non-PSSA	398	1111	2079	3384	5113	6087	6819	7443
ERR017606	Species	398	t108	Negative with mecA	non-PSSA	398	1112	2084	3390	5123	6097	6829	7453
ERR017607	Species	398	t011	V or VII	non-PSSA	398	1111	2094	3404	5112	6116	6848	7473
ERR017608	Species	398	t011	IV	non-PSSA	398	1111	2078	3404	5138	6113	6845	7469
ERR017610	Species	398	t108	Negative with mecA	non-PSSA	398	1112	2084	3395	5128	6102	6834	7458
ERR017612	Species	398	t108	Negative with mecA	non-PSSA	398	1112	2087	3385	5126	6100	6832	7456
ERR017613	Species	398	25	Negative	non-PSSA	398	1114	2082	3388	5118	6092	6824	7448
ERR017614	Species	398	t108	Negative with mecA	non-PSSA	398	1112	2087	3385	6110	7223	8053	8792
ERR017616	Species	398	t108	Negative with mecA	non-PSSA	398	1112	2084	3413	5151	6127	6860	7486
ERR017617	Species	398	24-25	Negative with mecA	non-PSSA	398	1111	2085	3392	5122	6096	6828	7452
ERR017618	Species	22	t9801	Negative with mecA	non-PSSA	22	659	1477	2443	3617	4246	4757	5157
ERR017619	Species	398	24-25	Negative with mecA	non-PSSA	398	1111	2079	3407	5142	6118	6850	7475
ERR017621	Species	398	25	Negative	non-PSSA	398	1118	2093	3403	5136	6110	6842	7466
ERR017622	Species	398	t108	Negative with mecA	non-PSSA	398	1112	2087	3385	5145	6121	6854	7479
ERR017623	Species	398	t779	Negative	non-PSSA	398	1120	2097	3409	5144	6120	6853	7478
ERR017625	Species	398	t4395	Negative	PSSA	398	1111	2095	3406	5141	6117	6849	7474
ERR017626	Species	398	t2922	Negative with mecA	non-PSSA	398	1116	2085	3396	5129	6103	6835	7459
ERR017629	Species	398	t011	Negative with mecA	non-PSSA	398	1113	2078	3386	5115	6089	6821	7445
ERR017632	Species	398	t011	Negative with mecA	non-PSSA	398	1113	2078	3391	5121	6095	6827	7451
ERR017633	Species	398	t2346	Negative with mecA	non-PSSA	398	1111	2078	3405	5139	6114	6846	7470
ERR017636	Species	1375	t011	Negative with mecA	non-PSSA	1375	1119	2078	3404	5137	6112	6844	7468
ERR017638	Species	398	24-25	Negative with mecA	non-PSSA	398	1109	2076	3382	5110	6082	6815	7438
ERR017639	Species	398	t108	Negative with mecA	non-PSSA	398	1112	2084	3390	5125	6099	6831	7455
ERR017641	Species	398	t588	Negative with mecA	non-PSSA	398	1112	2084	3390	5120	6094	6826	7450
ERR017642	Species	398	t108	Negative with mecA	non-PSSA	398	1112	2084	3390	5149	6125	6858	7484
ERR017643	Species	398	t108	Negative with mecA	non-PSSA	398	1112	2720	3390	6177	7306	8138	8887
ERR017644	Species	398	t011	Negative with mecA	non-PSSA	398	1111	2078	3383	5112	6084	6817	7440
ERR017645	Species	398	t108	Negative with mecA	non-PSSA	398	1112	2080	3385	6239	6088	8224	8980
ERR017646	Species	398	t108	Negative with mecA	non-PSSA	398	1112	2080	3385	5114	6088	6820	7444
ERR017648	Species	398	t011	Negative with mecA	non-PSSA	398	1111	2078	3383	5112	6086	6818	7442
ERR017649	Species	398	t779	Negative	PSSA	398	1111	2079	3384	5113	6087	6819	7443
ERR017651	Species	398	t779	Negative with mecA	non-PSSA	398	1111	2100	3401	6022	7127	7945	8668
ERR017660	Species	398	24-25	Negative with mecA	non-PSSA	398	1111	2086	3393	5124	6098	6830	7454
ERR017661	Species	398	t2748	IV	non-PSSA	398	1111	2078	4270	6195	7330	8165	8916
ERR017662	Representative	753	34-24-25	V or VII	non-PSSA	753	1124	2100	3412	5150	6126	6859	7485
ERR023512	Species	239	t037	III	non-PSSA	239	1110	2077	3499	5140	6115	6816	8775
ERR023513	Species	239	t037	III	non-PSSA	239	1110	2077	3379	5140	6115	6847	7472
ERR023514	Species	239	t037	III	non-PSSA	239	1110	2077	3379	5111	6085	6816	7441
ERR023516	Species	239	t037	III	non-PSSA	239	1110	2077	3379	5111	6083	6816	7439
ERR023517	Species	239	t037	III	non-PSSA	239	1110	2077	3379	5111	6115	8211	8966
ERR023518	Species	239	t037	III	non-PSSA	239	1110	2077	3379	5111	6083	6816	7481
ERR023519	Species	239	t037	III	non-PSSA	239	1110	2077	3379	5111	6115	6851	7476
ERR023521	Species	239	t037	III	non-PSSA	239	1110	2077	3379	5111	6111	6843	7467
ERR023522	Species	239	t037	III	non-PSSA	239	1110	2077	4162	5111	6115	6851	8718
ERR023523	Species	239	t037	III	non-PSSA	239	1110	2077	3379	5111	6115	6895	7532
ERR023526	Species	239	t037	III	non-PSSA	239	1126	2102	3415	5153	6129	6862	7488	Asia	Thailand								2008
ERR023531	Species	239	t037	III	non-PSSA	239	1126	2102	3415	5153	6350	6864	7746	Asia	Thailand								2008
ERR023532	Species	239	t037	III	non-PSSA	239	1126	2102	3415	5153	6131	6864	7490	Asia	Thailand								2008
ERR023536	Species	239	t037	III	non-PSSA	239	1126	2102	3415	5153	6129	6890	7525	Asia	Thailand								2008
ERR023862	Species	239	t037	III	non-PSSA	239	1126	2105	3415	5153	6135	6862	7495
ERR023863	Species	239	t037	III	non-PSSA	239	1126	2102	3415	5171	6155	7953	8677	Asia	Thailand								2008
ERR023864	Species	239	t037	III	non-PSSA	239	1110	2077	3379	5111	6115	6874	7502	Asia	Thailand								2008
ERR023865	Species	239	t037	III	non-PSSA	239	1107	2104	3418	5156	6133	6880	7509	Asia	Thailand								2008
ERR023866	Species	239	t037	III	non-PSSA	239	1126	2102	3415	5153	6140	6872	7500	Asia	Thailand								2008
ERR023867	Species	239	t037	III	non-PSSA	239	1107	2104	3418	5156	6133	6866	7492	Asia	Thailand								2008
ERR023868	Species	239	t037	III	non-PSSA	239	1126	2102	3415	5171	6155	6894	7531	Asia	Thailand								2008
ERR023869	Species	239	t037	III	non-PSSA	239	1107	2106	3418	5156	6136	6869	7518	Asia	Thailand								2008
ERR023870	Species	239	t037	III	non-PSSA	239	1107	2106	3418	5156	6136	6869	7496
ERR023871	Species	239	t037	III	non-PSSA	239	1126	2105	3415	5153	6135	6862	7495	Asia	Thailand								2008
ERR023872	Species	239	t037	III	non-PSSA	239	1110	2077	3379	5111	6115	6868	7494	Asia	Thailand								2008
ERR023873	Species	239	t037	III	non-PSSA	239	1126	2102	3415	5171	6155	7953	8677	Asia	Thailand								2008
ERR023875	Species	239	t037	III	non-PSSA	239	1107	2106	3418	6129	6137	7089	8815
ERR023876	Species	239	t037	III	non-PSSA	239	1107	2106	3418	5164	6142	6879	7520
ERR023877	Species	239	t037	III	non-PSSA	239	1110	2077	3379	5111	6147	6883	7515	Asia	Thailand								2008
ERR023878	Species	239	t037	III	non-PSSA	239	1110	2077	3379	5111	6115	6891	7526	Asia	Thailand								2008
ERR023879	Species	239	t037	III	non-PSSA	239	1110	2077	3379	5111	6115	8026	8761	Asia	Thailand								2008
ERR023880	Species	239	t037	III	non-PSSA	239	1107	2106	3422	5166	6145	6880	7512
ERR023881	Species	239	t037	III	non-PSSA	239	1107	2106	3422	5166	6145	6880	7512	Asia	Thailand								2008
ERR023882	Species	239	t037	III	non-PSSA	239	1107	2106	3418	5168	6148	6884	7516	Asia	Thailand								2008
ERR023883	Species	239	t037	III	non-PSSA	239	1107	2106	3418	5168	7138	6884	8683	Asia	Thailand								2008
ERR023884	Species	239	t037	III	non-PSSA	239	1107	2106	3418	5168	6137	6884	8664	Asia	Thailand								2008
ERR023885	Species	239	t037	III	non-PSSA	239	1107	2106	3418	5164	6142	6885	7517
ERR023886	Species	239	t037	III	non-PSSA	239	1107	2106	3418	5164	6142	6879	7508
ERR023888	Species	239	t037	III	non-PSSA	239	1110	2077	3379	5111	6143	6877	7505	Asia	Thailand								2008
ERR023889	Species	239	t037	III	non-PSSA	239	1107	2106	3418	5164	6142	6885	7529
ERR023890	Species	239	t037	III	non-PSSA	239	1110	2077	3379	5111	6115	6816	7510
ERR023891	Species	239	t037	III	non-PSSA	239	1110	2077	3379	5111	6115	6816	7513
ERR023892	Species	239	t037	III	non-PSSA	239	1107	2106	3418	5161	6142	6875	7503
ERR023893	Species	239	t037	III	non-PSSA	239	1107	2106	3418	5164	6142	6879	7507
ERR023894	Species	239	t037	III	non-PSSA	239	1110	2109	3379	5162	6115	6876	7504
ERR023896	Species	239	t037	III	non-PSSA	239	1128	2107	3420	6200	6139	8171	8922
ERR023897	Species	239	t037	III	non-PSSA	239	1128	2107	3420	5159	6139	6871	7499
ERR023899	Species	239	t037	III	non-PSSA	239	1107	2106	3418	5156	6136	6869	7518	Asia	Thailand								2008
ERR023900	Species	239	t037	III	non-PSSA	239	1107	2106	3418	5158	6138	6870	7498
ERR023901	Species	239	t037	III	non-PSSA	239	1107	2106	3418	5156	6136	6869	7518	Asia	Thailand								2008
ERR023902	Species	239	t037	III	non-PSSA	239	1107	2106	3418	5168	6137	7950	8674	Asia	Thailand								2008
ERR023903	Species	239	t037	III	non-PSSA	239	1107	2106	3418	5156	6136	6869	7518	Asia	Thailand								2008
ERR023904	Species	239	t037	III	non-PSSA	239	1107	2104	3418	5156	6153	6880	7528	Asia	Thailand								2008
ERR023905	Species	239	t037	III	non-PSSA	239	1107	2106	3418	5158	6137	6870	7497	Asia	Thailand								2008
ERR023906	Species	239	t037	III	non-PSSA	239	1107	2106	3418	5158	6137	6870	7497	Asia	Thailand								2008
ERR023907	Species	239	t037	III	non-PSSA	239	1126	2102	3415	5163	6144	6878	7506	Asia	Thailand								2008
ERR023908	Species	757	t037	III	non-PSSA	757	1129	2108	3421	5160	6141	6873	7501	Asia	Thailand								2008
ERR023909	Species	757	t037	III	non-PSSA	757	1129	2108	3421	5160	6141	6873	7501	Asia	Thailand								2008
ERR023910	Species	239	t037	III	non-PSSA	239	1107	2106	3418	5158	6137	6892	7527
ERR024668	Species	239	t030	III	non-PSSA	239	1125	2111	3424	5167	6149	6886	7519	Asia	Turkey								2007
ERR024669	Species	239	t632	III	non-PSSA	239	1127	2101	3417	5155	6132	6865	7491
ERR024670	Species	737	t3638	Negative with mecA	non-PSSA	737	1137	2598	4093	5976	7077	7891	8609	South America	Brazil				clinical	Homo sapiens			1993
ERR024671	Species	239	t632	III	non-PSSA	239	1127	2101	3417	5155	6150	6865	7521	Asia	Turkey								2009
ERR024672	Species	239	t030	III	non-PSSA	239	1125	2112	3425	5169	6151	6887	7522	Asia	Turkey								2007
ERR024673	Species	239	t030	III	non-PSSA	239	1125	2112	3426	5169	6151	8116	8863	Asia	Turkey								2007
ERR024674	Species	239	t030	III	non-PSSA	239	1125	2112	3426	5169	6152	6888	7523	Asia	Turkey								2007
ERR024675	Species	239	t030	III	non-PSSA	239	1125	2111	3424	5167	6149	7936	8658	Asia	Turkey								2007
ERR024677	Species	239	t030	III	non-PSSA	239	1125	2101	3419	5157	6134	6889	7524
ERR024678	Species	239	t030	III	non-PSSA	239	1125	2101	3419	5157	6134	6867	7493	Asia	Turkey								2008
ERR024679	Species	239	t030	III	non-PSSA	239	1125	2101	3419	5157	7402	8251	9011	Asia	Turkey								2009
ERR024681	Species	239	t1192	III	non-PSSA	239	1125	2101	3414	5152	6128	6861	7487	Asia	Turkey								2006
ERR024682	Species	239	t030	III	non-PSSA	239	1125	2103	3416	5154	6130	6863	7489	Asia	Turkey								2007
ERR024683	Species	239	t030	III	non-PSSA	239	1125	2111	3423	5167	6146	6882	7514	Asia	Turkey								2007
ERR024684	Species	239	t030	III	non-PSSA	239	1125	2113	3414	5170	6154	6893	7530	Asia	Turkey								2007
ERR024685	Species	239	t030	III	non-PSSA	239	1125	2110	3416	5165	6130	6881	7511	Asia	Turkey								2006
ERR024686	Species	239	t030	III	non-PSSA	239	1125	2110	3416	6026	6130	6863	8673
ERR024687	Species	239	t632	III	non-PSSA	239	1132	2111	3436	5182	6166	6906	7543	Asia	Turkey								2006
ERR024688	Species	239	t030	III	non-PSSA	239	1125	2134	3414	5214	6202	6945	7583	Asia	Turkey								2006
ERR024690	Species	239	t030	III	non-PSSA	239	1125	2112	3431	5177	6161	6901	7538
ERR024691	Species	239	t030	III	non-PSSA	239	1125	2110	4341	6284	6130	6863	9043	Asia	Turkey								2007
ERR024692	Species	239	t030	III	non-PSSA	239	1125	2123	3441	5189	6173	6913	7551	Asia	Turkey								2007
ERR024958	Species	239	t037	III	non-PSSA	239	1128	2115	3429	5174	6158	6898	7535	Asia	Thailand								2007
ERR024959	Species	239	t037	III	non-PSSA	239	1139	2133	4280	5215	7342	8178	8930
ERR024960	Representative	1283	t037	III	non-PSSA	1283	1130	2114	3428	5173	6157	6897	7534
ERR024961	Species	239	t037	III	non-PSSA	239	1107	2120	3456	5205	6191	6933	7571
ERR024962	Species	239	t037	Negative	non-PSSA	239	1107	2120	3379	5175	6169	6909	7546	Asia	Malaysia								1996
ERR024963	Species	239	t037	Negative	non-PSSA	239	1567	2759	4318	6255	7398	8245	9005	Asia	Malaysia								1996
ERR024964	Species	239	t037	III	non-PSSA	239	1107	2120	3379	5187	6171	6911	7549	Asia	Malaysia								1996
ERR024966	Species	239	t037	III	non-PSSA	239	1107	2116	3379	5175	6159	6899	7536	Asia	Malaysia								1996
ERR024967	Representative	368	t425	III	non-PSSA	368	1131	2125	3443	5191	6175	6915	7553	Europe	Denmark								2006
ERR024968	Species	239	t037	III	non-PSSA	239	1139	2133	3462	5213	6201	6944	7582	South America	Argentina								1996
ERR024970	Species	239	t030	III	non-PSSA	239	1125	2121	3438	5184	6168	6908	7545
ERR024971	Species	239	t037		non-PSSA	239	1139	2284	4199	6106	7219	8049	8788	Europe	France								1900
ERR024972	Species	239	t037	III	non-PSSA	239	1126	2118	3433	5179	6163	6903	7540	Europe	Denmark								2006
ERR024973	Species	239	t037	III	non-PSSA	239	1125	2132	3457	5207	6193	6935	7573	Africa	Egypt								2005
ERR024974	Species	239	t030	III	non-PSSA	239	1125	2112	3455	5177	6190	6932	7570	Asia	Turkey								2007
ERR024975	Species	239	t030	III	non-PSSA	239	1125	2119	3434	5180	6164	6904	7541
ERR024976	Species	239	t030	III	non-PSSA	239	1125	2110	3416	5203	6187	6929	7567	Asia	Turkey								1900
ERR024977	Species	239	t030	III	non-PSSA	239	1125	2101	3432	5178	6162	6902	7539	Asia	Turkey								1900
ERR024979	Species	239	t030	III	non-PSSA	239	1125	2110	3416	5203	6187	6929	7567	Asia	Turkey								1900
ERR024980	Species	239	t421	III	non-PSSA	239	1128	2131	3452	5200	6185	6926	7564	Europe	Germany								1996
ERR024981	Species	239	t037	III	non-PSSA	239	1139	2723	4261	5482	7315	8148	8898	Europe	Spain								1996
ERR024984	Species	239	t037	III	non-PSSA	239	1107	2120	3435	5181	6165	6905	7542	Asia	Malaysia								1996
ERR024986	Species	368	t425	III	non-PSSA	368	1131	2125	3443	6165	7287	8115	8862	Asia	Sri Lanka								2006
ERR024987	Species	239	t037	III	non-PSSA	239	1131	2130	3451	5198	6183	6924	7562
ERR024988	Species	239	t037	III	non-PSSA	239	1110	2288	4331	6273	7419	8268	9028	Asia	Vietnam								2004
ERR024989	Species	239	t4866	III	non-PSSA	239	1126	2118	3460	5210	6196	6938	7576	Europe	Denmark								2009
ERR024990	Species	239	t037	III	non-PSSA	239	1128	2654	4159	6054	7165	7987	8714									5/1/2005	2005
ERR024992	Species	239	t037	Negative with mecA	non-PSSA	239	1131	2646	4149	6044	7153	7973	8699	Asia	India								2006
ERR024993	Species	241	t037		non-PSSA	241	1133	2122	3440	5188	6172	6912	7550	Asia	Syria								2006
ERR024994	Species	239	t037	III	non-PSSA	239	1136	2128	3448	5196	6181	6921	7559	Asia	China								2008
ERR025795	Species	239	t037	III	non-PSSA	239	1135	2127	3446	5194	6178	6918	7556	Europe	Poland								1996
ERR025796	Species	239	t037	III	non-PSSA	239	1131	2117	3461	5212	6199	6942	7580	Europe	Lithuania								1996
ERR025798	Species	239	t037	III	non-PSSA	239	1139	2133	3462	5215	6203	6946	7584	South America	Argentina								1996
ERR025799	Species	239	t037	III	non-PSSA	239	1139	2133	4327	6268	7412	8261	9021	South America	Argentina								1996
ERR025800	Species	241	t037	III	non-PSSA	241	1134	2744	4296	6224	7364	8203	8958	Europe	United Kingdom								1996
ERR025801	Species	241	t037	III	non-PSSA	241	1134	2124	3442	5190	6174	6914	7552	Europe	Germany								1996
ERR025803	Species	239	t037	III	non-PSSA	239	1126	2118	3433	5185	6163	6903	7547	Europe	Denmark								2006
ERR025804	Species	239	t037	III	non-PSSA	239	1131	2117	3461	5176	6198	6941	7579	Europe	Lithuania								1996
ERR025805	Species	239	t037	III	non-PSSA	239	1131	2117	3430	5176	6160	6900	7537	Europe	Lithuania								1996
ERR026003	Species	239	t030		non-PSSA	239	1125	2101	3459	5209	6195	6937	7575	Asia	Turkey								2008
ERR026007	Species	239	t030	III	non-PSSA	239	1125	2111	3437	5183	6167	6907	7544	Asia	Turkey								2008
ERR026008	Species	239	t030	III	non-PSSA	239	1125	2112	3426	5169	6200	6943	7581	Asia	Turkey								2008
ERR026009	Species	239	t030	III	non-PSSA	239	1125	2101	3414	5204	6188	6930	7568	Asia	Turkey								2008
ERR026010	Species	239	t030	III	non-PSSA	239	1125	2112	3439	5186	6170	6910	7548	Asia	Thailand								2007
ERR026012	Species	239	t030	III	non-PSSA	239	1125	2112	4247	6163	7284	8113	8859	Asia	Turkey								2006
ERR026013	Species	239	t030	III	non-PSSA	239	1132	2111	3436	5199	6184	6925	7563
ERR026648	Species	239	t030	III	non-PSSA	239	1125	2101	3414	5206	6192	6934	7572
ERR026649	Species	239	t030	III	non-PSSA	239	1125	2126	3444	5192	6180	6939	7577	Asia	Turkey								2009
ERR026650	Species	239	t030	III	non-PSSA	239	1125	2112	3454	5202	6186	6928	7566	Asia	Thailand							12/5/2009	2009
ERR026651	Species	239	t030	III	non-PSSA	239	1125	2126	3444	5192	6180	6920	9044	Asia	Turkey								2009
ERR026652	Species	239	t030	III	non-PSSA	239	1125	2112	3453	5201	6156	6927	7565	Asia	Turkey								2009
ERR026653	Species	239	t030	III	non-PSSA	239	1125	2112	3427	5211	6197	6940	7578	Asia	Turkey								2009
ERR026654	Species	239	t030	III	non-PSSA	239	1138	2112	3458	5208	6194	6936	7574
ERR026655	Species	239	t030	III	non-PSSA	239	1125	2112	3447	5195	6179	6919	7557	Asia	Turkey								2009
ERR026657	Species	239	t030	III	non-PSSA	239	1125	2126	3444	5192	6180	6920	7558
ERR026658	Species	239	t030	III	non-PSSA	239	1125	2126	3444	5192	6176	6916	7554	Asia	Turkey								2009
ERR026659	Species	239	t030	III	non-PSSA	239	1125	2126	3449	5192	6180	6922	7560
ERR026661	Species	737	t13078	IV	non-PSSA	737	1137	2129	3450	5197	6182	6923	7561
ERR026662	Species	239	t030	III	non-PSSA	239	1125	2112	3445	5193	6177	6917	7555	Asia	Turkey								2008
ERR026663	Species	239	t030	III	non-PSSA	239	1125	2112	4181	6080	6179	6919	8747	Asia	Turkey								2008
ERR026664	Species	239	t030	III	non-PSSA	239	1125	2112	3427	5172	6156	6896	7533	Asia	Turkey								2008
ERR026665	Species	239	t030	III	non-PSSA	239	1125	2112	3427	5172	6189	6931	7569	Asia	Turkey								2008
ERR026666	Species	239	t030	III	non-PSSA	239	1125	2147	3487	5246	6235	6985	7624	Asia	Turkey								2008
ERR026667	Species	239	t030	III	non-PSSA	239	1125	2112	3445	5193	6177	6917	7555	Asia	Turkey								2008
ERR026669	Species	239	t030	III	non-PSSA	239	1125	2112	3445	5193	6177	6968	7607	Asia	Turkey								2008
ERR026670	Species	22	t13078	Negative	non-PSSA	22	621	2144	3482	5240	6227	6977	7616
ERR026671	Species	239	t030	III	non-PSSA	239	1125	2148	3488	5247	6236	6986	7625
ERR026673	Species	8	t197	Negative	non-PSSA	8	1151	2150	3490	5249	6238	6988	7628
ERR026674	Species	239	t030	III	non-PSSA	239	1125	2112	3427	5216	6156	6947	7585	Asia	Turkey								2007
ERR026675	Species	239	t030	III	non-PSSA	239	1125	2112	3447	5235	6222	6970	7609	Asia	Turkey								2006
ERR026676	Species	239	t030	III	non-PSSA	239	1125	2112	3427	5172	6156	6976	7615	Asia	Turkey								2006
ERR026677	Species	239	t030	III	non-PSSA	239	1125	2112	3427	5216	6156	6947	7585	Asia	Turkey								2007
ERR026679	Species	239	t030	III	non-PSSA	239	1148	2112	3427	5172	6156	6972	7611	Asia	Turkey								2007
ERR026680	Species	239	t030	III	non-PSSA	239	1125	2112	3427	5172	6156	7909	8627	Asia	Thailand							21/4/2007	2007
ERR026683	Representative	1177	t030	III	non-PSSA	1177	1145	2112	3476	5229	6216	6962	7601	Asia	Turkey								2007
ERR026684	Species	239	t632	III	non-PSSA	239	1125	2112	3478	5231	6217	6964	7603	Asia	Turkey								2007
ERR026686	Species	239	t030	III	non-PSSA	239	1125	2101	3414	5214	6218	6965	7604
ERR026687	Species	239	t030	III	non-PSSA	239	1125	2112	3445	5172	6156	6917	7626	Asia	Turkey								2006
ERR026688	Species	239	t030	III	non-PSSA	239	1125	2101	3414	5152	6242	6992	7632	Asia	Turkey								2008
ERR026689	Species	239	t030	III	non-PSSA	239	1125	2101	3483	5214	6228	6978	7617
ERR026690	Species	239	t030	III	non-PSSA	239	1125	2112	3474	5172	6156	6960	7599	Asia	Thailand							5/4/2006	2006
ERR026692	Species	239	t030	III	non-PSSA	239	1125	2112	3427	5172	6156	8163	8914	Asia	Turkey								2006
ERR026693	Species	97	t1236	Negative	PSSA	97	1150	2145	3485	5244	6233	6983	7622
ERR026695	Species	239	t030	III	non-PSSA	239	1146	2112	3477	5230	6156	6963	7602	Asia	Turkey								2006
ERR026696	Species	46	t065	Negative	non-PSSA	46	1141	2135	3465	5218	6206	6950	7588
ERR026697	Species	239	t030	III	non-PSSA	239	1125	2112	3445	5172	6156	6956	7595	Asia	Turkey								2006
ERR026699	Species	239	t030	III	non-PSSA	239	1125	2101	3414	5233	6220	6967	7606
ERR026700	Species	239	t030	III	non-PSSA	239	1125	2112	3463	5169	6204	6948	7586
ERR026701	Species	239	t030	III	non-PSSA	239	1143	2101	3470	5224	6211	6955	7594	Asia	Turkey								2007
ERR026702	Species	239	t030	III	non-PSSA	239	1125	2112	3426	5169	6229	6979	7618
ERR026703	Species	239	t030	III	non-PSSA	239	1125	2134	3414	6104	6202	8045	8784	Asia	Turkey								2009
ERR026704	Species	239	t030	III	non-PSSA	239	1125	2101	3414	5234	6221	6969	7608
ERR026705	Species	239	t030	III	non-PSSA	239	1125	2101	3492	5252	6241	6991	7631	Asia	Turkey								2006
ERR026706	Species	239	t030	III	non-PSSA	239	1143	2101	3414	5214	7149	7969	8694	Asia	Turkey								2006
ERR026708	Species	239	t632	III	non-PSSA	239	1125	2149	3489	5248	6237	6987	7627	Asia	Turkey								2006
ERR026709	Species	239	t030	III	non-PSSA	239	1125	2111	3436	6013	7115	7932	8652	Asia	Turkey								2006
ERR026710	Species	239	t030	III	non-PSSA	239	1143	2101	3470	5224	6211	6955	7594	Asia	Thailand							4/4/2007	2007
ERR029342	Species	22	t3477	IV	non-PSSA	22	619	1621	1817	3982	4666	5259	5677	Asia	Singapore								2006
ERR029343	Species	22	t3477	IV	non-PSSA	22	619	1621	1817	3984	5278	5890	6368	Asia	Singapore								2004
ERR029344	Species	22	t3477	IV	non-PSSA	22	619	1627	1817	3984	4692	5241	5656	Asia	Singapore								2007
ERR029345	Species	22	t1258	IV	non-PSSA	22	619	1314	1817	4000	4702	5251	5668	Asia	Singapore								2007
ERR029346	Species	22	t3477	IV	non-PSSA	22	619	1630	1817	4001	4703	5252	5669	Asia	Singapore								2006
ERR029347	Species	22	t2235	IV	non-PSSA	22	619	1621	1817	3984	4691	5240	5655	Asia	Singapore								2006
ERR029348	Species	22	t1258	IV	non-PSSA	22	619	1105	1817	3985	5279	5891	6369	Asia	Singapore								2006
ERR029349	Species	22	t2235	IV	non-PSSA	22	619	1626	1817	3984	4690	5239	5654	Asia	Singapore								2006
ERR029350	Species	22	t3477	IV	non-PSSA	22	619	1621	1817	3984	4694	5243	5658	Asia	Singapore								2004
ERR029351	Species	22	t2235	IV	non-PSSA	22	619	1105	1817	3985	4671	5215	5629	Asia	Singapore								2004
ERR029352	Species	22	t3477	IV	non-PSSA	22	619	1621	1817	4508	4666	5892	6370	Asia	Singapore								2005
ERR029353	Species	22	t1977	IV	non-PSSA	22	619	1105	2691	3985	4697	5893	6371	Asia	Singapore								2004
ERR029355	Species	22	t3477	IV	non-PSSA	22	883	1621	1817	3984	4672	5216	5630	Asia	Singapore								2007
ERR029356	Species	22	t1258	IV	non-PSSA	22	619	1621	1817	3991	4684	5228	5642	Asia	Singapore								2008
ERR029357	Species	22	t3477	IV	non-PSSA	22	619	1621	1817	3984	4695	5244	5659	Asia	Singapore								2008
ERR029358	Species	22	t1258	IV	non-PSSA	22	885	1105	2685	3989	4678	5222	5636	Asia	Singapore								2008
ERR029359	Species	22	t2235	IV	non-PSSA	22	619	1621	1817	3984	4710	5244	6372	Asia	Singapore								2007
ERR029360	Species	22	t1258	IV	non-PSSA	22	889	1105	1817	3985	4705	5254	5671	Asia	Singapore								2007
ERR029361	Species	22	t849	IV	non-PSSA	22	619	1105	1817	3985	4707	5256	5673	Asia	Singapore								2005
ERR029362	Species	22	t3477	IV	non-PSSA	22	888	1621	1817	3984	4666	5237	5652	Asia	Singapore								2005
ERR029363	Species	22	t379	IV	non-PSSA	22	619	1621	1817	4509	5280	5894	6373	Asia	Singapore								2005
ERR029364	Species	22	t2122	IV	non-PSSA	22	619	1621	1817	3984	4669	5213	5627	Asia	Singapore								2004
ERR029365	Species	22	t3477	IV	non-PSSA	22	619	1621	1817	3984	4683	5227	5641	Asia	Singapore								2004
ERR029366	Species	22	t3477	IV	non-PSSA	22	619	1621	1817	3984	4679	5223	5637	Asia	Singapore								2004
ERR029368	Species	22	t3477	IV	non-PSSA	22	885	1105	2685	3989	4678	5222	5636	Asia	Singapore								2008
ERR029369	Species	22	t3477	IV	non-PSSA	22	619	1105	1817	3985	4670	5214	5628	Asia	Singapore								2004
ERR029370	Species	22	17-25-16-28	IV	non-PSSA	22	619	1621	1817	3984	4666	5229	5643	Asia	Singapore								2004
ERR029371	Species	22	t3477	IV	non-PSSA	22	619	1105	1817	4510	5281	5895	6374	Asia	Singapore								2005
ERR029372	Species	22	t2235	IV	non-PSSA	22	619	1621	1817	3987	4675	5219	5633	Asia	Singapore								2008
ERR029373	Species	22	t3477	IV	non-PSSA	22	619	1624	1817	3985	4666	5233	5647	Asia	Singapore								2005
ERR029374	Species	22	t3477	IV	non-PSSA	22	619	1621	1817	3990	4680	5224	5638	Asia	Singapore								2005
ERR029375	Species	22	t3477	IV	non-PSSA	22	619	1105	1817	4014	4722	5273	5691	Asia	Singapore								2009
ERR029376	Species	22	t379	IV	non-PSSA	22	619	1105	1817	4014	4722	5273	5691	Asia	Singapore								2009
ERR029377	Species	22	t2235	IV	non-PSSA	22	619	1105	1817	4014	4722	5273	5691	Asia	Singapore								2009
ERR029378	Species	22	t458	IV	non-PSSA	22	619	1621	1817	3984	4681	5225	5639	Asia	Singapore								2009
ERR029379	Species	22	t3477	IV	non-PSSA	22	619	1621	1817	3984	4710	5260	5678	Asia	Singapore								2009
ERR029381	Species	22	t3477	IV	non-PSSA	22	619	1621	2696	4005	4711	5261	5679	Asia	Singapore								2004
ERR029383	Species	22	t379	IV	non-PSSA	22	619	1621	2682	3982	4666	5210	5626	Asia	Singapore								2003
ERR029384	Species	22	t3477	IV	non-PSSA	22	619	1105	1817	3983	4667	5896	6375	Asia	Singapore								2003
ERR029385	Species	22	t3477	IV	non-PSSA	22	619	1622	1817	3984	4676	5220	5634	Asia	Singapore								2004
ERR029386	Species	22	t2235	IV	non-PSSA	22	619	1105	3018	4511	5282	5897	6376	Asia	Singapore								2010
ERR029387	Species	22	t2235	IV	non-PSSA	22	619	1621	1817	3984	4712	5262	5680	Asia	Singapore								2010
ERR029388	Species	22	t458	IV	non-PSSA	22	619	1621	2697	4010	4718	5268	5686	Asia	Singapore								2010
ERR029389	Species	22	t458	IV	non-PSSA	22	619	1621	2697	4010	4718	5268	5686	Asia	Singapore								2010
ERR029390	Species	22	t458	IV	non-PSSA	22	619	1621	2224	4512	5283	5268	6377	Asia	Singapore								2010
ERR029391	Species	22	t3477	IV	non-PSSA	22	619	1105	2691	3985	4697	5898	6378	Asia	Singapore								2004
ERR029392	Species	22	t3477	IV	non-PSSA	22	619	1621	1817	3986	4674	5218	5632	Asia	Singapore								2005
ERR029457	Species	239	t037	III	non-PSSA	239	1107	2120	3481	5239	6226	6975	7614	Asia	Singapore								2001
ERR029458	Species	239	t037	III	non-PSSA	239	1107	2136	3466	5219	6207	6951	7589	Asia	Singapore								2005
ERR029459	Species	239	t037	III	non-PSSA	239	1107	2136	3466	5221	6207	6951	7591	Asia	Singapore								2005
ERR029460	Species	239	t037	III	non-PSSA	239	1107	2120	4342	6285	7433	8282	9045	Asia	Singapore	Singapore							2008
ERR029461	Species	239	t037	III	non-PSSA	239	1107	2120	3475	5251	7262	8093	8834	Asia	Singapore								2008
ERR029462	Representative	1545	t037	III	non-PSSA	1545	1140	2120	3464	5217	6205	6949	7587	Asia	Singapore								2008
ERR029463	Species	22	t3477	IV	non-PSSA	22	619	1621	2684	3988	4677	5221	5635	Asia	Singapore								2008
ERR029464	Species	239	t037	III	non-PSSA	239	1142	2138	3468	5222	6209	6953	7592	Asia	Singapore								2008
ERR029465	Species	239	t037	III	non-PSSA	239	1107	2139	3469	5223	6210	6954	7593	Asia	Singapore								2001
ERR029466	Species	239	t037	III	non-PSSA	239	1107	2137	3467	5220	6208	6952	7590	Asia	Singapore								2001
ERR029467	Species	239	t037	III	non-PSSA	239	1107	2136	3466	5221	6207	6951	7591	Asia	Singapore								2005
ERR029469	Species	239	t037	III	non-PSSA	239	1149	2143	3480	5238	6225	6974	7613	Asia	Singapore								2009
ERR029470	Species	239	t037	III	non-PSSA	239	1107	2146	3486	5245	6234	6984	7623	Asia	Singapore	Singapore							2010
ERR029471	Species	239	t037	III	non-PSSA	239	1107	2120	3479	6083	6224	8018	8753	Asia	Singapore								2010
ERR029472	Species	239	t037	Negative	non-PSSA	239	1107	2120	3475	5243	6232	6982	7621	Asia	Singapore								2009
ERR029473	Species	239	t037	III	non-PSSA	239	1107	2120	3475	6260	7404	8253	9013	Asia	Singapore								2009
ERR029474	Species	45	t1081	V or VII	non-PSSA	45	1144	2141	3473	6116	7230	6959	8799	Asia	Singapore								2009
ERR029475	Species	22	t3477	IV	non-PSSA	22	886	1623	2686	3993	4686	5231	5645	Asia	Singapore								2008
ERR029476	Species	239	t037	III	non-PSSA	239	1107	2140	3471	5225	6212	6957	7596	Asia	Singapore								2005
ERR029477	Species	239	t037	Negative with mecA	non-PSSA	239	1107	2142	3484	5241	6230	6980	7619	Asia	Singapore								2010
ERR029478	Species	239	t421	III	non-PSSA	239	1107	2120	3479	5237	6224	6973	7612	Asia	Singapore								2010
ERR029479	Species	239	t037	III	non-PSSA	239	1107	2120	3475	5236	6223	6971	7610	Asia	Singapore								2010
ERR030146	Species	22	t3477	IV	non-PSSA	22	619	1105	1817	3983	4667	5211	5624	Asia	Singapore								2003
ERR030147	Species	22	t3477	IV	non-PSSA	22	619	1621	1817	4513	5284	5899	6379	Asia	Singapore								2005
ERR030148	Species	22	t3477	IV	non-PSSA	22	619	1625	2690	3985	4670	5238	5653	Asia	Singapore								2006
ERR030149	Species	22	t3477	IV	non-PSSA	22	619	1621	1817	3984	4700	5249	5665	Asia	Singapore								2007
ERR030150	Species	22	t3477	IV	non-PSSA	22	619	1621	1817	3984	4668	5212	5625	Asia	Singapore								2003
ERR030151	Species	22	t3477	IV	non-PSSA	22	619	1621	1817	3982	4666	5210	5623	Asia	Singapore								2003
ERR030152	Species	22	t3477	IV	non-PSSA	22	619	1621	2693	4003	4708	5257	5674	Asia	Singapore								2005
ERR030153	Species	22	t3477	IV	non-PSSA	22	619	1621	1817	3992	4685	5230	5644	Asia	Singapore								2006
ERR030154	Species	22	t7784	IV	non-PSSA	22	619	1850	1817	4514	5285	5900	6380	Asia	Singapore								2007
ERR030155	Species	239	t037	III	non-PSSA	239	1107	2158	3511	5256	7193	8017	8752	Asia	Singapore								2008
ERR030156	Species	22	17-25-16-28	IV	non-PSSA	22	619	1621	1817	4012	4666	5270	5688	Asia	Singapore								2009
ERR030157	Representative	176	t037	III	non-PSSA	176	1147	2120	3475	5232	6219	6966	7605	Asia	Singapore								2010
ERR030159	Species	239	t037	III	non-PSSA	239	1107	2151	3493	5253	6243	6993	7633	Asia	Singapore								2008
ERR030160	Species	22	t458	IV	non-PSSA	22	619	1621	1817	3984	4696	5237	5660	Asia	Singapore								2005
ERR030161	Species	22	t3213	IV	non-PSSA	22	619	1621	1817	3995	4688	5235	5649	Asia	Singapore								2006
ERR030162	Species	22	t3477	IV	non-PSSA	22	619	1628	1817	3998	4698	5247	5663	Asia	Singapore								2007
ERR030163	Species	22	t379	IV	non-PSSA	22	619	1629	1817	4008	4716	5266	5684	Asia	Singapore								2009
ERR030164	Species	45	t1081	V or VII	non-PSSA	45	1144	2141	3473	6245	7386	8231	8987	Asia	Singapore								2010
ERR030165	Species	22	t3477	IV	non-PSSA	22	619	1621	3019	3984	4666	5901	6381	Asia	Singapore								2005
ERR030166	Species	22	t3477	IV	non-PSSA	22	887	1621	2688	3996	4689	5227	5650	Asia	Singapore								2006
ERR030167	Species	22	t3477	IV	non-PSSA	22	619	1629	1817	3999	4699	5248	5664	Asia	Singapore								2008
ERR030168	Species	239	t037	Negative with mecA	non-PSSA	239	1107	2120	3475	5242	6231	6981	7620	Asia	Singapore								2008
ERR030169	Species	45	t1081	V or VII	non-PSSA	45	1144	2141	3473	5227	6214	6959	7598	Asia	Singapore								2009
ERR030170	Species	239	15-12-16-02-227-17-24	III	non-PSSA	239	1107	2120	3491	5250	6239	6989	7629	Asia	Singapore	Singapore							2010
ERR030172	Species	239	t037	Negative with mecA	non-PSSA	239	1107	2120	3472	5226	6213	6958	7597	Asia	Singapore								2008
ERR030173	Species	239	t037	Negative with mecA	non-PSSA	239	1107	2120	3475	5251	6240	6990	7630	Asia	Singapore								2006
ERR030174	Species	239	t037	III	non-PSSA	239	1107	2120	3475	6187	7320	8153	8903	Asia	Singapore								2008
ERR030175	Species	22	t379	IV	non-PSSA	22	619	1621	1817	4002	4704	5253	5670	Asia	Singapore								2009
ERR030176	Species	239	t037	III	non-PSSA	239	1107	2120	3475	5251	7290	8119	8867	Asia	Singapore								2009
ERR030177	Species	239	t037	Negative with mecA	non-PSSA	239	1107	2142	3475	5228	6215	6961	7600	Asia	Singapore								2010
ERR030178	Species	239	t037	III	non-PSSA	239	1155	2164	3515	5285	6282	7034	7674	Asia	Singapore								2005
ERR030179	Species	22	t3477	IV	non-PSSA	22	619	1621	2692	3984	4706	5255	5672	Asia	Singapore								2006
ERR030180	Species	22	t3477	IV	non-PSSA	22	619	1105	1817	3985	5286	5902	6382	Asia	Singapore								2007
ERR030181	Species	22	t7979	IV	non-PSSA	22	619	1314	1817	3997	4693	5242	5657	Asia	Singapore								2008
ERR030182	Species	239	t037	III	non-PSSA	239	1107	2120	3475	5279	6274	7026	7666	Asia	Singapore								2009
ERR030183	Species	239	t037	III	non-PSSA	239	1156	2165	3518	5288	6285	7037	7677	Asia	Singapore								2010
ERR030185	Species	22	t1258	IV	non-PSSA	22	619	1621	1817	3984	4715	5265	5683	Asia	Singapore								2010
ERR030186	Species	239	t037	III	non-PSSA	239	1107	2120	3499	5260	6250	7001	7641	Asia	Singapore								2000
ERR030187	Species	239	t037	Negative with mecA	non-PSSA	239	1110	2161	3513	5175	6273	7025	7665	Asia	Singapore								2000
ERR030188	Species	239	t037	III	non-PSSA	239	1107	2157	3509	5274	6265	7016	7656	Asia	Singapore								2005
ERR030189	Species	239	t037	III	non-PSSA	239	1107	2120	3475	5277	6276	7028	7668	Asia	Singapore								2003
ERR030190	Species	239	t037	III	non-PSSA	239	1107	2120	3475	5277	6276	7028	7668	Asia	Singapore	Singapore							2003
ERR030191	Species	239	t037	III	non-PSSA	239	1107	2120	3499	5280	6275	7027	7667	Asia	Singapore								2000
ERR030192	Species	239	t037	III	non-PSSA	239	1107	2120	3475	5264	6254	7005	7645	Asia	Singapore								2006
ERR030193	Species	239	t037	III	non-PSSA	239	1107	2136	3517	5287	6284	7036	7676	Asia	Singapore								2006
ERR030194	Species	239	t037	III	non-PSSA	239	1107	2120	3498	5283	6279	7031	7671	Asia	Singapore								2006
ERR030195	Species	239	t037	III	non-PSSA	239	1107	2163	3514	5282	6278	7030	7670	Asia	Singapore								2006
ERR030196	Species	239	t037	III	non-PSSA	239	1107	2162	3486	5281	6277	7029	7669	Asia	Singapore								2006
ERR030198	Species	239	t037	III	non-PSSA	239	1107	2120	3475	5277	6270	7021	7661	Asia	Singapore								2004
ERR030199	Species	239	t037	III	non-PSSA	239	1570	2151	3493	6262	7406	8255	9015	Asia	Singapore								2007
ERR030200	Species	239	t037	III	non-PSSA	239	1107	2160	3511	5256	6272	7024	7664	Asia	Singapore	Singapore							2007
ERR030201	Species	239	t037	Negative with mecA	non-PSSA	239	1107	2120	3475	5272	6263	7014	7654	Asia	Singapore								2007
ERR030202	Species	239	t037	III	non-PSSA	239	1107	2120	3475	5277	6270	7022	7662	Asia	Singapore								2004
ERR030203	Species	239	t037	III	non-PSSA	239	1107	2120	3486	5284	6281	7033	7673	Asia	Singapore								2001
ERR030204	Species	239	t037	III	non-PSSA	239	1107	2155	3505	5267	6258	7009	7649	Asia	Singapore								2000
ERR030205	Species	239	t037	III	non-PSSA	239	1107	2120	3481	5239	6226	7000	7640	Asia	Singapore								2001
ERR030206	Species	78	t237	IV	non-PSSA	78	1154	2159	3512	5278	6271	7023	7663	Asia	Singapore								2004
ERR030207	Species	5	t002	II	non-PSSA	5	1087	2059	3503	5266	6256	7007	7647	Asia	Singapore								2004
ERR030208	Species	22	t790	IV	non-PSSA	22	619	1621	1817	3984	4701	5250	5666	Asia	Singapore								2007
ERR030209	Species	239	t037	III	non-PSSA	239	1107	2120	3475	6170	7296	8125	8873	Asia	Singapore								2007
ERR030211	Species	239	t037	III	non-PSSA	239	1107	2120	3508	5273	6264	7015	7655	Asia	Singapore								2001
ERR030212	Species	239	t037	III	non-PSSA	239	1107	2139	3496	5257	6247	7951	8675	Asia	Singapore								2001
ERR030213	Species	239	t037	III	non-PSSA	239	1107	2151	3507	5271	6262	7013	7653	Asia	Singapore								2005
ERR030214	Species	239	t037	III	non-PSSA	239	1153	2156	3506	5270	6261	7012	7652	Asia	Singapore								2001
ERR030215	Species	239	t037	III	non-PSSA	239	1107	2120	3510	5268	6267	7018	7658	Asia	Singapore								2001
ERR030216	Species	239	t037	III	non-PSSA	239	1107	2120	3486	5268	6259	7010	7650	Asia	Singapore								2004
ERR030217	Species	239	t037	III	non-PSSA	239	1488	2645	4148	6043	7152	7972	8697	Asia	Singapore								2004
ERR030218	Species	239	t037	III	non-PSSA	239	1107	2120	3486	6286	7435	8284	9047	Asia	Singapore								2004
ERR030219	Species	239	t037	III	non-PSSA	239	1107	2120	3486	5256	6246	6996	7636	Asia	Singapore								2004
ERR030220	Species	239	t037	III	non-PSSA	239	1158	2120	3521	5291	6289	7041	7681	Asia	Singapore	Singapore							2004
ERR030221	Species	239	t037	III	non-PSSA	239	1107	2139	3496	5257	6247	6997	7637	Asia	Singapore								2001
ERR030223	Species	239	t037	III	non-PSSA	239	1107	2120	3486	6095	7209	8035	8773	Asia	Singapore								2005
ERR030224	Species	239	t037	III	non-PSSA	239	1107	2120	3494	5254	6244	6994	7634	Asia	Singapore								2002
ERR030225	Species	239	t037	III	non-PSSA	239	1107	2120	3501	6271	7416	8265	9025	Asia	Singapore								2003
ERR030226	Species	22	t458	IV	non-PSSA	22	619	1621	1817	3984	4691	5240	5667	Asia	Singapore								2005
ERR030227	Species	239	t037	III	non-PSSA	239	1152	2139	3500	5261	6251	7002	7642	Asia	Singapore								2005
ERR030228	Species	239	t037	III	non-PSSA	239	1107	2154	3504	5256	6257	7008	7648	Asia	Singapore								2000
ERR030229	Species	239	t037	III	non-PSSA	239	1107	2120	3486	6173	7301	8130	8879	Asia	Singapore								2002
ERR030230	Species	239	t037	III	non-PSSA	239	1107	2153	3486	5265	6255	7006	7646	Asia	Singapore	Singapore							2002
ERR030231	Species	239	t037	III	non-PSSA	239	1107	2153	3486	5265	6255	7006	8750	Asia	Singapore								2002
ERR030232	Species	239	t037	III	non-PSSA	239	1107	2139	3502	5263	6253	7004	7644	Asia	Singapore								2002
ERR030233	Species	239	t037	III	non-PSSA	239	1107	2120	3499	6010	7112	7929	8648	Asia	Singapore								2002
ERR030235	Species	239	t037	III	non-PSSA	239	1107	2120	3501	5262	6252	7003	7643	Asia	Singapore								2003
ERR030236	Species	239	t037	III	non-PSSA	239	1107	2152	3495	5255	6245	6995	7635	Asia	Singapore								2005
ERR030237	Species	22	t2235	IV	non-PSSA	22	619	1621	1817	4515	4666	5903	6383	Asia	Singapore								2006
ERR030238	Species	239	t037	III	non-PSSA	239	1107	2120	3498	5259	6249	6999	7639	Asia	Singapore								2005
ERR030239	Species	239	t037	III	non-PSSA	239	1107	2120	3497	5258	6248	6998	7638	Asia	Singapore								2003
ERR030240	Species	239	t275	III	non-PSSA	239	1107	2120	3516	5286	6283	7035	7675	Asia	Singapore	Singapore							2000
ERR030241	Species	239	t037	III	non-PSSA	239	1107	2120	3475	5277	6276	7028	7668	Asia	Singapore								2003
ERR030242	Species	239	t037	III	non-PSSA	239	1107	2120	3524	5295	6293	7045	7685	Asia	Singapore								2001
ERR030243	Species	239	t037	III	non-PSSA	239	1107	2120	4221	6132	7247	8077	8818	Asia	Singapore								2002
ERR030244	Species	239	t037	III	non-PSSA	239	1107	2120	3475	5277	6280	7032	7672	Asia	Singapore								2003
ERR030245	Species	239	t037	III	non-PSSA	239	1107	2139	3522	5292	6290	7042	7682	Asia	Singapore								2004
ERR030247	Species	22	t3477	IV	non-PSSA	22	619	1105	1817	3994	4687	5232	5646	Asia	Singapore								2007
ERR030248	Species	22	t3477	IV	non-PSSA	22	619	1625	2690	3985	4670	5245	5661	Asia	Singapore								2006
ERR030249	Species	239	t037	III	non-PSSA	239	1107	2146	3486	5276	6269	7020	7660	Asia	Singapore								2007
ERR030250	Representative	1494	t3477	IV	non-PSSA	1494	619	1621	3520	5290	6287	7039	7679	Asia	Singapore	Singapore							2008
ERR030251	Species	22	t458	IV	non-PSSA	22	619	1621	1817	4009	4717	5267	5685	Asia	Singapore								2009
ERR030252	Species	239	t037	III	non-PSSA	239	1107	2168	3511	5294	6292	7044	7684	Asia	Singapore								2010
ERR030253	Species	239	t037	III	non-PSSA	239	1107	2120	3486	5275	6266	7017	7657	Asia	Singapore								2001
ERR030254	Representative	1531	t037	Negative	non-PSSA	1531	1107	2120	3486	5256	6288	7040	7680	Asia	Singapore								2002
ERR030255	Species	239	t037	III	non-PSSA	239	1107	2167	3523	5293	6291	7043	7683	Asia	Singapore								2003
ERR030256	Species	573	t7626	Negative with mecA	non-PSSA	573	1157	2166	3519	5289	6286	7038	7678
ERR030257	Species	22	t3477	IV	non-PSSA	22	619	1105	2691	3985	4697	5246	5662	Asia	Singapore								2005
ERR030259	Species	239	t037	III	non-PSSA	239	1107	2120	3480	6091	7203	8028	8764	Asia	Singapore								2008
ERR030260	Species	239	t037	III	non-PSSA	239	1107	2120	3475	5269	6260	7011	7651	Asia	Singapore	Singapore							2007
ERR030261	Species	239	t037	III	non-PSSA	239	1107	2158	3511	5256	6268	7019	7659	Asia	Singapore								2008
ERR030262	Species	22	35-23-13	IV	non-PSSA	22	619	1621	3020	4516	5287	5904	6384	Asia	Singapore								2009
ERR030263	Species	239	t037	III	non-PSSA	239	1107	2776	4348	6295	7443	8296	9059	Asia	Singapore								2010
ERR030265	Species	239	t037	III	non-PSSA	239	1107	2120	3475	5277	6296	7047	7688	Asia	Singapore								2002
ERR030266	Species	239	t037	III	non-PSSA	239	1107	2120	3486	5337	6339	7094	7735	Asia	Singapore								2003
ERR030267	Species	22	t3477	IV	non-PSSA	22	619	1621	2687	3984	4666	5234	5648	Asia	Singapore								2004
ERR030268	Species	22	t3477	IV	non-PSSA	22	619	1621	3021	4517	4666	5227	6385	Asia	Singapore								2005
ERR030269	Species	239	t037	III	non-PSSA	239	1107	2188	3514	5324	6326	7079	7720	Asia	Singapore								2006
ERR030271	Species	22	t458	IV	non-PSSA	22	884	1621	2683	3984	4673	5217	5631	Asia	Singapore								2009
ERR030272	Species	239	t037	III	non-PSSA	239	1107	2158	3511	5310	6311	7062	7703	Asia	Singapore								2008
ERR030273	Species	45	t1081	V or VII	non-PSSA	45	1144	2141	3473	5311	6312	7063	7704	Asia	Singapore								2009
ERR030274	Representative	1452	t3477	IV	non-PSSA	1452	619	1105	1817	5329	6331	7085	7726	Asia	Singapore								2010
ERR030275	Species	239	t037	III	non-PSSA	239	1107	2120	3379	5315	6317	7069	7710	Asia	Singapore								2001
ERR030276	Species	239	t037	III	non-PSSA	239	1107	2120	3532	5305	6306	7057	7698	Asia	Singapore								2002
ERR030277	Species	239	t037	III	non-PSSA	239	1107	2193	3550	5274	6332	7086	7727	Asia	Singapore								2003
ERR030278	Species	239	t037	III	non-PSSA	239	1107	2151	3551	5331	6334	7088	7729	Asia	Singapore								2004
ERR030279	Species	22	t379	IV	non-PSSA	22	619	1621	2689	3982	4666	5236	5651	Asia	Singapore								2005
ERR030280	Species	1531	t037	III	non-PSSA	1531	1107	2181	3538	5314	6316	7068	7709	Asia	Singapore	Singapore							2006
ERR030281	Species	239	t037	III	non-PSSA	239	1107	2120	3511	5256	6313	7065	7706	Asia	Singapore								2007
ERR031662	Species	361	t315	Negative with mecA	non-PSSA	361	1163	2173	3529	5301	6301	7052	7693
ERR031663	Species	45	t1081	V or VII	non-PSSA	45	1144	2141	3473	6210	6214	6959	8938	Asia	Singapore								2009
ERR031664	Species	22	t2235	IV	non-PSSA	22	619	1621	1817	4006	4713	5263	5681	Asia	Singapore								2010
ERR031665	Species	239	t037	III	non-PSSA	239	1107	2190	3548	5326	6328	7081	7722	Asia	Singapore								2001
ERR031666	Species	239	t037	III	non-PSSA	239	1107	2154	3504	6027	7132	7952	8676	Asia	Singapore								2002
ERR031667	Species	239	t037	III	non-PSSA	239	1107	2120	3486	5337	6340	7095	7736	Asia	Singapore								2003
ERR031668	Species	239	t037	III	non-PSSA	239	1107	2120	3475	5330	6333	7087	7728	Asia	Singapore								2004
ERR031669	Species	239	t037	III	non-PSSA	239	1107	2140	4283	5225	7348	8186	8939	Asia	Singapore								2005
ERR031670	Species	239	t037	III	non-PSSA	239	1555	2120	4299	6228	7369	8208	8963	Asia	Singapore	Singapore							2006
ERR031671	Species	239	t037	III	non-PSSA	239	1107	2120	3533	5306	6307	7058	7699	Asia	Singapore								2007
ERR031672	Species	22	t458	IV	non-PSSA	22	619	1621	1817	3984	4682	5226	5640	Asia	Singapore								2008
ERR033070	Species	239	t037	III	non-PSSA	239	1107	2175	3418	5164	6303	7054	7695
ERR033071	Species	239	t037	III	non-PSSA	239	1126	2105	3415	5153	6135	7064	7705
ERR033072	Species	239	t037	III	non-PSSA	239	1126	2105	3415	5153	6135	6862	7495
ERR033073	Species	239	t037	III	non-PSSA	239	1126	2105	3415	5153	6135	7071	7712
ERR033074	Species	239	t037	III	non-PSSA	239	1107	2175	3418	5164	6303	7082	7723	Asia	Thailand								2008
ERR033075	Species	239	t037	III	non-PSSA	239	1110	2077	3379	5303	6304	7055	7696	Asia	Thailand								2008
ERR033076	Species	239	t037	III	non-PSSA	239	1126	2191	3415	5327	6329	7083	7724	Asia	Thailand								2008
ERR033077	Species	239	t037	III	non-PSSA	239	1173	2118	3545	5322	6324	7077	7718	Asia	Thailand								2008
ERR033078	Species	239	t037	III	non-PSSA	239	1126	2102	3415	5153	6129	8046	8785	Asia	Thailand								2008
ERR033079	Species	239	t037	III	non-PSSA	239	1107	2106	3418	5332	6137	7089	7730	Asia	Thailand								2008
ERR033080	Species	239	t037	III	non-PSSA	239	1126	2105	3415	5153	6135	7064	7705
ERR033081	Species	239	t037	III	non-PSSA	239	1126	2102	3415	5153	6294	6872	7686	Asia	Thailand								2008
ERR033240	Species	45	14587	IV	non-PSSA	45	1179	2196	3554	5336	6338	7093	7734	Europe	Belgium								2006
ERR033248	Species	45	t8416	Negative with mecA	non-PSSA	45	1317	2677	4197	6101	7216	8042	8781	Europe	Belgium								2006
ERR033249	Species	45	34-13-17-34-16-34	IV	non-PSSA	45	1162	2172	3528	5300	6300	7051	7692	Europe	Belgium								2006
ERR033256	Species	101	t528	Negative	PSSA	101	1507	2670	4187	6089	7200	8025	8760
ERR033268	Species	5	42721	Negative with mecA	non-PSSA	5	1178	2195	3553	5335	6337	7092	7733	Europe	Bulgaria								2006
ERR033291	Species	30	17-24	Negative	PSSA	30	1520	2691	4216	6126	7241	8071	8811	Europe	Spain								2006
ERR033292	Species	146	17-16	Negative with mecA	non-PSSA	146	1159	2770	4339	6282	7431	8280	9041	Europe	Spain								2006
ERR033293	Species	5	17-16	Negative	non-PSSA	5	1165	2169	3534	5307	6308	7059	7700	Europe	Spain								2006
ERR033295	Representative	2861		Negative	non-PSSA	2861	1169	2180	3537	5313	6315	7067	7708	Europe	Spain								2006
ERR033296	Species	8	t008	Negative with mecA	non-PSSA	8	1	2176	3531	5304	6305	7056	7697	Europe	Spain								2006
ERR033297	Species	146	17-12-17-16	Negative with mecA	non-PSSA	146	1168	2179	3536	5312	6314	7066	7707	Europe	Spain								2006
ERR033298	Representative	2858		Negative	PSSA	2858	1170	2183	3541	5318	6320	7073	7714	Europe	Spain								2006
ERR033300	Species	125	43086	IV	non-PSSA	125	1159	2169	3540	5317	6319	7072	7713										2006
ERR033301	Species	15	t416	Negative	non-PSSA	15	1175	2189	3547	5325	6327	7080	7721	Europe	Spain								2006
ERR033302	Species	125	43086	IV	non-PSSA	125	1159	2169	3525	5296	6295	7046	7687	Europe	Spain								2006
ERR033304	Species	45		Negative	PSSA	45	1164	2174	3530	5302	6302	7053	7694	Europe	Austria								2006
ERR033305	Species	8	34-22-25	IV	non-PSSA	8	1166	2177	1133	5308	6309	7060	7701	Europe	Belgium								2006
ERR033306	Species	8	t008	Negative with mecA	non-PSSA	8	1160	374	750	5298	6298	7049	7690	Europe	Belgium								2006
ERR033307	Species	8	t024	Negative with mecA	non-PSSA	8	1	374	1127	5333	6335	7090	7731	Europe	Belgium								2006
ERR033308	Species	26	t078	Negative	PSSA	26	1534	2703	4251	6174	7302	8131	8880	Europe	Austria								2006
ERR033309	Species	2690	17-12-17-16	IV	non-PSSA	2690	1161	2171	3527	5299	6299	7050	7691	Europe	Belgium								2006
ERR033310	Species	45	13-17-34-16-34	IV	non-PSSA	45	1162	2186	3544	5321	6323	7076	7717	Europe	Belgium								2006
ERR033312	Species	1	t127	Negative	PSSA	1	1480	2624	4126	6014	7116	7934	8653	Europe	Austria								2006
ERR033314	Species	1776	t701	Negative	non-PSSA	1776	1167	2178	3535	5309	6310	7061	7702	Europe	Austria								2006
ERR033315	Species	8	t008	IV	non-PSSA	8	146	2709	1133	6155	7273	8104	8847	Europe	Belgium								2006
ERR033322	Species	45		Negative	PSSA	45	1176	2192	3549	5328	6330	7084	7725
ERR033330	Species	45		Negative	non-PSSA	45	1172	2185	3543	5320	6322	7075	7716	Europe	Bulgaria								2006
ERR033331	Species	72	07-23-12-21-12-17-20	Negative	non-PSSA	72	1171	2184	3542	5319	6321	7074	7715	Europe	Bulgaria								2006
ERR033332	Species	111	t458	Negative with mecA	non-PSSA	111	1159	2182	3539	5316	6318	7070	7711	Europe	Croatia								2006
ERR033333	Species	22	t13078	Negative	non-PSSA	22	1003	1851	3022	4518	5288	5905	6386	Europe	Croatia								2006
ERR033334	Representative	2859	t078	Negative	PSSA	2859	1538	2703	4259	6181	7313	8145	8895	Europe	Bulgaria								2006
ERR033335	Species	111	t458	Negative with mecA	non-PSSA	111		2170	3526	5297	6297	7048	7689	Europe	Croatia								2006
ERR033336	Species	111	16	Negative with mecA	non-PSSA	111		2170	3526	5297	6297	7048	7689	Europe	Croatia								2006
ERR033337	Species	121	t809	Negative	non-PSSA	121	1174	2187	3546	5323	6325	7078	7719	Europe	Bulgaria								2006
ERR033338	Species	101		Negative	PSSA	101	1177	2194	3552	5334	6336	7091	7732	Europe	Bulgaria								2006
ERR033339	Species	239	t030	III	non-PSSA	239	1125	2235	3597	5383	6387	7141	7785
ERR033340	Species	88	34	Negative	PSSA	88	1154	2690	4215	6125	7240	8070	8810	Europe	Bulgaria								2006
ERR033341	Species	1829	t1143	IV	non-PSSA	1829	1208	2228	3590	5375	6379	7133	7777	Europe	Bulgaria								2006
ERR033343	Species	45	t1489	IV	non-PSSA	45	1162	2225	3587	5372	6376	7130	7774	Europe	Belgium								2006
ERR033344	Species	101	t528	Negative	PSSA	101	1177	2194	3552	5334	6336	7091	7732
ERR033345	Species	72	t693	Negative	non-PSSA	72	1194	2213	3573	5358	6362	7116	7760	Europe	Bulgaria								2006
ERR033356	Species	225	t1007	II	non-PSSA	225	1180	2198	3555	5339	6342	7097	7738	Europe	Czech Republic								2006
ERR033357	Species	225	t1007	II	non-PSSA	225	1195	2198	3574	5359	6363	7117	7761	Europe	Czech Republic								2006
ERR033358	Species	15	t434	Negative	PSSA	15	1175	2216	3577	5362	6366	7120	7764	Europe	Czech Republic								2006
ERR033359	Species	5	17-16	II	non-PSSA	5	1193	2212	3572	5357	6361	7115	7759	Europe	Czech Republic								2006
ERR033360	Species	225	t1007	II	non-PSSA	225	1180	2198	3574	6142	7429	8278	9039	Europe	Czech Republic								2006
ERR033361	Species	398	24-25	Negative	PSSA	398	1192	2211	3571	5356	6360	7114	7758	Europe	Czech Republic								2006
ERR033362	Species	45		Negative	non-PSSA	45	1211	2233	3595	5381	6385	7139	7783	Europe	Czech Republic								2006
ERR033363	Species	225	t1007	II	non-PSSA	225	1180	2198	4231	6142	7260	8091	8832	Europe	Czech Republic								2006
ERR033364	Species	45	t779	Negative	PSSA	45	1190	2208	3568	5353	6357	7111	7755	Europe	Czech Republic								2006
ERR033365	Species	2860		Negative	non-PSSA	2860	1491	2652	4158	6052	7163	7985	8712	Europe	Czech Republic								2006
ERR033366	Species	225	t1007	II	non-PSSA	225	1180	2198	3574	5379	6383	7137	7781	Europe	Czech Republic								2006
ERR033367	Species	8	t024	Negative	non-PSSA	8		2632	4134	6021	7126	7944	8667	Europe	Czech Republic								2006
ERR033369	Species	101	t528	Negative	PSSA	101	1203	2221	3583	5368	6372	7126	7770	Europe	Czech Republic								2006
ERR033370	Species	15	t434	Negative	non-PSSA	15	1210	2232	3594	5380	6384	7138	7782	Europe	Denmark								2006
ERR033371	Species	5	16	Negative	PSSA	5	1206	2224	3586	5371	6375	7129	7773	Europe	Denmark								2006
ERR033373	Representative	2864	17-24-24	Negative	PSSA	2864	1198	2207	3578	5363	6367	7121	7765	Europe	Czech Republic								2006
ERR033374	Species	30	t840	Negative	PSSA	30	1188	2207	3566	5351	6355	7109	7753	Europe	Denmark								2006
ERR033375	Species	15	t434	Negative	non-PSSA	15	1175	2203	3562	5347	6351	7105	7747	Europe	Denmark								2006
ERR033376	Species	20	t195	Negative	non-PSSA	20	1184	2202	3560	5345	6348	7103	7744	Europe	Czech Republic								2006
ERR033377	Species	8	t2450	Negative	PSSA	8	1	7	3561	5346	6349	7104	7745	Europe	Czech Republic								2006
ERR033378	Species	225	t1007	II	non-PSSA	225	1180	2198	3558	5343	6346	7101	7742	Europe	Czech Republic								2006
ERR033379	Species	25	t528	Negative	PSSA	25	1205	2223	3585	5370	6374	7128	7772	Europe	Czech Republic								2006
ERR033380	Species	101	t4911	Negative	PSSA	101	1197	2215	3576	5361	6365	7119	7763	Europe	Denmark								2006
ERR033410	Species	45	t779	Negative	non-PSSA	45	1491	2219	4269	6194	7329	8162	8913	Europe	Croatia								2006
ERR033412	Species	45		Negative	PSSA	45	1204	2222	3584	5369	6373	7127	7771	Europe	Croatia								2006
ERR033413	Species	45	t2383	Negative	non-PSSA	45	1560	2754	4311	6241	7383	8226	8982	Europe	Cyprus								2006
ERR033414	Species	39	t382	Negative	non-PSSA	39	1196	2214	3575	5360	6364	7118	7762	Europe	Cyprus								2006
ERR033415	Species	45		Negative	non-PSSA	45	1185	2204	3563	5348	6352	7106	7750	Europe	Croatia								2006
ERR033416	Species	8	t024	Negative with mecA	non-PSSA	8	1494	2660	4166	6062	7172	7995	8724	Europe	Croatia								2006
ERR033418	Representative	2865	t1509	Negative	PSSA	2865	1207	2227	3589	5374	6378	7132	7776	Europe	Croatia								2006
ERR033419	Species	111	t458	Negative with mecA	non-PSSA	111	1159	2197	3526	5338	6341	7096	7737	Europe	Croatia								2006
ERR033421	Species	682	t282	Negative	non-PSSA	682	1202	2220	3582	5367	6371	7125	7769	Europe	Denmark								2006
ERR033517	Species	188	t189	Negative	PSSA	188	1209	2231	3593	5378	6382	7136	7780	Europe	Portugal								2006
ERR033526	Species	45	34	Negative	non-PSSA	45	1191	2210	3570	5355	6359	7113	7757	Europe	Spain								2006
ERR033529	Species	36	t1192	II	non-PSSA	36	1187	2206	3565	5350	6354	7108	7752	Europe	Spain								2006
ERR033568	Species	45	t779	Negative	non-PSSA	45	1201	2219	3581	5366	6370	7124	7768	Europe	Sweden								2006
ERR033581	Representative	2879	t1192	Negative	non-PSSA	2879	1182	2200	3557	5342	6345	7100	7741	Europe	Sweden								2006
ERR033582	Species	45		Negative	PSSA	45	1190	2721	4257	6178	7309	8140	8890	Europe	Sweden								2006
ERR033589	Species	30	17-24	Negative	non-PSSA	30	1182	2209	3569	5354	6358	7112	7756	Europe	Sweden								2006
ERR033594	Species	45		Negative	PSSA	45	1568	2760	4320	6257	7400	8248	9008	Europe	Sweden								2006
ERR033597	Species	45	34	Negative	non-PSSA	45	1493	2659	4165	6059	7170	7993	8721	Europe	Sweden								2006
ERR033604	Species	8	t2866	Negative	non-PSSA	8	1189	546	3567	5352	6356	7110	7754	Europe	United Kingdom								2006
ERR033612	Species	46	t8416	Negative	PSSA	46	1186	2205	3564	5349	6353	7107	7751	Europe	United Kingdom								2006
ERR033647	Species	12	t3765	Negative	PSSA	12	1181	2199	3556	5340	6343	7098	7739	Europe	Hungary								2006
ERR033712	Species	45	t8416	Negative	non-PSSA	45	1183	2201	3559	5344	6347	7102	7743
ERR033713	Species	25	t078	Negative	non-PSSA	25	1205	2230	3592	5377	6381	7135	7779
ERR033720	Species	39	t1504		non-PSSA	39	1200	2218	3580	5365	6369	7123	7767
ERR033724	Representative	656		Negative	non-PSSA	656	1190	2234	3596	5382	6386	7140	7784
ERR033725	Species	45		Negative	non-PSSA	45	1190	2229	3591	5376	6380	7134	7778
ERR033726	Species	12	t160	Negative	PSSA	12	1199	2217	3579	5364	6368	7122	7766
ERR033820	Species	239	t037	III	non-PSSA	239	1110	2714	3379	5111	7291	8120	8868
ERR033822	Species	239	t037	III	non-PSSA	239	1110	2077	3379	5111	6115	6816	7513	Asia	Thailand								2008
ERR033823	Species	239	t037	III	non-PSSA	239	1128	2226	3588	5373	6377	7131	7775	Asia	Thailand								2008
ERR033824	Species	239	t037	III	non-PSSA	239	1126	2102	3415	5153	6144	6862	7749	Asia	Thailand								2008
ERR033825	Species	239	t037	III	non-PSSA	239	1126	2102	3415	5153	6129	6862	7748	Asia	Thailand								2008
ERR033826	Species	239	t037	III	non-PSSA	239	1126	2102	3415	5153	6350	7142	7786	Asia	Thailand								2008
ERR033827	Species	239	t037	III	non-PSSA	239	1126	2102	3415	5153	6350	6864	7746	Asia	Thailand								2008
ERR033828	Species	239	t037	III	non-PSSA	239	1129	2120	3421	5341	6344	7099	7740	Asia	Thailand								2008
ERR033829	Species	239	t037	III	non-PSSA	239	1110	2077	3379	5111	7161	6816	8710	Asia	Thailand								2008
ERR033830	Species	239	t037	III	non-PSSA	239	1126	2726	4159	6189	7322	8155	8906
ERR033833	Species	239	t037	III	non-PSSA	239	1128	2226	3588	5385	7248	8078	8819	Asia	Thailand								2008
ERR033834	Species	239	t037	III	non-PSSA	239	1110	2077	3379	5111	6115	7145	7793	Asia	Thailand								2008
ERR033835	Species	239	t037	III	non-PSSA	239	1129	2120	3421	5341	6344	8246	9006	Asia	Thailand								2008
ERR033836	Species	239	t037	III	non-PSSA	239	1129	2120	3421	5341	6393	7099	7799	Asia	Thailand								2008
ERR033837	Species	239	t037	III	non-PSSA	239	1129	2108	3601	5389	6396	7156	7815	Asia	Thailand								2008
ERR035961	Species	239	t037	III	non-PSSA	239	1128	2226	3588	5385	6391	7144	7791
ERR035962	Species	239	t037	III	non-PSSA	239	1126	2102	3415	5153	6388	7146	7794	Asia	Thailand								2008
ERR035963	Species	239	t037	III	non-PSSA	239	1126	2102	3415	5153	6388	7146	7794	Asia	Thailand								2008
ERR035964	Species	239	t037	III	non-PSSA	239	1126	2102	3415	5153	6388	6864	7789	Asia	Thailand								2008
ERR035965	Species	239	t037	III	non-PSSA	239	1129	2120	3421	5341	6344	7099	8865
ERR035966	Species	239	t037	III	non-PSSA	239	1128	2226	3588	5385	6391	7144	7791
ERR035967	Species	239	t037	III	non-PSSA	239	1110	2077	3379	5111	6115	6868	7494
ERR035968	Species	239	t037	III	non-PSSA	239	1126	2102	3415	5153	6135	6862	7495
ERR035969	Species	239	t037	III	non-PSSA	239	1126	2105	3415	5384	6135	6862	7787
ERR035970	Species	239	t037	III	non-PSSA	239	1107	2104	3418	5156	6133	6866	7492
ERR035971	Species	239	t037	III	non-PSSA	239	1126	2102	3415	5153	6392	6872	7792
ERR035972	Species	239	t037	III	non-PSSA	239	1126	2102	3415	5153	6392	6872	7792
ERR035974	Species	239	t037	III	non-PSSA	239	1126	2102	3415	5153	6129	6862	7488	Asia	Thailand								2008
ERR035975	Species	239	t037	III	non-PSSA	239	1126	2102	3599	5153	6388	6864	7797	Asia	Thailand								2008
ERR035976	Species	239	t037	III	non-PSSA	239	1126	2102	3415	5153	6389	6864	7789	Asia	Thailand								2008
ERR035977	Species	239	t037	III	non-PSSA	239	1126	2102	3415	5384	6388	8237	8995	Asia	Thailand								2008
ERR035978	Species	239	t037	III	non-PSSA	239	1126	2102	3415	5153	6388	7143	7788	Asia	Thailand								2008
ERR035979	Species	239	t037	III	non-PSSA	239	1126	2102	3415	5153	6129	6862	7488	Asia	Thailand								2008
ERR035980	Species	239	t037	III	non-PSSA	239	1126	2102	3415	5153	6388	6864	7789
ERR035981	Species	239	t037	III	non-PSSA	239	1126	2102	3599	5153	6388	6864	7797	Asia	Thailand								2008
ERR035982	Species	239	t037	III	non-PSSA	239	1126	2102	3415	5153	6129	6864	7809	Asia	Thailand								2008
ERR035983	Species	239	t037	III	non-PSSA	239	1126	2102	3415	5388	6129	6862	7807	Asia	Thailand								2008
ERR035984	Species	239	t037	III	non-PSSA	239	1126	2102	3415	5384	6388	6864	39767	Asia	Thailand								2008
ERR035986	Species	239	t037	III	non-PSSA	239	1126	2102	3415	5153	6144	7151	7805	Asia	Thailand								2008
ERR035987	Species	239	t037	III	non-PSSA	239	1126	2102	3415	5384	32818	6862	7802	Asia	Thailand								2008
ERR035988	Species	239	t037	III	non-PSSA	239	1126	2102	3415	5153	6350	6864	7746	Asia	Thailand								2008
ERR035989	Species	239	t037	III	non-PSSA	239	1126	2102	3415	5153	6350	6864	7816	Asia	Thailand								2008
ERR035990	Species	239	t037	III	non-PSSA	239	1126	2102	3415	5153	6388	7154	39804
ERR035991	Species	239	t037	III	non-PSSA	239	1126	2102	3415	5384	6129	6862	39846	Asia	Thailand								2008
ERR035992	Species	239	t037	III	non-PSSA	239	1126	2102	3415	28603	6390	6862	39768	Asia	Thailand								2008
ERR035993	Species	239	t037	III	non-PSSA	239	1126	2102	3415	5153	6388	7146	7794	Asia	Thailand								2008
ERR035994	Species	239	t037	III	non-PSSA	239	1126	2102	3415	5153	6350	7154	7814	Asia	Thailand								2008
ERR035995	Species	239	t037	III	non-PSSA	239	1126	2102	3415	5153	6129	6862	7802	Asia	Thailand								2008
ERR035996	Species	239	t037	III	non-PSSA	239	1126	2102	3600	5153	6388	7153	8905	Asia	Thailand								2008
ERR035998	Species	239	t037	III	non-PSSA	239	1126	2102	3415	5153	6350	6864	7746	Asia	Thailand								2008
ERR035999	Species	239	t037	III	non-PSSA	239	1126	2102	3415	5153	6389	7152	7810	Asia	Thailand								2008
ERR036000	Species	239	t037	III	non-PSSA	239	1126	2102	3415	5153	6350	6864	7746
ERR036001	Species	239	t037	III	non-PSSA	239	1126	2102	3415	5153	6388	8222	8978	Asia	Thailand								2008
ERR036002	Species	239	t037	III	non-PSSA	239	1126	2102	3415	5153	6129	6862	7488	Asia	Thailand								2008
ERR036003	Species	239	t037	III	non-PSSA	239	1126	2102	3415	5153	6129	7155	7813	Asia	Thailand								2008
ERR036004	Species	239	t037	III	non-PSSA	239	1126	2102	3415	5153	6350	6864	7746	Asia	Thailand								2008
ERR036005	Species	239	t037	III	non-PSSA	239	1126	2102	3415	5153	6350	6864	7746	Asia	Thailand								2008
ERR036006	Species	239	t037	III	non-PSSA	239	1126	2102	3415	5153	6129	6862	7748	Asia	Thailand								2008
ERR036007	Species	239	t037	III	non-PSSA	239	1126	2102	3415	5386	6388	7146	7798	Asia	Thailand								2008
ERR036008	Species	239	t037	III	non-PSSA	239	1126	2102	3415	5153	6129	6862	7488	Asia	Thailand								2008
ERR036010	Species	239	t037	III	non-PSSA	239	1126	2102	3415	5153	6394	6862	7803
ERR036011	Species	239	t037	III	non-PSSA	239	1126	2102	3415	5153	6129	7150	7804	Asia	Thailand								2008
ERR036012	Species	239	t037	III	non-PSSA	239	1126	2102	3415	5153	6350	6864	7746	Asia	Thailand								2008
ERR036013	Species	239	t037	III	non-PSSA	239	1126	2102	3415	5153	6395	6864	7808	Asia	Thailand								2008
ERR036014	Species	239	t037	III	non-PSSA	239	1126	2102	3415	5153	6129	6862	7812	Asia	Thailand								2008
ERR036015	Species	239	t037	III	non-PSSA	239	1126	2102	3600	5153	6388	7153	7811	Asia	Thailand								2008
ERR036016	Species	239	t037	III	non-PSSA	239	1126	2102	3415	5153	6350	6864	7746	Asia	Thailand								2008
ERR036017	Species	239	t037	III	non-PSSA	239	1126	2102	3415	5153	6129	6864	7809	Asia	Thailand								2008
ERR036018	Species	239	t037	III	non-PSSA	239	1126	2102	3598	5153	6388	7147	7795	Asia	Thailand								2008
ERR036019	Species	239	t037	III	non-PSSA	239	1126	2102	3415	5153	6388	7149	7801	Asia	Thailand								2008
ERR036020	Species	239	t037	III	non-PSSA	239	1126	2102	3415	5384	6388	6864	7806
ERR036022	Species	239	t037	III	non-PSSA	239	1126	2102	3415	5153	6129	6862	7488	Asia	Thailand								2008
ERR036023	Species	239	t037	III	non-PSSA	239	1126	2102	3415	5153	6129	6862	7488	Asia	Thailand								2008
ERR036024	Species	239	t037	III	non-PSSA	239	1126	2102	3415	5153	6144	7148	7796	Asia	Thailand								2008
ERR036025	Species	239	t037	III	non-PSSA	239	1126	2102	3415	5387	6388	6864	7800	Asia	Thailand								2008
ERR036026	Species	239	t037	III	non-PSSA	239	1126	2102	3415	5153	6129	6862	7488	Asia	Thailand								2008
ERR036027	Species	239	t037	III	non-PSSA	239	1126	2102	3415	5153	6129	6862	7748	Asia	Thailand								2008
ERR036028	Species	239	t037	III	non-PSSA	239	1126	2102	3415	5384	6144	8179	8931	Asia	Thailand								2008
ERR036029	Species	239	t037	III	non-PSSA	239	1126	2102	3415	5384	6388	6864	7806	Asia	Thailand								2008
ERR036030	Species	239	t037	III	non-PSSA	239	1126	2102	3415	5153	6388	6864	7789
ERR036031	Species	239	t037	III	non-PSSA	239	1126	2102	3415	5153	6397	6862	7817	Asia	Thailand								2008
ERR036032	Species	239	t037	III	non-PSSA	239	1126	2102	3415	5153	6144	7175	7839	Asia	Thailand								2008
ERR036034	Species	239	t037	III	non-PSSA	239	1126	2102	3415	5153	6129	6862	7812	Asia	Thailand								2008
ERR036035	Species	239	t037	III	non-PSSA	239	1126	2102	3415	5153	6129	6862	7488	Asia	Thailand								2008
ERR036036	Species	239	t037	III	non-PSSA	239	1126	2102	3612	5153	6411	7168	7831	Asia	Thailand								2008
ERR036037	Species	239	t037	III	non-PSSA	239	1126	2102	3415	6290	6129	8290	9053	Asia	Thailand								2008
ERR036038	Species	239	t037	III	non-PSSA	239	1126	2102	4127	5384	6129	6862	39769	Asia	Thailand								2008
ERR036039	Species	239	t037	III	non-PSSA	239	1126	2102	3415	5153	6403	6862	7823	Asia	Thailand								2008
ERR036040	Species	239	t037	III	non-PSSA	239	1126	2102	3415	5153	6388	7186	7850
ERR036041	Species	239	t037	III	non-PSSA	239	1126	2102	3415	5153	6399	6862	7819	Asia	Thailand								2008
ERR036042	Species	239	t037	III	non-PSSA	239	1126	2102	3415	5153	6129	6862	7488	Asia	Thailand								2008
ERR036043	Species	239	t037	III	non-PSSA	239	1126	2102	3415	5153	6129	6862	7488	Asia	Thailand								2008
ERR036044	Species	239	t037	III	non-PSSA	239	1126	2102	3415	5153	6403	6862	7823	Asia	Thailand								2008
ERR036046	Species	239	t037	III	non-PSSA	239	1126	2102	3415	5153	6144	7184	7848	Asia	Thailand								2008
ERR036047	Species	239	t037	III	non-PSSA	239	1126	2102	3612	5384	6411	7168	7831	Asia	Thailand								2008
ERR036048	Species	239	t037	III	non-PSSA	239	1126	2102	3415	6258	7401	8250	9010	Asia	Thailand								2008
ERR036049	Species	239	t037	III	non-PSSA	239	1126	2102	4127	5153	7183	6862	8738	Asia	Thailand								2008
ERR036050	Species	239	t037	III	non-PSSA	239	1126	2102	3612	5153	6411	7168	7831
ERR036051	Species	239	t037	III	non-PSSA	239	1126	2102	3612	5153	6411	7168	7831	Asia	Thailand								2008
ERR036052	Species	239	t037	III	non-PSSA	239	1126	2102	3415	5153	32818	6862	39770	Asia	Thailand								2008
ERR036053	Species	239	t037	III	non-PSSA	239	1126	2102	4127	5153	6129	6862	8656	Asia	Thailand								2008
ERR036054	Species	239	t037	III	non-PSSA	239	1126	2102	3415	5153	6144	6862	7851	Asia	Thailand								2008
ERR036055	Species	239	t037	III	non-PSSA	239	1126	2102	3415	5153	6129	7148	7832	Asia	Thailand								2008
ERR036056	Species	239	t037	III	non-PSSA	239	1126	2102	3415	5153	6129	6862	7488	Asia	Thailand								2008
ERR038155	Species	36	t1192	II	non-PSSA	36	1182	2678	3625	6108	7221	8051	8790	Europe	United Kingdom								1998
ERR038158	Species	22		IV	non-PSSA	22	1004	1105	2666	4520	5290	5907	6388
ERR038160	Species	36	17-24	II	non-PSSA	36	1182	2257	3627	5414	6426	7185	7849	Europe	United Kingdom								2006
ERR038161	Species	36	t1192	II	non-PSSA	36	1182	2255	3625	5412	6424	7182	7846	Europe	United Kingdom								2007
ERR038167	Species	36	t1192	II	non-PSSA	36	1182	2253	3623	5410	6422	7180	7844	Europe	United Kingdom								2005
ERR038168	Species	22	t13078	IV	non-PSSA	22	621	1797	3609	5397	6408	7165	7828
ERR038170	Species	22	t9801	IV	non-PSSA	22	619	1162	3028	4527	5296	5917	6398
ERR038171	Species	22	t3477	IV	non-PSSA	22	619	1105	1817	4526	6431	5916	7856
ERR038172	Species	22	t7784	IV	non-PSSA	22	619	1612	1817	3953	4633	5177	5590
ERR038658	Species	30	t2018	Negative	non-PSSA	30	1223	2251	3620	5407	6419	7177	7841	Europe	France								2006
ERR038659	Species	34	t2506	Negative	non-PSSA	34	1221	2249	3618	5405	6417	7174	7838	Europe	France								2006
ERR038660	Representative	2877	t2062	Negative	non-PSSA	2877	1485	1603	4142	6035	7141	7961	8686	Europe	France								2006
ERR038661	Species	5	t088	Negative with mecA	non-PSSA	5	1217	2242	3610	5398	6409	7166	7829	Europe	France								2006
ERR038662	Species	30	t019	Negative	non-PSSA	30	1224	2207	3621	5408	6420	7178	7842	Europe	France								2006
ERR038663	Species	30	t012	Negative	non-PSSA	30	1182	2247	3616	5403	6415	7172	7836	Europe	France								2006
ERR038664	Species	121	t645		non-PSSA	121	1214	2238	3605	5393	6402	7160	7822	Europe	France								2006
ERR038665	Species	30	t012	Negative	non-PSSA	30	1226	2254	3624	5411	6423	7181	7845	Europe	France								2006
ERR038666	Species	5	t777	Negative with mecA	non-PSSA	5	1159	2248	3617	5404	6416	7173	7837	Europe	France								2006
ERR038667	Species	5	t045	Negative with mecA	non-PSSA	5	1159	2243	3611	5399	6410	7167	7830	Europe	France								2006
ERR038668	Species	398	t779	Negative	non-PSSA	398	1120	2097	3409	5144	6404	7161	7824	Europe	France								2006
ERR038669	Species	2876	t1510	Negative	non-PSSA	2876	1212	2236	3602	5390	6398	7157	7818	Europe	France								2006
ERR038671	Species	25	t087	Negative	non-PSSA	25	1220	2246	3615	5402	6414	7171	7835	Europe	Poland			not known	clinical	Homo sapiens			2006
ERR038679	Species	241	t037	III	non-PSSA	241	1219	2245	3614	5401	6413	7170	7834
ERR038680	Species	15	t774	Negative	non-PSSA	15	1175	2261	3631	5418	6430	7190	7855	Europe	Norway			not known	clinical	Homo sapiens			2006
ERR038681	Species	241	t037		non-PSSA	241	1128	2258	3628	5415	6427	7187	7852	Europe	Poland			not known	clinical	Homo sapiens			2006
ERR038684	Species	30	t021	Negative	non-PSSA	30	1182	2625	4128	6015	7119	7937	8659	Europe	United Kingdom			not known	clinical	Homo sapiens			2006
ERR038686	Species	45	t015	IV	non-PSSA	45	1213	2237	3604	5392	6401	7159	7821	Europe	Poland			not known	clinical	Homo sapiens			2006
ERR038692	Species	1	t127	Negative	non-PSSA	1	1228	2260	3630	5417	6429	7189	7854
ERR038697	Species	125	t067	IV	non-PSSA	125	1159	2259	3629	5416	6428	7188	7853
ERR038703	Species	45	t361	Negative	non-PSSA	45	1215	2240	3607	5395	6406	7163	7826
ERR039388	Species	5	t777	Negative	PSSA	5	1222	2250	3619	5406	6418	7176	7840	Europe	Austria			not known	clinical	Homo sapiens			2006
ERR039389	Species	20	t1023	Negative	non-PSSA	20	1334	2708	4239	6152	7271	8102	8844	Europe	Austria			not known	clinical	Homo sapiens			2006
ERR039390	Species	7	t091	Negative	non-PSSA	7	1218	2244	3613	5400	6412	7169	7833	Europe	Austria			not known	clinical	Homo sapiens			2006
ERR039391	Species	45	t331	Negative	non-PSSA	45	1491	2685	4208	6117	7231	8060	8800	Europe	Austria			not known	clinical	Homo sapiens			2006
ERR039392	Species	50	t246	Negative	PSSA	50	1216	2241	3608	5396	6407	7164	7827
ERR039393	Species	15	t803	Negative	non-PSSA	15	1175	2239	3606	5394	6405	7162	7825	Europe	Austria			not known	clinical	Homo sapiens			2006
ERR039396	Representative	2878	t160	Negative	PSSA	2878	1499	2663	4174	6072	7182	8006	8737	Europe	Austria			not known	clinical	Homo sapiens			2006
ERR039397	Species	22	t8191	Negative	non-PSSA	22	621	1852	3023	4519	5289	5906	6387	Europe	Austria			not known	clinical	Homo sapiens			2006
ERR039398	Species	2626	t002	Negative	PSSA	2626	1227	2256	3626	5413	6425	7183	7847	Europe	Austria			not known	clinical	Homo sapiens			2006
ERR039399	Species	1021	t2322	Negative	PSSA	1021	1225	2252	3622	5409	6421	7179	7843
ERR043367	Species	239	t037	III	non-PSSA	239	1107	2120	3603	5391	6400	7158	39771
ERR043371	Species	239	t037	III	non-PSSA	239	1107	2120	3603	5391	6400	7158	39771
ERR043379	Species	239	t037	III	non-PSSA	239	1107	2120	3603	5391	6400	7158	39771
ERR044174	Species	239	t037	III	non-PSSA	239	1107	2120	3603	5391	6400	7158	39771
ERR044186	Species	239	t037	III	non-PSSA	239	1107	2120	3603	5391	6400	7158	39771
ERR044190	Species	239	t037	III	non-PSSA	239	1107	2120	3603	5391	6400	7158	39771
ERR044194	Species	239	t037	III	non-PSSA	239	1107	2120	3603	5391	6400	7158	39771
ERR044198	Species	239	t037	III	non-PSSA	239	1107	2120	3603	5391	6400	7158	39771
ERR044202	Species	239	t037	III	non-PSSA	239	1107	2120	3603	5391	6400	7158	39771
ERR044210	Species	239	t037	III	non-PSSA	239	1107	2120	3603	5391	6400	7158	39771
ERR044214	Species	239	t037	III	non-PSSA	239	1107	2120	3603	5391	6400	7158	39771
ERR044230	Species	239	t037	III	non-PSSA	239	1107	2120	3603	5391	6400	7158	39771
ERR044234	Species	239	t037	III	non-PSSA	239	1107	2120	3603	5391	6400	7193	7860
ERR044242	Species	239	t037	III	non-PSSA	239	1107	2120	3603	5391	6400	7158	39771
ERR044260	Species	239	t037	III	non-PSSA	239	1107	2120	3603	5391	6400	7158	39771
ERR044560	Species	22	t3477	IV	non-PSSA	22	882	1105	2666	3981	4665	5209	5622	Europe	United Kingdom							4/7/2007	2007
ERR044561	Species	22	t1258	IV	non-PSSA	22	1004	1105	2666	4520	5290	5907	6388	Europe	United Kingdom								2007
ERR044562	Species	22	t7979	IV	non-PSSA	22	619	1105	1817	2974	3463	5908	6389	Europe	United Kingdom								2008
ERR044563	Species	22	t2122	IV	non-PSSA	22	671	1105	1999	2922	3394	3830	4220	Europe	United Kingdom								2008
ERR044564	Species	22	t7979	IV	non-PSSA	22	619	1105	1817	2974	3463	3905	4218	Europe	United Kingdom								2008
ERR044565	Species	22	t2122	IV	non-PSSA	22	1005	1105	2003	4521	3403	5909	6390	Europe	United Kingdom								2007
ERR044566	Species	22	t7979	IV	non-PSSA	22	619	1201	1817	2926	3398	3835	4147	Europe	United Kingdom								2007
ERR044567	Species	22	t3477	Negative with mecA	non-PSSA	22	619	1100	1817	2927	3399	3836	4148	Europe	United Kingdom								2007
ERR044568	Species	22	26-23-23-13-16-23	IV	non-PSSA	22	619	1105	1817	2930	3402	3839	4151	Europe	United Kingdom								2007
ERR044569	Species	22	t458	IV	non-PSSA	22	619	1853	1965	4522	5291	5910	6391	Europe	United Kingdom								2007
ERR044570	Species	22	t1258	IV	non-PSSA	22	671	1105	2003	2931	3403	3840	4152	Europe	United Kingdom							28/9/2007	2007
ERR044571	Species	22	t1258	IV	non-PSSA	22	619	1202	2002	2928	3400	3837	4149	Europe	United Kingdom								2007
ERR044572	Species	22	t3477	IV	non-PSSA	22	619	1100	1817	2929	3401	3838	4150	Europe	United Kingdom								2007
ERR044573	Species	22	17-24-25-16-28	IV	non-PSSA	22	619	1203	2004	2932	3404	3841	4153	Europe	United Kingdom								2007
ERR044574	Species	22	t9649	IV	non-PSSA	22	619	1100	3024	4523	5292	5911	6392	Europe	United Kingdom								2007
ERR044575	Species	22	t3477	IV	non-PSSA	22	619	1100	1817	2933	3405	3842	4154	Europe	United Kingdom								2007
ERR044576	Species	22	t2122	IV	non-PSSA	22	619	1100	1817	2933	3405	3844	4156	Europe	United Kingdom								2007
ERR044577	Species	22	t7784	Negative	non-PSSA	22	619	1105	1817	2936	3408	3846	4158	Europe	United Kingdom								2007
ERR044578	Species	22	t458	IV	non-PSSA	22	619	1100	3025	2933	4786	5912	6393	Europe	United Kingdom								2007
ERR044579	Species	22	t2235	IV	non-PSSA	22	619	1100	1817	2975	3464	3906	4219	Europe	United Kingdom								2008
ERR044580	Species	22	t7784	IV	non-PSSA	22	619	1100	3026	4524	5293	5913	6394	Europe	United Kingdom							28/3/2002	2002
ERR044581	Species	22	t3477	IV	non-PSSA	22	619	1105	1843	2683	3106	3511	3812	Europe	United Kingdom								2002
ERR044582	Species	22	t3638	IV	non-PSSA	22	619	1104	1817	2636	3047	3447	3748	Europe	United Kingdom								1993
ERR044583	Species	22	t7979	IV	non-PSSA	22	619	1104	1819	2637	3047	3448	3749	Europe	United Kingdom								1993
ERR044584	Species	22	t7979	IV	non-PSSA	22	619	1104	1817	2630	3042	3441	3742	Europe	United Kingdom								1991
ERR044585	Species	22	t2235	IV	non-PSSA	22	619	1854	1817	2631	3043	5914	6395	Europe	United Kingdom								1991
ERR044586	Species	22	t1258	IV	non-PSSA	22	619	1105	1817	2635	3046	3446	3747	Europe	United Kingdom								1991
ERR044587	Species	22	t3638	IV	non-PSSA	22	619	1104	1817	2631	3043	3442	3743	Europe	United Kingdom								1991
ERR044588	Species	22	t7979	IV	non-PSSA	22	619	1102	1814	2627	3039	3438	3739	Europe	United Kingdom								1990
ERR044589	Species	22	26-466-23	Negative with mecA	non-PSSA	22	619	1103	1817	2634	3045	3445	3746	Europe	United Kingdom								1991
ERR044590	Species	22	t3477	IV	non-PSSA	22	619	1103	1818	2633	3044	3444	3745	Europe	United Kingdom								1991
ERR044591	Species	22	t7979	IV	non-PSSA	22	619	1104	1817	2632	3043	3443	3744	Europe	United Kingdom								1991
ERR044592	Representative	337	t7979	IV	non-PSSA	337	619	1104	1817	2632	3043	7216	7883	Europe	United Kingdom								1991
ERR044593	Species	22	35-13	IV	non-PSSA	22	619	1103	1815	2628	3040	3439	3740	Europe	United Kingdom								1991
ERR044594	Species	22	t2235	IV	non-PSSA	22	619	1103	1816	2629	3041	3440	3741	Europe	United Kingdom								1991
ERR044595	Species	22	t2122	IV	non-PSSA	22	619	1103	3027	4525	5294	5915	6396	Europe	United Kingdom								1990
ERR044596	Species	22	t3477	IV	non-PSSA	22	619	1105	1817	4526	5295	5916	6397	Europe	United Kingdom								2005
ERR044597	Species	22	t2122	IV	non-PSSA	22	655	1110	1926	2810	3265	3682	3989	Europe	United Kingdom								2005
ERR044598	Species	22	t458	IV	non-PSSA	22	619	1119	2006	2938	3410	3848	4160	Europe	United Kingdom								2007
ERR044599	Species	22	t3638	IV	non-PSSA	22	619	1205	2007	2939	3411	3849	4161	Europe	United Kingdom								2007
ERR044600	Species	22	t3477	IV	non-PSSA	22	619	1204	2005	2935	3407	3845	4157	Europe	United Kingdom								2007
ERR044601	Species	22	t2235	IV	non-PSSA	22	619	1105	1917	2937	3409	3847	4159	Europe	United Kingdom								2007
ERR044602	Species	22	t2235	IV	non-PSSA	22	619	1162	3028	4527	5296	5917	6398	Europe	United Kingdom								2007
ERR045052	Species	22	t2122	IV	non-PSSA	22	619	1105	2674	3966	4650	5194	5607	Europe	United Kingdom								2005
ERR045053	Species	22	t458	IV	non-PSSA	22	619	1612	1817	3953	4633	5177	5590	Europe	United Kingdom								2005
ERR045054	Species	22	t005	Negative with mecA	non-PSSA	22	622	1109	1824	2649	3061	3463	3764	Europe	United Kingdom								1998
ERR045055	Representative	175	t1258	IV	non-PSSA	175	619	1105	1817	5420	3152	7192	7858
ERR045056	Species	22	t2122	IV	non-PSSA	22	619	1105	1817	3952	4632	5176	5589	Europe	United Kingdom								2006
ERR045057	Species	22	t3477	IV	non-PSSA	22	650	1105	1817	4528	5297	5918	6399	Europe	United Kingdom								1998
ERR045058	Species	22	t3477	IV	non-PSSA	22	619	1105	3029	2635	5298	5919	6400	Oceania	Australia								1999
ERR045059	Species	22	t7979	IV	non-PSSA	22	619	1557	1817	3831	4491	5030	5440	Europe	Ireland								1993
ERR045060	Species	22	t2122	IV	non-PSSA	22	619	1100	1817	2684	3107	3512	3813	Europe	United Kingdom								2002
ERR045061	Species	22	t2235	IV	non-PSSA	22	619	1105	1823	2648	3060	3462	3763	Europe	United Kingdom								1998
ERR045062	Species	22	t3477	IV	non-PSSA	22	619	1105	1817	2639	3049	3450	3751	Europe	United Kingdom								1997
ERR045063	Species	22	t5276	Negative	non-PSSA	22	621	1103	1820	2638	3048	3449	3750	Europe	United Kingdom								1997
ERR045064	Species	22	t13078	Negative	PSSA	22	876	1607	2654	3935	4611	5155	5567	Europe	Netherlands								1999
ERR045065	Species	22	t3477	IV	non-PSSA	22	619	1119	1833	4007	4714	5264	5682	Europe	Sweden								1997
ERR045066	Species	22	t7784	IV	non-PSSA	22	619	1105	2665	3950	5299	5920	6401	Europe	United Kingdom								2007
ERR045067	Species	22	t1258	IV	non-PSSA	22	619	1105	2670	3950	4641	5185	5598	Europe	United Kingdom								2007
ERR045069	Species	22	t2122	IV	non-PSSA	22	879	1105	2666	3950	4645	5189	5602	Europe	United Kingdom								2007
ERR045070	Species	22	t790	IV	non-PSSA	22	880	1152	2671	3963	4646	5190	5603	Europe	United Kingdom							4/9/2007	2007
ERR045071	Species	22	t3638	IV	non-PSSA	22	880	1152	2673	3965	4648	5192	5605	Europe	United Kingdom								2007
ERR045072	Species	22	t3477	IV	non-PSSA	22	879	1105	2666	3950	5300	5921	6402	Europe	United Kingdom								2005
ERR045073	Species	22	t1258	IV	non-PSSA	22	619	1105	2666	3950	4634	5178	5591	Europe	United Kingdom								2006
ERR045439	Species	239	t037	III	non-PSSA	239	1107	2120	3603	5391	6400	7158	39771
ERR045846	Species	39	t2950	Negative	PSSA	39	1232	2270	3640	5434	6451	7213	7880
ERR045852	Species	45	t5497	IV	non-PSSA	45	1230	2267	3636	5430	6445	7207	7874
ERR045855	Species	12	t160	Negative	non-PSSA	12	1231	2268	3637	5432	6447	7209	7876
ERR046403	Species	239	t037	III	non-PSSA	239	1107	2120	3603	5391	6400	7158	39771
ERR046408	Species	239	t037	III	non-PSSA	239	1107	2120	3603	5391	6400	7158	39771
ERR046412	Species	239	t037	III	non-PSSA	239	1107	2120	3603	5391	6400	7158	39771
ERR046416	Species	239	t037	III	non-PSSA	239	1107	2120	3603	5391	6400	7158	39771
ERR046420	Species	239	t037	III	non-PSSA	239	1107	2120	3603	5391	6400	36365	39900
ERR046421	Species	239	t037	III	non-PSSA	239	1107	2120	3603	5391	6400	7158	39771
ERR046428	Species	239	t037	III	non-PSSA	239	1107	2120	3603	5391	6400	7933	7820
ERR046432	Species	239	t037	III	non-PSSA	239	1107	2120	3603	5391	6400	7158	39771
ERR046437	Species	239	t037	III	non-PSSA	239	1107	2120	3603	5391	6400	7158	7820
ERR046449	Species	239	t037	III	non-PSSA	239	1107	2120	3603	5391	6400	7158	39771
ERR046457	Species	239	t037	III	non-PSSA	239	1107	2120	3603	5391	6400	7158	39771
ERR046461	Species	239	t037	III	non-PSSA	239	1107	2120	3603	5391	6400	7158	39771
ERR046495	Species	239	t037	III	non-PSSA	239	1107	2120	3603	5391	6400	7158	39771
ERR046499	Species	239	t037	III	non-PSSA	239	1107	2120	3603	5391	6400	7158	39771
ERR046504	Species	239	t037	III	non-PSSA	239	1107	2120	3603	5391	6400	7158	7859
ERR046526	Species	239	t037	III	non-PSSA	239	1107	2120	3603	5391	6400	7196	7863
ERR048340	Species	239	t037	III	non-PSSA	239	1153	2269	3639	5421	6450	7212	7879
ERR048341	Species	239	t037	III	non-PSSA	239	1153	2156	4227	5421	7254	8084	8825
ERR048342	Species	239	t4866	III	non-PSSA	239	1153	2263	3632	5427	6443	7205	7872
ERR048343	Species	239	t037	III	non-PSSA	239	1153	2263	3632	5429	6452	7214	9051
ERR048344	Species	239	t037	III	non-PSSA	239	1153	2156	3632	5421	6434	7195	7862
ERR048345	Species	239	t037	III	non-PSSA	239	1153	2156	3632	5421	6434	7195	7862
ERR048346	Species	239	t037	III	non-PSSA	239	1153	2263	3641	5429	6452	7214	7881
ERR048347	Species	239	t037	III	non-PSSA	239	1153	2262	3634	5428	6442	7204	7871
ERR048348	Species	239	t037	III	non-PSSA	239	1274	2346	4220	6131	7246	8076	8817
ERR048349	Species	239	t037	III	non-PSSA	239	1153	2263	3632	5421	6437	7199	7866
ERR048350	Species	239	t037	III	non-PSSA	239	1153	2156	3649	5270	7413	8262	9022
ERR048351	Species	22	t3477	IV	non-PSSA	22	619	1105	1817	5433	6448	7210	7877
ERR048352	Species	239	t4866	III	non-PSSA	239	1153	2264	3632	5423	6436	7198	7865
ERR048353	Species	239	t037	III	non-PSSA	239	1153	2263	3632	5421	7117	7199	8654
ERR048354	Species	239	t037	III	non-PSSA	239	1153	2156	3632	5421	6453	7215	7882
ERR048355	Species	239	t037	III	non-PSSA	239	1153	2263	3632	5422	6435	7197	7864
ERR048356	Species	239	t030	III	non-PSSA	239	1153	2263	3632	5424	6438	7200	7867
ERR048357	Species	239	t037	III	non-PSSA	239	1153	2156	3632	5431	6446	7208	7875
ERR048358	Species	239	t037	III	non-PSSA	239	1153	2266	3633	5426	6440	7202	7869
ERR048359	Species	239	t037	III	non-PSSA	239	1153	2156	3632	5419	6432	7191	7857
ERR048360	Species	239	t631	III	non-PSSA	239	1153	2265	3632	5425	6439	7201	7868
ERR048361	Species	239	t037	III	non-PSSA	239	1229	2262	3632	5421	6433	7194	7861
ERR048362	Species	239	t037	III	non-PSSA	239	1153	2266	3632	5435	6454	7217	7884
ERR048363	Species	239	t037	III	non-PSSA	239	1153	2269	3639	5421	6450	7212	7879
ERR048364	Species	239	t037	III	non-PSSA	239	1153	2269	3639	5421	6450	7212	7879
ERR048365	Species	239	t037	III	non-PSSA	239	1153	2722	4260	6182	7314	8146	8896
ERR048366	Species	239	t037	III	non-PSSA	239	1153	2156	3632	5421	6455	7218	7885
ERR048367	Species	239	t037	III	non-PSSA	239	1153	2263	3638	5429	6449	7211	7878
ERR048368	Species	239	t037	III	non-PSSA	239	1153	2263	3635	5429	6444	7206	7873
ERR048369	Species	239	t037	III	non-PSSA	239	1153	2263	3641	5429	6452	7214	7881
ERR048371	Species	239	t037	III	non-PSSA	239	1153	2271	3632	5421	6456	7219	7886
ERR048372	Species	239	t4866	III	non-PSSA	239	1153	2264	3632	5427	6441	7203	7870
ERR048373	Species	239	t4866	III	non-PSSA	239	1153	2263	3632	5438	6459	7205	7910
ERR048374	Species	239	t037	III	non-PSSA	239	1153	2262	3655	5458	6491	7260	7932
ERR048375	Species	239	t4866	III	non-PSSA	239	1153	2263	3632	5438	6459	7222	7889
ERR048376	Species	239	t037	III	non-PSSA	239	1153	2262	3632	5421	6465	7230	7898
ERR048377	Species	239	t037	III	non-PSSA	239	1153	2156	3653	5421	6484	7251	7921
ERR048378	Species	239	t037	III	non-PSSA	239	1153	2263	3632	5421	6486	7252	7923
ERR048379	Species	239	t037	III	non-PSSA	239	1153	2263	3632	5422	6492	7261	7933
ERR048380	Species	239	t4866	III	non-PSSA	239	1234	2264	3651	5427	6480	7247	7917
ERR048381	Species	239	t037	III	non-PSSA	239	1153	2272	3632	5440	6461	7238	7907
ERR048382	Species	239	t037	III	non-PSSA	239	1153	2156	3632	5419	6485	7191	7922
ERR048383	Species	239	t037	III	non-PSSA	239	1153	2272	3632	5440	7376	8216	8971
ERR048384	Species	239	t037	III	non-PSSA	239	1153	2156	3632	5450	6478	7244	7914
ERR048385	Species	239	t037	III	non-PSSA	239	1153	2156	3649	5445	6476	7242	7912
ERR048386	Species	239	t037	III	non-PSSA	239	1153	2266	3632	5435	6472	7237	7906
ERR048387	Species	239	t037	III	non-PSSA	239	1153	2156	3653	5421	6483	7250	7920
ERR048388	Species	239	t037	III	non-PSSA	239	1153	2263	3654	5456	6489	7258	7929
ERR048389	Species	239	t037	III	non-PSSA	239	1153	2262	4253	5458	6491	8134	8883
ERR048390	Species	239	t4866	III	non-PSSA	239	1153	2263	3632	5438	7353	8192	8945
ERR048391	Species	239	t4866	III	non-PSSA	239	1153	2264	3632	5449	6475	8047	8786
ERR048392	Species	239	t4866	III	non-PSSA	239	1153	2264	3632	5449	6475	7241	7911
ERR048393	Species	239	t037	III	non-PSSA	239	1153	2263	3632	5422	7266	8097	8839
ERR048394	Species	239	t037	III	non-PSSA	239	1153	2156	3646	5445	6467	7232	7901
ERR048395	Species	239	t4866	III	non-PSSA	239	1153	2264	3632	5449	6475	7241	7911
ERR048396	Species	239	t037	III	non-PSSA	239	1153	2156	3632	5437	6458	7221	7888
ERR048398	Species	239	t037	III	non-PSSA	239	1153	2263	3652	5441	6481	7248	7918
ERR048399	Species	239	t037	III	non-PSSA	239	1153	2272	3632	5440	6461	8233	8990
ERR048400	Representative	1528	t037	III	non-PSSA	1528	1153	2263	3644	5444	6466	7231	7899
ERR048401	Species	239	t037	III	non-PSSA	239	1153	2273	3632	5442	6463	7228	7895
ERR048402	Species	239	t037	III	non-PSSA	239	1153	2266	3632	5435	7289	8118	8866
ERR048403	Species	239	t037	III	non-PSSA	239	1153	2272	3632	5440	6461	7226	7893
ERR048406	Species	239	t037	III	non-PSSA	239	1153	2274	3643	5443	6464	7229	7897
ERR048407	Species	239	t631	III	non-PSSA	239	1153	2266	3632	5436	6457	7220	7887
ERR048408	Species	239	t037	III	non-PSSA	239	1153	2266	3632	5435	7278	7237	8853
ERR048409	Species	239	t037	III	non-PSSA	239	1153	2263	3632	5429	6470	7235	7904
ERR048410	Species	239	t037	III	non-PSSA	239	1153	2263	3632	5429	6470	7235	7904
ERR048411	Species	239	t037	III	non-PSSA	239	1153	2156	3632	5421	7130	7948	8671
ERR048412	Species	239	t037	III	non-PSSA	239	1153	2263	3632	5429	6468	7233	7902
ERR048413	Species	239	t037	III	non-PSSA	239	1153	2263	3632	5421	6477	7243	7913
ERR048414	Species	239	t037	III	non-PSSA	239	1153	2156	3632	6191	7325	8158	8909
ERR048416	Species	239	t037	III	non-PSSA	239	1153	2156	3632	5421	7151	7971	8696
ERR048417	Species	239	t037	III	non-PSSA	239	1153	2156	3632	5446	6471	7236	7905
ERR048418	Species	239	t4866	III	non-PSSA	239	1153	2264	3632	5423	6441	7203	8649
ERR048419	Species	239	t4866	III	non-PSSA	239	1153	2263	3632	5427	6443	7257	7928
ERR048420	Species	239	t037	III	non-PSSA	239	1153	2156	3649	5445	7368	8207	8962
ERR048421	Species	239	t037	III	non-PSSA	239	1153	2263	3632	5421	6435	7224	7891
ERR048422	Species	239	t4866	III	non-PSSA	239	1153	2263	3632	5438	7176	8000	8730
ERR048424	Species	239	t037	III	non-PSSA	239	1153	2156	3632	5431	6446	7225	7892
ERR048425	Species	239	t037	III	non-PSSA	239	1153	2156	3632	5455	6488	7256	7927
ERR048426	Species	239	t037	III	non-PSSA	239	1153	2266	3648	5447	6473	7239	7908
ERR048427	Species	239	t037	III	non-PSSA	239	1153	2156	3632	5455	6488	7256	7931
ERR048428	Species	239	t037	III	non-PSSA	239	1153	2263	3642	5441	6462	7227	7894
ERR048429	Species	239	t631	III	non-PSSA	239	1153	2265	3632	5425	6439	7201	7868
ERR048430	Species	30	t019	IV	non-PSSA	30	1233	2275	3650	5452	6479	7246	7916
ERR048431	Species	239	15-12-526-02-25-17-24	III	non-PSSA	239	1153	2266	3632	5453	6482	7249	7919
ERR048432	Representative	1463	t037	III	non-PSSA	1463	1153	2276	3632	5454	6487	7253	7924
ERR048433	Species	239	t037	III	non-PSSA	239	1153	2263	3645	5429	6452	7214	7900
ERR048434	Species	239	t037	III	non-PSSA	239	1153	2156	3649	5448	6474	7240	7909
ERR048435	Species	239	t037	III	non-PSSA	239	1153	2156	3647	5270	6469	7234	7903
ERR048436	Species	239	t4866	III	non-PSSA	239	1153	2263	3632	5427	6443	7255	7926
ERR048437	Species	239	t037	III	non-PSSA	239	1153	2263	3632	5429	6460	7254	7925
ERR048438	Species	239	t037	III	non-PSSA	239	1153	2263	3632	5439	6460	7223	7890
ERR048439	Species	239	t037	III	non-PSSA	239	1153	2263	3632	5421	6435	7199	7896
ERR048440	Species	239	t4866	III	non-PSSA	239	1153	2263	3632	5457	6490	7259	7930
ERR048441	Species	239	t037	III	non-PSSA	239	1153	2156	3649	5451	6261	7245	7915
ERR048442	Species	239	t4866	III	non-PSSA	239	1153	2264	4240	6156	6475	7241	8848
ERR048443	Species	239	t037	III	non-PSSA	239	1153	2156	3649	5448	6512	7286	7966
ERR048444	Species	239	t037	III	non-PSSA	239	1153	2156	4346	5421	7440	8293	9056
ERR048445	Species	239	t037	III	non-PSSA	239	1153	2156	3659	5431	6446	7269	7943
ERR048446	Species	239	t4866	III	non-PSSA	239	1153	2264	3632	6082	7192	8016	8749
ERR048447	Species	239	t037	III	non-PSSA	239	1153	2266	3660	5463	6505	7275	7953
ERR048448	Species	239	t037	III	non-PSSA	239	1153	2156	3632	5419	6485	7191	7922
ERR048449	Species	239	t037	III	non-PSSA	239	1153	2272	3632	5462	6461	7226	7952
ERR048450	Species	239	t4866	III	non-PSSA	239	1153	2264	3632	5449	6500	7270	7945
ERR048451	Species	239	t037	III	non-PSSA	239	1153	2266	3632	5460	6496	7265	7937
ERR048452	Species	239	t037	III	non-PSSA	239	1153	2717	4249	5458	7299	8128	8877
ERR048453	Species	239	t037	III	non-PSSA	239	1153	2266	3643	5429	6494	7263	7935
ERR048454	Species	239	t037	III	non-PSSA	239	1153	2277	3653	5421	6493	7262	7934
ERR048455	Species	239	t037	III	non-PSSA	239	1153	2266	3632	5435	6454	7217	7884
ERR048456	Species	239	t037	III	non-PSSA	239	1235	2156	3656	5459	6495	7264	7936
ERR048457	Species	239	t037	III	non-PSSA	239	1153	2156	3662	5465	6507	7279	7957
ERR048458	Species	239	t037	III	non-PSSA	239	1153	2156	3649	6102	6261	8043	8782
ERR048459	Species	239	t037	III	non-PSSA	239	1153	2156	3649	5448	6474	7272	7947
ERR048460	Species	239	t037	III	non-PSSA	239	1153	2156	3632	5446	6471	7236	7944
ERR048461	Species	239	t037	III	non-PSSA	239	1153	2156	3632	5446	6471	7236	7944
ERR048462	Species	239	t037	III	non-PSSA	239	1153	2156	3632	5437	6504	7274	7951
ERR048463	Species	239	t037	III	non-PSSA	239	1153	2156	3632	5446	6471	7236	7944
ERR048464	Species	239	t037	III	non-PSSA	239	1153	2156	3632	5446	6471	7236	7944
ERR048465	Species	239	t037	III	non-PSSA	239	1153	2156	3632	5446	6471	7236	7944
ERR048466	Species	239	t037	III	non-PSSA	239	1153	2156	3632	6154	6471	7236	8846
ERR048467	Species	239	t037	III	non-PSSA	239	1153	2156	3632	5446	6502	7236	7949
ERR048468	Species	239	t037	III	non-PSSA	239	1153	2156	3632	5446	6471	7236	7944
ERR048469	Species	239	t037	III	non-PSSA	239	1153	2156	3632	5446	6471	7267	7939
ERR048470	Species	239	t037	III	non-PSSA	239	1153	2156	3632	5446	6471	7236	7944
ERR048471	Species	239	t037	III	non-PSSA	239	1153	2156	3632	5446	6471	7267	7939
ERR048472	Species	239	t037	III	non-PSSA	239	1153	2156	3632	5446	6471	7267	7939
ERR048473	Species	239	t037	III	non-PSSA	239	1153	2156	3632	5446	6471	8004	8735
ERR048474	Species	239	t037	III	non-PSSA	239	1153	2156	3632	5446	6471	7267	7939
ERR048475	Species	239	t037	III	non-PSSA	239	1153	2156	3632	5446	6471	7267	7939
ERR048476	Species	239	t037	III	non-PSSA	239	1153	2156	3632	5446	6471	7267	7939
ERR048477	Species	239	t037	III	non-PSSA	239	1153	2156	3632	5446	6471	7236	7944
ERR048478	Species	239	t037	III	non-PSSA	239	1153	2156	3632	5446	6471	7236	7944
ERR048479	Species	239	t037	III	non-PSSA	239	1153	2156	3632	5446	6471	7284	7964
ERR048480	Species	239	t037	III	non-PSSA	239	1153	2156	3632	5446	6499	7268	7941
ERR048481	Species	93	t202	IV	non-PSSA	93	1498	2662	4173	6071	7181	8005	8736
ERR048482	Species	239	t037	III	non-PSSA	239	1153	2156	3632	5446	6471	7267	7939
ERR048483	Species	239	t037	III	non-PSSA	239	1153	2156	3632	5446	6503	7267	7950
ERR048484	Species	5	12-17-16	Negative	non-PSSA	5	1159	2278	3664	5468	6511	7283	7962
ERR048485	Species	239	t037	III	non-PSSA	239	1153	2156	3632	5446	6471	7267	7939
ERR048486	Species	239	t037	III	non-PSSA	239	1153	2156	3632	5421	6501	7273	7948
ERR048487	Species	239	t037	III	non-PSSA	239	1153	2156	3658	5446	6498	7236	7940
ERR048488	Species	239	t037	III	non-PSSA	239	1153	2156	3632	5446	6509	7267	7960
ERR048489	Species	239	t037	III	non-PSSA	239	1153	2156	3632	5446	6471	7267	7939
ERR048490	Species	239	t037	III	non-PSSA	239	1153	2156	3632	5446	6471	7276	7954
ERR048491	Species	239	t037	III	non-PSSA	239	1153	2156	3632	5446	6471	7267	7939
ERR048492	Species	239	t037	III	non-PSSA	239	1153	2156	3658	5446	6498	7236	7940
ERR048493	Species	239	t037	III	non-PSSA	239	1153	2156	3632	5446	7389	7267	8993
ERR048495	Species	239	t037	III	non-PSSA	239	1153	2156	3661	5464	6506	7277	7955
ERR048496	Species	239	t037	III	non-PSSA	239	1153	2156	3632	5446	6471	7281	7959
ERR048497	Species	239	t037	III	non-PSSA	239	1153	2156	3632	5446	6471	7278	7956
ERR048498	Species	239	t037	III	non-PSSA	239	1153	2156	3665	5446	6471	7278	7963
ERR048500	Species	239	t037	III	non-PSSA	239	1153	2156	3632	5446	6499	7268	7941
ERR048501	Species	239	t037	III	non-PSSA	239	1153	2266	3632	5435	6496	7217	7942
ERR053008	Representative	1529	t008	Negative with mecA	non-PSSA	1529	1	1	3657	5466	6508	7280	7958	Asia	Singapore			not known					1982
ERR053009	Species	239	t037	III	non-PSSA	239	1128	2131	3663	5467	6510	7282	7961	Asia	Singapore			not known					1996
ERR053010	Species	1529	t008	Negative with mecA	non-PSSA	1529	1	1	3657	5461	6497	7271	7946	Asia	Singapore			not known					1982
ERR053011	Species	1529	t008	Negative with mecA	non-PSSA	1529	1	1	3657	5461	6497	7266	7938	Asia	Singapore			not known					1982
ERR053012	Species	1529	t008	Negative with mecA	non-PSSA	1529	1	1	3657	5466	6508	8229	8985	Asia	Singapore			not known					1982
ERR053013	Species	1529	t008	Negative with mecA	non-PSSA	1529	1	1	3657	5466	6508	7280	7958	Asia	Singapore			not known					1982
ERR053014	Species	239	t037	III	non-PSSA	239	1128	2131	3663	5467	6510	7285	7965	Asia	Singapore			not known					1982
ERR053015	Species	239	t037	III	non-PSSA	239	1128	2298	3663	5494	6550	7323	8006	Asia	Singapore			not known					1985
ERR053016	Species	239	t037	III	non-PSSA	239	1107	2120	3486	5256	6528	7294	7996	Asia	Singapore			not known					1985
ERR053017	Species	239	t037	III	non-PSSA	239	1107	2120	3666	5480	6532	7306	7986	Asia	Singapore			not known					1996
ERR053018	Species	239	t037	III	non-PSSA	239	1107	2120	3677	5484	6537	7311	7991	Asia	Singapore			not known					1996
ERR053019	Species	239	t037	III	non-PSSA	239	1107	2281	3669	5471	6516	7290	7970	Asia	Singapore			not known					1996
ERR053020	Species	239	t037	III	non-PSSA	239	1107	2120	3486	5256	6520	7294	7974	Asia	Singapore			not known					1996
ERR053021	Species	239	t037	III	non-PSSA	239	1107	2120	3379	5472	6531	7305	7985	Asia	Singapore			not known					1996
ERR053022	Species	239	t037	III	non-PSSA	239	1107	2283	3671	5474	6521	7295	7975	Asia	Singapore			not known					1996
ERR053023	Species	239	t037	III	non-PSSA	239	1107	2120	3666	5479	6529	7303	7983	Asia	Singapore			not known					1996
ERR053024	Species	239	t037	III	non-PSSA	239	1107	2120	3486	5256	6528	7302	7982	Asia	Singapore			not known					1996
ERR053025	Species	239	t298	III	non-PSSA	239	1107	2120	3379	5472	6517	7291	7971	Asia	Singapore			not known					1996
ERR053026	Species	239	t037	III	non-PSSA	239	1563	2120	3671	6247	7388	8234	8991	Asia	Singapore			not known					1996
ERR053027	Species	239	t037	III	non-PSSA	239	1107	2120	3673	5256	7118	7935	8655	Asia	Singapore			not known					1996
ERR053028	Species	7	t4079	Negative	non-PSSA	7	1218	2383	4292	6220	7360	8199	8954
ERR053029	Species	239	t037	III	non-PSSA	239	1128	2131	3684	5493	6549	7322	8005	Asia	Singapore			not known					1996
ERR053030	Species	239	t037	III	non-PSSA	239	1107	2285	3379	5472	6523	7297	7977	Asia	Singapore			not known					1996
ERR053031	Species	239	t037	III	non-PSSA	239	1107	2287	3673	5256	6527	7301	7981	Asia	Singapore			not known					1997
ERR053032	Species	239	t037	III	non-PSSA	239	1107	2120	3486	5256	7343	8180	8932	Asia	Singapore			not known					1997
ERR053033	Species	239	t037	III	non-PSSA	239	1107	2279	3666	5485	6513	7287	7992	Asia	Singapore			not known					1997
ERR053034	Species	239	t037	III	non-PSSA	239	1107	2120	3666	5477	6525	7299	7979	Asia	Singapore			not known					1997
ERR053035	Species	239	t037	III	non-PSSA	239	1107	2120	3670	5175	6518	7292	7972	Asia	Singapore			not known					1997
ERR053036	Species	239	t037	III	non-PSSA	239	1237	2120	3668	5175	6515	7289	7969	Asia	Singapore			not known					1997
ERR053037	Species	239	t037	III	non-PSSA	239	1107	2120	3666	5480	7326	8159	8910	Asia	Singapore			not known					1997
ERR053038	Species	239	t037	III	non-PSSA	239	1107	2279	3666	5469	6513	7287	7967	Asia	Singapore			not known					1997
ERR053039	Species	239	t037	III	non-PSSA	239	1107	2279	3666	5469	6513	7287	7967	Asia	Singapore			not known					1997
ERR053040	Species	239	t037	III	non-PSSA	239	1107	2279	3666	5469	6513	7287	7967	Asia	Singapore			not known					1997
ERR053041	Species	239	t037	III	non-PSSA	239	1107	2120	3678	5256	6539	7313	7994	Asia	Singapore			not known					1997
ERR053042	Species	239	t037	III	non-PSSA	239	1107	2120	3678	5256	6540	7313	7995	Asia	Singapore			not known					1997
ERR053043	Species	239	t037	III	non-PSSA	239	1107	2120	3379	5486	6538	7312	7993	Asia	Singapore			not known					1997
ERR053044	Species	239	t037	III	non-PSSA	239	1107	2282	3379	5473	6519	7293	7973	Asia	Singapore			not known					1997
ERR053045	Species	239	t037	III	non-PSSA	239	1107	2288	3674	5175	6530	7304	7984
ERR053046	Species	239	t037	III	non-PSSA	239	1128	2297	3666	5492	6548	7321	8004	Asia	Singapore			not known					1997
ERR064898	Species	239	t037	III	non-PSSA	239	1274	2346	4264	6186	7319	8152	8902	Oceania	Australia			not known	clinical	Homo sapiens			1982
ERR064899	Species	239	t037	III	non-PSSA	239	1238	2286	3672	5476	6524	7298	7978	North America	USA			not known	clinical	Homo sapiens			1996
ERR064900	Species	239	t037	Negative with mecA	non-PSSA	239	1238	2346	4195	6099	7214	8040	8779	North America	USA			not known	clinical	Homo sapiens			1994
ERR064901	Species	239	t037	III	non-PSSA	239	1125	2295	3682	5490	6546	7319	8002	North America	USA			not known	clinical	Homo sapiens			1987
ERR064902	Species	239	t037	III	non-PSSA	239	1239	2296	3683	5491	6547	7320	8003	Europe	Greece			not known	clinical	Homo sapiens			1998
ERR064903	Species	239	t138	III	non-PSSA	239	1239	2289	3675	5481	6533	7307	7987	Europe	Greece			not known	clinical	Homo sapiens			1999
ERR064904	Species	239	t037	III	non-PSSA	239	1239	2289	3675	5487	6541	7314	7997	Europe	Greece			not known	clinical	Homo sapiens			1998
ERR064905	Species	25	t660	Negative	non-PSSA	25	1504	2668	4183	6085	7195	8020	8755	Asia	Turkey			not known	clinical	Homo sapiens			1995
ERR064906	Species	239	t030	III	non-PSSA	239	1236	2280	3667	5470	6514	7288	7968	Asia	Turkey			not known	clinical	Homo sapiens			1996
ERR064907	Species	239	t030	III	non-PSSA	239	1241	2293	3680	5489	6544	7317	8000	Europe	Czech Republic			not known	clinical	Homo sapiens			2000
ERR064908	Species	239	t030	III	non-PSSA	239	1125	2291	3676	5483	6536	7310	7990	Asia	Turkey			not known	clinical	Homo sapiens			1996
ERR064909	Species	239	t984	III	non-PSSA	239	1125	2695	4223	6134	7250	8080	8821	Europe	Hungary			not known	clinical	Homo sapiens			1996
ERR064911	Representative	1225	t037	III	non-PSSA	1225	1537	2719	4255	6176	7305	8137	8886	South America	Uruguay			not known	clinical	Homo sapiens			1998
ERR064912	Representative	n94	t037	III	non-PSSA		1139	2292	3679	5488	6543	7316	7999	Europe	Czech Republic			not known	clinical	Homo sapiens			2001
ERR064913	Species	239	t138	III	non-PSSA	239	1139	2294	3681	5478	6545	7318	8001	South America	Brazil			abscess	clinical	Homo sapiens			1993
ERR064914	Species	239	t037	III	non-PSSA	239	1575	2290	4335	6279	7425	8274	9035	South America	Brazil			not known	clinical	Homo sapiens			1997
ERR064915	Species	239	t037	III	non-PSSA	239	1240	2290	3462	5482	6534	7308	7988	South America	Chile			not known	clinical	Homo sapiens			1997
ERR064916	Species	239	t037	III	non-PSSA	239	1139	2290	3462	5482	6542	7315	7998	South America	Chile			not known	clinical	Homo sapiens			1998
ERR064917	Species	239	t037	III	non-PSSA	239	1139	2299	3685	5495	6551	7324	8007	South America	Brazil			not known	clinical	Homo sapiens			1997
ERR064918	Species	239	t037	III	non-PSSA	239	1139	2290	3462	5482	6535	7309	7989	South America	Brazil			not known	clinical	Homo sapiens			1997
ERR064919	Species	239	t037	III	non-PSSA	239	1139	2133	3462	5478	6526	7300	7980	South America	Argentina			not known	clinical	Homo sapiens			1998
ERR064920	Species	239	t037	III	non-PSSA	239	1139	2284	3462	5475	6522	7296	7976	Europe	Portugal			not known	clinical	Homo sapiens			1997
ERR064922	Species	239	t037	III	non-PSSA	239	1139	2284	3462	6118	7232	8061	8801	Europe	Portugal			not known	clinical	Homo sapiens			2003
ERR064923	Representative	174	t037	III	non-PSSA	174	1139	2133	3690	5503	6559	7333	8016	South America	Argentina			not known	clinical	Homo sapiens			1997
ERR064926	Species	239	t037	III	non-PSSA	239	1243	2133	3462	5500	6556	7330	8013	South America	Argentina			not known	clinical	Homo sapiens			1997
ERR064927	Species	239	t1192	III	non-PSSA	239	1249	2309	3701	5517	6576	7353	8037	Europe	Hungary			not known	clinical	Homo sapiens			1996
ERR064928	Species	239	t233	III	non-PSSA	239	1579	2309	4349	6296	7444	8297	9060	Europe	Hungary			not known	clinical	Homo sapiens			1993
ERR064929	Species	239	t388	III	non-PSSA	239	1131	2308	3700	5516	6575	7352	8036	Europe	Portugal			not known	clinical	Homo sapiens			1992
ERR064930	Species	239	t421	III	non-PSSA	239	1508	2671	4188	6090	7202	8027	8763	Europe	Portugal			not known	clinical	Homo sapiens			1992
ERR064931	Species	239	t421	III	non-PSSA	239	1131	2301	3691	5504	6560	7335	8018	Europe	Portugal			not known	clinical	Homo sapiens			1992
ERR064932	Species	239	t421	III	non-PSSA	239	1131	2301	3702	5518	6577	7354	8038	Europe	Portugal			not known	clinical	Homo sapiens			1990
ERR064933	Species	239	t421	III	non-PSSA	239	1131	2303	3692	5505	6561	7336	8019	Europe	Portugal			not known	clinical	Homo sapiens			1993
ERR064934	Species	239	t421	III	non-PSSA	239	1131	2301	3687	5499	6555	7328	8011	Europe	Portugal			not known	clinical	Homo sapiens			1993
ERR064935	Species	239	t421	III	non-PSSA	239	1131	2301	4212	6121	7236	8066	8806	Europe	Portugal			not known	clinical	Homo sapiens			1993
ERR064936	Species	72	t693	Negative	non-PSSA	72	1194	2775	4347	6294	7442	8295	9058	Europe	Greece			not known	clinical	Homo sapiens			1998
ERR064937	Species	239	t037	III	non-PSSA	239	1128	2300	3686	6254	7397	8244	9004	Asia	China			not known	clinical	Homo sapiens			1998
ERR064938	Species	239	t037	III	non-PSSA	239	1242	2300	3686	5498	6554	7327	8010	Asia	China			not known	clinical	Homo sapiens			1998
ERR064939	Species	239	t037	III	non-PSSA	239	1128	2226	3588	5522	6581	7357	8042	Asia	Thailand								2007
ERR064940	Species	239	t037	III	non-PSSA	239	1128	2226	3588	5385	6391	7329	8012	Asia	Thailand	Thailand							2007
ERR064941	Species	239	t037	III	non-PSSA	239	1128	2226	3588	5385	6391	7334	8017	Asia	Thailand								2007
ERR064942	Species	239	t037	III	non-PSSA	239	1128	2302	3689	5502	6558	7332	8015	Asia	Thailand								2007
ERR064943	Species	239	t037	III	non-PSSA	239	1126	2118	3698	5513	6572	7348	8031	Asia	Thailand								2007
ERR064944	Species	239	t037	III	non-PSSA	239	1128	2107	3420	5497	6553	7326	8009	Asia	Thailand								2006
ERR064945	Species	239	t037	III	non-PSSA	239	1128	2107	3420	5497	6564	7340	8023	Asia	Thailand								2007
ERR064946	Species	239	t037	III	non-PSSA	239	1129	2120	3699	5514	6573	7349	8032	Asia	Thailand								2006
ERR064947	Species	239	t037	III	non-PSSA	239	1107	2106	3418	5164	6574	6880	8034	Asia	Thailand								2006
ERR064948	Species	239	t037	III	non-PSSA	239	1110	2288	3379	5520	6579	7355	8040	Europe	Denmark			not known	clinical	Homo sapiens			2001
ERR064949	Species	239	t037	III	non-PSSA	239	1110	2077	3379	5303	6563	7338	8021	Asia	Thailand								2006
ERR064952	Species	239	t037	III	non-PSSA	239	1110	2077	3379	5509	6567	7343	8026	Asia	Thailand								2007
ERR064954	Species	239	t037	III	non-PSSA	239	1110	2077	3379	5496	6569	7345	8028	Asia	Thailand								2007
ERR064955	Species	239	t037	III	non-PSSA	239	1110	2077	3379	5496	6552	7325	8008	Asia	Thailand								2006
ERR064956	Species	239	t037	III	non-PSSA	239	1110	2077	3379	5496	6552	7325	8008	Asia	Thailand								2007
ERR064957	Species	239	t037	III	non-PSSA	239	1110	2077	3379	5496	6552	7339	8022	Asia	Thailand								2006
ERR064958	Species	239	t037	III	non-PSSA	239	1110	2077	3379	5515	6552	7350	8033	Asia	Thailand								2006
ERR064959	Species	239	t037	III	non-PSSA	239	1110	2077	3379	5515	6552	8235	8992	Asia	Thailand								2006
ERR070033	Species	2371	t852	IV	non-PSSA	2371	659	2310	3703	5521	6580	7356	8041
ERR072253	Species	22	t1041	IV	non-PSSA	22	619	1117	1817	6207	7345	8182	8934
ERR084492	Species	22	t2122	IV	non-PSSA	22	619	1105	1837	4529	5301	5922	6403	Europe	United Kingdom								2006
ERR084493	Species	22	t7784	IV	non-PSSA	22	619	1151	1846	2773	3110	3737	4044	Europe	United Kingdom								2006
ERR084494	Species	22	t458	IV	non-PSSA	22	619	1162	1954	2850	3316	3741	4048	Europe	United Kingdom								2006
ERR084495	Species	36	t233	II	non-PSSA	36	1182	2253	3688	5501	6557	7331	8014
ERR084496	Species	22	t2235	IV	non-PSSA	22	648	1105	1837	2852	3318	3743	4050	Europe	United Kingdom								2006
ERR084497	Species	22	t2235	IV	non-PSSA	22	619	1105	1817	4530	5302	5923	6404	Europe	United Kingdom								2006
ERR084498	Species	22	t3477	IV	non-PSSA	22	619	1105	1817	2818	3276	3696	4003	Europe	United Kingdom								2006
ERR084499	Species	22	t910	IV	non-PSSA	22	619	1105	1958	2709	3320	3746	4054	Europe	United Kingdom								2006
ERR084500	Species	22	t2122	IV	non-PSSA	22	619	1177	1955	2851	3317	3747	4055	Europe	United Kingdom								2006
ERR084501	Species	22	t7784	IV	non-PSSA	22	619	1105	1817	2642	5303	5924	6405	Europe	United Kingdom								2006
ERR084502	Species	22	t2235	IV	non-PSSA	22	648	1105	1959	2855	3322	3749	4057	Europe	United Kingdom								2006
ERR084503	Species	22	t3477	IV	non-PSSA	22	619	1105	1817	4531	5304	5925	6406	Europe	United Kingdom								2006
ERR084504	Species	22	t9801	IV	non-PSSA	22	619	1193	1817	2899	3368	3798	4109	Europe	United Kingdom								2006
ERR084505	Species	22		IV	non-PSSA	22	619	1129	1962	2857	3326	3752	4061	Europe	United Kingdom								2006
ERR084506	Species	22	t2122	IV	non-PSSA	22	619	1105	1817	2738	3324	3588	4059	Europe	United Kingdom								2006
ERR084507	Species	22	t3477	IV	non-PSSA	22	619	1105	1817	2854	3321	3748	4056	Europe	United Kingdom								2006
ERR084508	Species	22	28	IV	non-PSSA	22	619	1179	1957	2709	3256	3745	4052	Europe	United Kingdom								2006
ERR084509	Species	22	t2122	IV	non-PSSA	22	619	1177	1955	2851	3317	3742	4049	Europe	United Kingdom								2006
ERR084510	Species	22	t1258	IV	non-PSSA	22	619	1200	1817	2709	3573	3745	6407	Europe	United Kingdom								2006
ERR084511	Species	1	t127	IV	non-PSSA	1	1248	2307	3697	5512	6571	7347	8030	Europe	United Kingdom								1998
ERR084512	Species	1	t127	IV	non-PSSA	1	1244	2304	3693	5506	6562	7337	8020
ERR084513	Species	22	t9649	IV	non-PSSA	22	660	1175	1837	2848	3313	3738	4045	Europe	United Kingdom								2006
ERR084514	Species	22	t1258	IV	non-PSSA	22	619	1105	1953	2849	3315	3740	4047	Europe	United Kingdom								2006
ERR084515	Species	1	t127	IV	non-PSSA	1	1248	2304	3693	5506	6562	7351	8035
ERR084516	Species	22	t458	IV	non-PSSA	22	619	1105	1817	2709	3319	3745	4053	Europe	United Kingdom								2006
ERR084517	Species	22	t2122	IV	non-PSSA	22	619	1105	1817	2709	3319	3745	4053	Europe	United Kingdom								2006
ERR084518	Representative	2937	t4600	II	non-PSSA	2937	1245	2255	3625	5507	6565	7341	8024	Europe	United Kingdom								1998
ERR084519	Species	22	t3477	IV	non-PSSA	22	619	1105	1817	3118	3570	5926	6408	Europe	United Kingdom								2006
ERR084520	Species	36	t276	II	non-PSSA	36	1246	2253	3694	5508	6566	7342	8025	Europe	United Kingdom
ERR084521	Species	2938	t276	II	non-PSSA	2938	1182	2305	3695	5510	6568	7344	8027
ERR084522	Species	22	t7980	IV	non-PSSA	22	661	1178	1956	2853	3139	3744	4051	Europe	United Kingdom								2006
ERR084523	Species	22	t7784	IV	non-PSSA	22	619	1105	1952	2709	3312	3736	4043	Europe	United Kingdom								2006
ERR084524	Species	22	t458	IV	non-PSSA	22	619	1100	3030	2662	5305	5927	6409	Europe	United Kingdom								2006
ERR084525	Species	22	t910	IV	non-PSSA	22	619	1105	1960	2642	3323	3750	4058	Europe	United Kingdom								2006
ERR084527	Species	22	t3477	IV	non-PSSA	22	672	1187	1817	2934	3406	3843	4155	Europe	United Kingdom								2007
ERR084528	Species	22	t9801	IV	non-PSSA	22	619	1197	1817	2916	3386	3822	4134	Europe	United Kingdom								2007
ERR084529	Species	22	t10554	IV	non-PSSA	22	619	1105	1817	2915	3064	3819	4131	Europe	United Kingdom								2007
ERR084530	Species	22	t2122	IV	non-PSSA	22	619	1105	1817	4532	5306	5928	6410	Europe	United Kingdom								2007
ERR084531	Species	22	t1258	IV	non-PSSA	22	619	1198	1817	2917	3388	3824	4136	Europe	United Kingdom								2007
ERR084532	Species	1	t127	IV	non-PSSA	1	1248	2304	3693	6060	6562	7337	8722
ERR084533	Species	22	t1258	IV	non-PSSA	22	619	1105	1817	2909	3118	3811	4123	Europe	United Kingdom								2007
ERR084534	Species	22	t5857	IV	non-PSSA	22	636	1105	1995	2912	3381	3815	4127	Europe	United Kingdom								2007
ERR084535	Species	2925	t7784	IV	non-PSSA	2925	619	1100	4146	6039	7146	7966	8691	Europe	United Kingdom								2007
ERR084538	Species	1	t127	IV	non-PSSA	1	1248	2304	3693	5519	6578	7337	8039
ERR084539	Species	36		II	non-PSSA	36	1247	2306	3696	5511	6570	7346	8029
ERR084540	Species	22	t458	IV	non-PSSA	22	619	1105	1996	2738	3382	3816	4128	Europe	United Kingdom								2007
ERR084541	Species	22	t1258	IV	non-PSSA	22	619	1200	1817	2709	3390	3826	6411	Europe	United Kingdom								2007
ERR084542	Species	22	t7784	IV	non-PSSA	22	619	1105	1817	2911	3312	3821	4133	Europe	United Kingdom								2007
ERR084543	Species	22	t3477	IV	non-PSSA	22	660	1175	1837	2906	3385	3820	4132	Europe	United Kingdom								2007
ERR084544	Species	22	26-23-23-13-23-31-17-31	IV	non-PSSA	22	619	1200	1817	2709	3390	3826	4138	Europe	United Kingdom								2007
ERR084545	Species	22	t379	IV	non-PSSA	22	619	1177	1955	2851	3317	5929	6412	Europe	United Kingdom								2007
ERR084546	Species	22	t13078	IV	non-PSSA	22	619	1105	1998	2919	3391	3827	4139	Europe	United Kingdom								2007
ERR084547	Species	22	t7784	IV	non-PSSA	22	619	1105	1817	2709	3312	3745	4117	Europe	United Kingdom								2007
ERR084548	Species	22	t3477	IV	non-PSSA	22	619	1112	1817	2642	3372	3802	4113	Europe	United Kingdom								2007
ERR084549	Species	22	t7784	IV	non-PSSA	22	619	1179	1957	2709	3256	3804	4115	Europe	United Kingdom								2007
ERR084550	Species	22	t2235	IV	non-PSSA	22	619	1105	1817	2709	5307	3745	6413	Europe	United Kingdom								2007
ERR084551	Species	22	t7784	IV	non-PSSA	22	660	1175	1992	2906	3376	3807	4119	Europe	United Kingdom								2007
ERR084552	Species	22	t458	IV	non-PSSA	22	619	1162	1954	2908	3316	3809	4121	Europe	United Kingdom								2007
ERR084553	Species	22	t3477	IV	non-PSSA	22	619	1195	1993	2642	3378	3810	4122	Europe	United Kingdom								2007
ERR084556	Species	22	t3477	IV	non-PSSA	22	619	1110	1990	2903	3373	5930	6414	Europe	United Kingdom								2007
ERR084557	Species	22	17-25-16-28	IV	non-PSSA	22	619	1196	1817	2709	3312	3812	4124	Europe	United Kingdom								2007
ERR084558	Species	22	t9649	IV	non-PSSA	22	619	1105	1817	2911	3380	3814	4126	Europe	United Kingdom								2007
ERR084559	Species	22	t2122	IV	non-PSSA	22	619	1154	1817	2913	3383	3817	4129	Europe	United Kingdom								2007
ERR084560	Species	22	t3477	IV	non-PSSA	22	619	1105	1817	2914	3384	3818	4130	Europe	United Kingdom								2007
ERR084561	Species	22	t3477	IV	non-PSSA	22	650	1306	1817	4533	5308	5931	6415	Europe	United Kingdom								2007
ERR084562	Species	22	t2122	IV	non-PSSA	22	629	1105	1997	2688	3387	3823	4135	Europe	United Kingdom								2007
ERR084563	Species	22	t3477	IV	non-PSSA	22	619	1199	1817	2918	3389	3825	4137	Europe	United Kingdom								2007
ERR084564	Species	22	t458	IV	non-PSSA	22	619	1119	1833	2920	3392	3828	4140	Europe	United Kingdom								2007
ERR084565	Species	22	t910	IV	non-PSSA	22	619	1105	3031	4534	5309	5932	6416	Europe	United Kingdom								2007
ERR084566	Species	22	t7784	IV	non-PSSA	22	619	1110	1990	2903	3373	3803	4114	Europe	United Kingdom								2007
ERR084567	Species	22	t2860	IV	non-PSSA	22	619	1110	1991	2904	3374	3805	4116	Europe	United Kingdom								2007
ERR084568	Species	22	t2122	IV	non-PSSA	22	619	1105	1817	2907	3377	3808	4120	Europe	United Kingdom								2007
ERR084570	Species	36	t342	II	non-PSSA	36	1500	2255	4175	6073	7184	8007	8739
ERR084571	Species	22	t2235	IV	non-PSSA	22	619	1105	1817	2907	3377	5933	6417	Europe	United Kingdom								2008
ERR084575	Species	22	t13078	IV	non-PSSA	22	679	1105	2175	2662	5310	5934	6418	Europe	United Kingdom								2008
ERR084576	Species	22	t2122	IV	non-PSSA	22	619	1199	1817	2918	3389	3902	4214	Europe	United Kingdom								2008
ERR084577	Species	36	t012	II	non-PSSA	36	1182	2340	3625	5555	6614	7390	8075
ERR084578	Species	22	26-23-17-31-29-17	IV	non-PSSA	22	619	1221	1825	2686	3460	3901	4213	Europe	United Kingdom								2008
ERR084579	Species	22	t1258	IV	non-PSSA	22	619	1200	2037	2709	3457	3898	4210	Europe	United Kingdom								2008
ERR084580	Species	36	t789	II	non-PSSA	36	1182	2255	3736	5556	6615	7391	8076
ERR084581	Species	22	t7979	IV	non-PSSA	22	679	1105	2038	2662	3459	3900	4212	Europe	United Kingdom								2008
ERR084582	Species	22	t7979	IV	non-PSSA	22	619	1105	1825	2686	3458	3899	4211	Europe	United Kingdom								2008
ERR084583	Species	22	28	IV	non-PSSA	22	679	1105	2175	4535	5311	5935	6419	Europe	United Kingdom								2008
ERR084584	Species	22	t458	IV	non-PSSA	22	619	1200	2036	2971	3456	3897	4209	Europe	United Kingdom								2008
ERR084585	Species	22	t3477	IV	non-PSSA	22	619	1219	2033	2669	3453	3896	4208	Europe	United Kingdom								2008
ERR084586	Species	22	t1258	IV	non-PSSA	22	619	1220	2034	2969	3454	3893	4205	Europe	United Kingdom								2008
ERR084587	Species	22	t3477	IV	non-PSSA	22	678	1105	2035	2970	3455	3894	4206	Europe	United Kingdom								2008
ERR084588	Species	3139	t843	Negative	non-PSSA	3139	1260	2324	3717	5536	6595	7371	8056
ERR084589	Species	130	t843	Negative	non-PSSA	130	1251	2317	3730	6153	7272	8103	8845
ERR084590	Species	130	t843	Negative	non-PSSA	130	1251	2317	3724	5543	6602	7378	8063
ERR084591	Species	130	t843	Negative	non-PSSA	130	1251	2312	3730	5549	6608	7384	8069
ERR084592	Species	130	t843	Negative	non-PSSA	130	1251	2339	3735	5554	6613	7389	8074
ERR084593	Species	130	t843	Negative	non-PSSA	130	1533	2317	4250	6172	7300	8129	8878
ERR084594	Species	130	t1535	Negative	non-PSSA	130	1251	2339	3734	5553	6612	7388	8073
ERR084595	Species	130	t843	Negative	non-PSSA	130	1251	2312	3705	5524	6583	7359	8044
ERR084596	Species	130	t3256	Negative	non-PSSA	130	1251	2328	4153	6048	7445	7977	9061
ERR084597	Species	1944	t843	Negative	non-PSSA	1944	1550	2735	4282	6209	7347	8185	8937
ERR084598	Species	130	t1532	Negative	non-PSSA	130	1251	2328	4153	6048	7157	7977	8703
ERR084599	Species	1943	14-44-16	Negative	non-PSSA	1943	1269	2336	3731	5550	6609	7385	8070
ERR084600	Species	2616	t7914		non-PSSA	2616	1268	2335	3729	5548	6607	7383	8068
ERR084601	Species	1245	t843	Negative	non-PSSA	1245	1252	2313	3706	5525	6584	7360	8045
ERR084602	Species	130	t843	Negative	non-PSSA	130	1251	2328	3721	5540	6599	7375	8060
ERR084603	Species	1944	t843	Negative	non-PSSA	1944	1251	2322	3715	5534	6593	7369	8054
ERR084604	Species	22	t2062	IV	non-PSSA	22	650	1105	3032	4536	5312	5936	6420	Europe	United Kingdom								2010
ERR084605	Species	425	t9910	Negative	non-PSSA	425	1267	2334	3728	5547	6606	7382	8067
ERR084606	Representative	1578	14-44-12-17-23	Negative	non-PSSA	1578	1559	2752	4309	6238	7381	8223	8979
ERR084607	Species	45	t330	Negative	PSSA	45	1265	2332	3726	5545	6604	7380	8065
ERR084608	Species	425	t8688	Negative	PSSA	425	1253	2341	3737	5557	6616	7392	8077
ERR084609	Species	59	t5845	Negative	non-PSSA	59	1271	2338	3733	5552	6611	7387	8072
ERR084610	Species	15	t084	Negative	non-PSSA	15	1263	2329	3722	5541	6600	7376	8061
ERR084611	Species	1	t127	Negative	non-PSSA	1		2323	3716	5535	6594	7370	8055
ERR084612	Species	15	t434	Negative	PSSA	15	1270	2337	3732	5551	6610	7386	8071
ERR084613	Species	8	t008	Negative	non-PSSA	8	1266	2333	3727	5546	6605	7381	8066
ERR084614	Representative	1076	t529	Negative	PSSA	1076	1261	2327	3720	5539	6598	7374	8059
ERR084615	Species	97	34		non-PSSA	97	1552	2740	4290	6216	7356	8195	8949
ERR084616	Species	151	t529	Negative	PSSA	151	1261	2325	3718	5537	6596	7372	8057
ERR084617	Species	425	t3369	Negative	PSSA	425	1253	2725	4263	6185	7318	8151	8901
ERR084618	Species	1074	t529	Negative	PSSA	1074	1561	2755	4312	6243	7384	8228	8984
ERR084619	Species	97	t359	Negative	non-PSSA	97	1515	2683	4205	6114	7227	8057	8796
ERR084620	Species	151	t529	Negative	PSSA	151	1254	2315	3708	5527	6586	7362	8047
ERR084621	Species	425	14-44-12-17-23	Negative	non-PSSA	425	1253	2314	3707	5526	6585	7361	8046
ERR084622	Species	130	t1532	Negative	non-PSSA	130	1256	2317	3710	5529	6588	7364	8049
ERR084623	Species	1245	t843	Negative	non-PSSA	1245	1255	2316	3709	5528	6587	7363	8048
ERR084624	Species	151	t529	Negative	PSSA	151	1258	2319	3712	5531	6590	7366	8051
ERR084625	Species	151	t529	Negative	PSSA	151	1257	2318	3711	5530	6589	7365	8050
ERR084626	Species	1074	t529	Negative	PSSA	1074	1258	2321	3714	5533	6592	7368	8053
ERR084627	Species	97	t16049	Negative	non-PSSA	97	1259	2320	3713	5532	6591	7367	8052
ERR084628	Species	97	t359	Negative	non-PSSA	97	1262	2326	3719	5538	6597	7373	8058
ERR084629	Species	97	t359	Negative	non-PSSA	97	1264	2330	3723	5542	6601	7377	8062
ERR084630	Species	97	t224	Negative	non-PSSA	97	1250	2331	3725	5544	6603	7379	8064
ERR084631	Representative	118	t267	Negative	PSSA	118	1250	2311	3704	5523	6582	7358	8043
ERR084634	Species	5	42705	Negative	PSSA	5	1277	2348	3749	5572	6632	7410	8096
ERR084635	Species	81	t1908	Negative	non-PSSA	81	1541	2727	4266	6190	7324	8157	8908
ERR084636	Species	25	t287	Negative	non-PSSA	25	1276	2347	3748	5571	6631	7409	8095
ERR084637	Species	672	t3841	Negative	PSSA	672	1281	2351	3753	5576	6638	7416	8104
ERR084638	Species	22	t7784	IV	non-PSSA	22	619	1200	3033	4537	3573	5937	6421	Europe	United Kingdom								2008
ERR084640	Species	22	t3477	IV	non-PSSA	22	619	1219	2033	2669	3453	3892	4217	Europe	United Kingdom								2008
ERR084641	Species	22	t2235	IV	non-PSSA	22	680	1222	2039	2972	3461	3903	4215	Europe	United Kingdom								2008
ERR084645	Species	22	t3477	IV	non-PSSA	22	619	1105	2040	2973	3462	3904	4216	Europe	United Kingdom								2009
ERR084646	Species	22	t1258	IV	non-PSSA	22	1006	1855	3034	4538	5313	5938	6422	Europe	United Kingdom								2009
ERR084648	Species	22	t2122	IV	non-PSSA	22	678	1105	2035	2970	3455	3954	4268	Europe	United Kingdom								2009
ERR084649	Species	36	t012	II	non-PSSA	36	1272	2255	3744	5567	6626	7403	8088
ERR084650	Species	22	t1612	IV	non-PSSA	22	619	1105	2040	2973	3462	3904	4216	Europe	United Kingdom								2009
ERR084652	Species	22	t1258	IV	non-PSSA	22	629	1105	2055	2688	3505	3950	4264	Europe	United Kingdom								2009
ERR084653	Species	22	t2235	IV	non-PSSA	22	686	1105	1848	2691	3052	3948	4262	Europe	United Kingdom								2009
ERR084655	Species	36	t012	II	non-PSSA	36	1272	2255	3744	5567	6643	7402	8110
ERR084656	Species	59	t316	Negative with mecA	non-PSSA	59	1283	2354	3756	5582	6644	7422	8111	Europe	United Kingdom								1998
ERR084657	Species	36	t1209	II	non-PSSA	36	1182	2255	3736	5556	6615	7391	8076
ERR084658	Species	22	t2235	IV	non-PSSA	22	619	1200	2098	2971	3456	4001	4315	Europe	United Kingdom								2009
ERR084659	Species	22	26-23-17-31	IV	non-PSSA	22	619	1221	3035	2686	5314	5939	6423	Europe	United Kingdom								2009
ERR084660	Species	1	t127	IV	non-PSSA	1	1248	2304	3693	5569	6628	7405	8090
ERR084661	Species	22	26-23-20-13-23-31-29-17-25-16-28	IV	non-PSSA	22	619	1129	1927	3011	3508	3953	4267	Europe	United Kingdom								2009
ERR084662	Species	36	t012	II	non-PSSA	36	1272	2255	3744	5584	6647	7424	8114
ERR084663	Species	1	t127	IV	non-PSSA	1	1248	2304	3693	5569	6636	7405	8101
ERR084664	Species	22	t2122	IV	non-PSSA	22		1105	2205	4539	5315	5940	6424	Europe	United Kingdom								2009
ERR084665	Species	22	t7784	IV	non-PSSA	22	688	1236	1817	3009	3506	3951	4265	Europe	United Kingdom								2010
ERR084666	Species	22	t7784	IV	non-PSSA	22	688	1236	1817	3009	3509	3955	4269	Europe	United Kingdom								2010
ERR084667	Species	22	t2122	IV	non-PSSA	22	619	1252	1965	3049	3547	3994	4308	Europe	United Kingdom								2010
ERR084668	Species	22	t2122	IV	non-PSSA	22	619	1105	3036	4540	5316	5941	6425	Europe	United Kingdom								2010
ERR084669	Species	22	t1258	IV	non-PSSA	22	619	1251	1817	3047	3545	3992	4306	Europe	United Kingdom								2010
ERR084670	Species	1	t321	IV	non-PSSA	1	1273	2307	3745	5568	6627	7404	8089
ERR084671	Species	22	t458	IV	non-PSSA	22	671	1105	2003	3048	3546	3993	4307	Europe	United Kingdom								2010
ERR084672	Species	22	t2122	IV	non-PSSA	22	619	1253	2094	3050	3548	3995	4309	Europe	United Kingdom								2010
ERR084673	Species	22	t2122	IV	non-PSSA	22	660	1856	1837	4541	5317	5942	6426	Europe	United Kingdom								2010
ERR084674	Species	36	t012	II	non-PSSA	36	1272	2255	3744	5567	6625	7402	8087
ERR084675	Species	22	16-28	IV	non-PSSA	22	698	1254	2095	3051	3549	3996	4310	Europe	United Kingdom								2010
ERR084676	Representative	1784	t1258	IV	non-PSSA	1784	1280	1105	3752	5575	6637	7415	8103	Europe	United Kingdom								2010
ERR084677	Species	36	t2910	II	non-PSSA	36	1278	2349	3625	5573	6633	7411	8097	Europe	United Kingdom								1998
ERR084678	Species	22	t379	IV	non-PSSA	22	619	1219	2033	2669	3453	3895	4207	Europe	United Kingdom								2008
ERR084679	Species	22	t1258	IV	non-PSSA	22	619	1219	2033	2669	3453	3891	4203	Europe	United Kingdom								2008
ERR084680	Species	22	t2235	IV	non-PSSA	22	619	1219	2033	2669	3453	3892	4204	Europe	United Kingdom								2008
ERR084681	Species	239	t037	Negative with mecA	non-PSSA	239	1125	2342	3751	5558	6617	7393	8099
ERR084684	Species	239	t037	Negative with mecA	non-PSSA	239	1274	2346	3746	5570	6635	7413	8100
ERR084685	Species	5	t002	II	non-PSSA	5	1180	2345	3743	5566	6624	7401	8086
ERR084686	Species	88	07-12-17-13-34-34-33-34	Negative with mecA	non-PSSA	88	1279	2350	3750	5574	6634	7412	8098
ERR084687	Species	5	t002	II	non-PSSA	5	1180	2345	3743	5566	6624	7401	8770
ERR084688	Species	239	t037	Negative with mecA	non-PSSA	239	1125	2342	3738	5558	6617	7393	8078
ERR084689	Species	239	t037	III	non-PSSA	239	1125	2342	3738	5558	6617	7393	8078
ERR084690	Species	239	t037	Negative with mecA	non-PSSA	239	1125	2342	3738	5558	6630	7408	8094
ERR084691	Species	239	t037	III	non-PSSA	239	1274	2346	3746	5570	6629	7406	8091
ERR084692	Species	239	t037	Negative with mecA	non-PSSA	239	1125	2342	3738	5558	6617	7393	8092
ERR084693	Species	239	t037	III	non-PSSA	239	1128	2131	3739	5559	6618	7394	8079
ERR084694	Species	239	t037	III	non-PSSA	239	1128	2131	3739	5559	6618	7394	8079
ERR084695	Species	239	t037	III	non-PSSA	239	1128	2131	3739	5559	6618	8218	8973
ERR084696	Species	239	t037	III	non-PSSA	239	1128	2131	3739	5559	6618	7394	8079
ERR084697	Species	239	t037	III	non-PSSA	239	1274	2346	3746	5570	6645	7406	8112
ERR084698	Species	239	t037	III	non-PSSA	239	1128	2131	3739	5559	6618	7394	8079
ERR084699	Species	239	t037	III	non-PSSA	239	1128	2131	3739	5559	6618	7394	8079
ERR084700	Species	239	t037	III	non-PSSA	239	1125	2342	3738	5558	6617	7393	8078
ERR084701	Species	22	t2235	IV	non-PSSA	22	648	1327	1837	5577	6639	7417	8105
ERR084702	Species	22	t3477	IV	non-PSSA	22	619	1105	1837	6064	3062	7997	8726
ERR084703	Species	22	t2122	IV	non-PSSA	22	648	2344	3222	5564	6623	7399	8084
ERR084704	Species	22	t3477	IV	non-PSSA	22	619	1105	1837	5560	6619	7395	8080
ERR084705	Species	22	t379	IV	non-PSSA	22	648	1105	1837	5583	6646	7423	8113
ERR084706	Species	22	t2122	IV	non-PSSA	22	619	1105	1837	5581	6642	7421	8109
ERR084707	Species	22	t2122	IV	non-PSSA	22	619	1255	2096	3052	3550	8063	8803
ERR084708	Species	22		IV	non-PSSA	22	619	1105	1837	3052	5506	7414	8102
ERR084709	Species	22	t3638	Negative with mecA	non-PSSA	22	856	1289	4243	6159	7276	8107	8851
ERR084710	Species	22	t3477	Negative with mecA	non-PSSA	22	660	1175	1837	5579	3376	7419	8107
ERR084711	Species	22	t1258	IV	non-PSSA	22	619	1105	3741	5563	6622	7398	8083
ERR084712	Species	22	t1258	IV	non-PSSA	22	619	2353	3755	5580	6641	7420	8108
ERR084713	Species	22	t790	IV	non-PSSA	22	648	1327	1837	5577	6639	7417	8105
ERR084714	Species	22	t2122	IV	non-PSSA	22	619	1255	2096	3052	3550	3997	4311	Europe	United Kingdom								2009
ERR084715	Species	425	t9910	Negative	non-PSSA	425	1284	2355	3757	5585	6648	7425	8115
ERR084716	Species	130	t6220	Negative	non-PSSA	130	1285	2762	4325	6265	7409	8258	9018
ERR084717	Species	425	t3369	Negative	non-PSSA	425	1282	2352	3754	5578	6640	7418	8106
ERR084718	Species	1245	t843	Negative	non-PSSA	1245	1487	2644	4147	6042	7150	7970	8695
ERR084719	Species	1245	25-16-17	Negative	non-PSSA	1245	1252	2343	3740	5561	6620	7396	8081
ERR084720	Species	1245	t843	Negative	non-PSSA	1245	1252	2673	3742	5562	7208	7400	8771
ERR084721	Species	1245	t843	Negative	non-PSSA	1245	1252	2343	3740	5562	6621	7397	8082
ERR084722	Species	1245	t843	Negative	non-PSSA	1245	1275	2343	3747	5562	6621	7407	8093
ERR084723	Species	1245	25-25-16-17	Negative	non-PSSA	1245	1252	2343	3742	5565	6621	7400	8085
ERR084724	Species	1245	t843	Negative	non-PSSA	1245	1252	2343	3740	5562	6621	7434	8124
ERR084725	Species	1245	t843	Negative	non-PSSA	1245	1252	2343	3740	5562	6686	7467	8157
ERR084726	Species	1245	t843	Negative	non-PSSA	1245	1252	2343	3740	5562	6621	7432	8122
ERR084727	Species	1526	t6293	Negative	non-PSSA	1526	1252	2366	3773	5607	6670	7451	8141
ERR084728	Species	1245	t843	Negative	non-PSSA	1245	1252	2343	3740	5562	6621	7434	8124
ERR084729	Species	130	t1736	Negative	non-PSSA	130	1287	2360	3765	5594	6657	7438	8128
ERR084730	Species	1944	t843	Negative	non-PSSA	1944	1524	2317	4224	6135	7251	8081	8822
ERR084731	Species	1245	t7947	Negative	non-PSSA	1245	1252	2362	3767	5596	6659	7440	8130
ERR084732	Species	130	t1535	Negative	non-PSSA	130	1299	2373	3789	5622	6687	7469	8159
ERR084733	Species	130	t843	Negative	non-PSSA	130	1300	2633	3791	6024	7129	7947	8670
ERR084734	Species	1764	t7485	Negative	non-PSSA	1764	1285	2357	3761	5590	6653	7431	8121
ERR084737	Species	1764	t7485	Negative	non-PSSA	1764	1285	2357	3761	5624	6688	7471	8161
ERR084738	Species	1245	t7946	Negative	non-PSSA	1245	1252	2362	3777	5611	6675	7456	8146
ERR084739	Species	1943	14-44-16	Negative	non-PSSA	1943	1296	2370	3781	5615	6679	7460	8150
ERR084740	Species	130	t843	Negative	non-PSSA	130	1300	2620	4122	6008	7110	7927	8646
ERR084741	Species	130	t843	Negative	non-PSSA	130	1300	2374	3791	5626	6690	7473	8163
ERR084742	Species	130	t843	Negative	non-PSSA	130	1547	2317	4275	6201	7335	8172	8923
ERR084743	Species	130	t843	Negative	non-PSSA	130	1291	2317	3771	5605	6668	7449	8139
ERR084746	Species	1526	t6293	Negative	non-PSSA	1526	1252	2365	3770	5603	6666	7447	8137
ERR084747	Species	425	t9910	Negative	non-PSSA	425	1289	2363	3768	5598	6661	7442	8132
ERR084748	Species	130	t7734	Negative	non-PSSA	130	1251	2317	3785	5619	6683	7464	8154
ERR084749	Species	425	14-44-12-17-23	Negative	non-PSSA	425		2372	3787	5621	6685	7466	8156
ERR084750	Species	130	t528	Negative	non-PSSA	130	1251	2745	4298	6227	7367	8206	8961
ERR084751	Species	130	t843	Negative	non-PSSA	130	1251	2317	3772	5623	6669	7470	8160
ERR084752	Species	130	t843	Negative	non-PSSA	130	1251	2317	3772	5606	6669	7450	8140
ERR084753	Species	1945	t843	Negative	non-PSSA	1945	1288	2361	3766	5595	6658	7439	8129
ERR084754	Species	1945	t843	Negative	non-PSSA	1945	1288	2706	4236	6149	7268	8099	8841
ERR084755	Species	1946	24	Negative	non-PSSA	1946	1290	2364	3769	5599	6662	7443	8133
ERR084757	Species	130	t843	Negative	non-PSSA	130	1251	2312	3759	5587	6650	7427	8117
ERR084758	Species	130	t843	Negative	non-PSSA	130	1251	2736	4284	6211	7349	8187	8940
ERR084759	Species	130	t843	Negative	non-PSSA	130	1251	2339	3760	5589	6652	7430	8120
ERR084760	Species	130	t1736	Negative	non-PSSA	130	1251	2631	4133	6020	7125	7943	8666
ERR084761	Species	130	t1532	Negative	non-PSSA	130	1295	2317	3780	5614	6678	7459	8149
ERR084762	Species	130	t843	Negative	non-PSSA	130	1564	2757	4315	6248	7390	8236	8994
ERR084763	Species	130	t843	Negative	non-PSSA	130	1251	2339	3790	5625	6689	7472	8162
ERR084764	Species	130	t843	Negative	non-PSSA	130	1251	2312	3792	5627	6691	7474	8164
ERR084765	Species	3139	t843	Negative	non-PSSA	3139	1298	2324	3786	5620	6684	7465	8155
ERR084766	Representative	1562	t843	Negative	non-PSSA	1562	1251	2367	3760	5608	6671	7452	8142
ERR084767	Species	130	t843	Negative	non-PSSA	130	1251	2371	3784	5618	6682	7463	8153
ERR084768	Species	130	t843	Negative	non-PSSA	130	1251	2339	3762	5591	6654	7433	8123
ERR084769	Species	130	t11826	Negative	non-PSSA	130	1251	2339	3760	5602	6665	7446	8136
ERR084770	Species	130	t843	Negative	non-PSSA	130	1251	2339	3762	5591	6654	7433	8123
ERR084771	Species	130	t843	Negative	non-PSSA	130	1251	2317	3760	5588	6651	7429	8119	Europe	Denmark								2010
ERR084772	Species	130	t843	Negative	non-PSSA	130	1251	2317	3760	5588	6651	7429	8119	Europe	Denmark								2010
ERR084773	Species	130	t843	Negative	non-PSSA	130	1294	2369	3779	5613	6677	7458	8148
ERR084774	Species	130	25-16-17	Negative	non-PSSA	130	1509	2672	3730	6093	7205	8030	8766
ERR085413	Species	2371	t852	Negative with mecA	non-PSSA	2371	659	2310	3703	5521	6580	7437	8127
ERR085418	Species	772	t657	Negative with mecA	non-PSSA	772	1286	2358	3763	5592	6655	7435	8125
ERR085419	Species	1352	t688	Negative with mecA	non-PSSA	1352	1159	2356	3758	5586	6649	7426	8116
ERR085420	Species	22	t3477	IV	non-PSSA	22	619	1105	2357	2709	3312	6441	8751
ERR085421	Species	22	t3477	IV	non-PSSA	22	688	1236	3788	3009	3861	7468	8158
ERR085422	Species	22	t3477	IV	non-PSSA	22	688	1236	1817	3009	3709	7428	8118
ERR086049	Species	8	t008	IV	non-PSSA	8	1	7	6	200	7375	8215	8970	North America	USA			blood	clinical	Homo sapiens			2008
ERR086051	Species	8	t008	IV	non-PSSA	8	1	7	3774	5609	6672	7453	8143	North America	USA			wound	clinical	Homo sapiens			2008
ERR086052	Representative	1572	t062	II	non-PSSA	1572	1293	2198	3778	5612	6676	7457	8147
ERR086053	Species	8	t008	IV	non-PSSA	8	565	66	1624	5601	6664	7445	8135
ERR086055	Species	8	t008	IV	non-PSSA	8	1292	2368	3775	768	6673	7454	8144	North America	USA			wound	clinical	Homo sapiens			2008
ERR086056	Species	8	t008	IV	non-PSSA	8	135	7	80	305	7282	8111	8857	North America	USA			wound	clinical	Homo sapiens			2008
ERR086057	Species	8	t008	IV	non-PSSA	8	1	7	3776	5610	6674	7455	8145	North America	USA			wound	clinical	Homo sapiens			2008
ERR086058	Species	8	t008	IV	non-PSSA	8	1	7	3783	5617	6681	7462	8152	North America	USA			wound	clinical	Homo sapiens			2008
ERR086059	Species	239	t037	III	non-PSSA	239	1107	2701	4232	6143	7261	8092	8833
ERR086060	Species	5	t242	II	non-PSSA	5	1297	2198	3782	5616	6680	7461	8151
ERR086061	Species	8	t008	IV	non-PSSA	8	1	84	330	5600	6663	7444	8134	North America	USA			wound	clinical	Homo sapiens			2008
ERR086062	Species	8	t008	IV	non-PSSA	8	1	7	6	5604	6667	7448	8138	North America	USA			blood	clinical	Homo sapiens			2008
ERR086063	Species	8	t008	IV	non-PSSA	8	1	7	6	5604	6667	7448	8138	North America	USA			wound	clinical	Homo sapiens			2008
ERR086064	Species	8	t008	IV	non-PSSA	8	1	7	6	5597	6660	7441	8131	North America	USA			wound	clinical	Homo sapiens			2008
ERR086065	Species	8	t008	IV	non-PSSA	8	5	2359	3764	5593	6656	7436	8126
ERR086066	Species	8	t008	IV	non-PSSA	8	1	7	297	5629	6695	7478	8168	North America	USA			urine	clinical	Homo sapiens			2008
ERR086067	Species	8	t008	IV	non-PSSA	8	1	2753	4310	6240	7382	8225	8981	North America	USA			other	clinical	Homo sapiens			2008
ERR086068	Species	8	t008	IV	non-PSSA	8	1574	7	4334	260	7424	8273	9034	North America	USA			urine	clinical	Homo sapiens			2008
ERR086070	Species	8	t008	IV	non-PSSA	8	1	7	6	312	6692	7475	8165	North America	USA			wound	clinical	Homo sapiens			2008
ERR086071	Species	8	t008	IV	non-PSSA	8	1	146	242	5640	6707	7489	8180	North America	USA			other	clinical	Homo sapiens			2008
ERR086072	Species	8	t008	IV	non-PSSA	8	1	995	3798	5639	6705	7488	8178	North America	USA			wound	clinical	Homo sapiens			2008
ERR086073	Species	8	t008	IV	non-PSSA	8	1	7	14	5635	6701	7484	8174	North America	USA			wound	clinical	Homo sapiens			2008
ERR086074	Species	8	t008	IV	non-PSSA	8	1	7	3794	5631	6697	7480	8170	North America	USA			wound	clinical	Homo sapiens			2008
ERR086075	Species	8	t008	IV	non-PSSA	8	1	7	4180	6079	7190	8014	8746	North America	USA			other	clinical	Homo sapiens			2008
ERR086076	Species	8	t008	IV	non-PSSA	8	539	950	6	283	2568	8147	8897	North America	USA			wound	clinical	Homo sapiens			2008
ERR086077	Species	8	t008	IV	non-PSSA	8	1	7	6	113	7308	8139	8889	North America	USA			sputum	clinical	Homo sapiens			2008
ERR086078	Species	8	t008	IV	non-PSSA	8	1	2381	3803	5650	6720	7502	8194	North America	USA			wound	clinical	Homo sapiens			2008
ERR086080	Species	8	t008	IV	non-PSSA	8	1303	71	6	5646	6715	7498	8189	North America	USA			sputum	clinical	Homo sapiens			2008
ERR086081	Species	8	t008	IV	non-PSSA	8	1	7	6	5641	6708	7490	8181	North America	USA			wound	clinical	Homo sapiens			2008
ERR086082	Species	8	t008	IV	non-PSSA	8	1	240	415	383	6712	7495	8186	North America	USA			sputum	clinical	Homo sapiens			2008
ERR086083	Species	8	t008	IV	non-PSSA	8	1	7	6	5637	6703	7486	8176	North America	USA			blood	clinical	Homo sapiens			2008
ERR086084	Species	8	t008	IV	non-PSSA	8	1	7	6	5637	6703	7486	8176	North America	USA			sputum	clinical	Homo sapiens			2008
ERR086085	Species	8	t008	IV	non-PSSA	8	538	7	1547	5633	6699	7482	8172	North America	USA			sputum	clinical	Homo sapiens			2008
ERR086086	Species	8	t008	IV	non-PSSA	8	1	7	6	5645	6714	7497	8188	North America	USA			blood	clinical	Homo sapiens			2008
ERR086087	Species	8	t008	IV	non-PSSA	8	1	7	3800	5644	6711	7494	8185	North America	USA			wound	clinical	Homo sapiens			2008
ERR086088	Species	8	t008	IV	non-PSSA	8	1	42	90	5652	6723	7505	8197	North America	USA			wound	clinical	Homo sapiens			2008
ERR086089	Species	8	t008	IV	non-PSSA	8	1	7	90	6288	270	8287	9049	North America	USA			wound	clinical	Homo sapiens			2008
ERR086090	Species	8	t008	IV	non-PSSA	8	1	240	415	383	6706	743	8179	North America	USA			wound	clinical	Homo sapiens			2008
ERR086091	Species	8	t008	IV	non-PSSA	8	1	7	80	6061	7171	7994	8723	North America	USA			other	clinical	Homo sapiens			2008
ERR086095	Species	8	t008	IV	non-PSSA	8	1	7	113	260	196	7491	8182	North America	USA			wound	clinical	Homo sapiens			2008
ERR086096	Species	8	t008	IV	non-PSSA	8	1	2379	3797	5638	6704	7487	8177	North America	USA			wound	clinical	Homo sapiens			2008
ERR086097	Species	8	t008	IV	non-PSSA	8	1	7	3793	5628	6694	7477	8167	North America	USA			sputum	clinical	Homo sapiens			2008
ERR086098	Species	5	26-23-17-13-17	II	non-PSSA	5	1302	2198	3799	5643	6710	7493	8184
ERR086099	Species	8	t008	IV	non-PSSA	8	1478	2619	4121	6006	7108	7925	8644	North America	USA			other	clinical	Homo sapiens			2008
ERR086100	Species	8	t008	IV	non-PSSA	8	1	7	3804	16	6721	7503	8195	North America	USA			sputum	clinical	Homo sapiens			2008
ERR086101	Species	8	t008	IV	non-PSSA	8	1	7	1419	5647	6716	7499	8190	North America	USA			urine	clinical	Homo sapiens			2008
ERR086102	Species	8	t008	IV	non-PSSA	8	1	2377	1595	5634	6700	7483	8173	North America	USA			blood	clinical	Homo sapiens			2008
ERR086103	Species	8	t008	IV	non-PSSA	8	1	89	219	342	368	395	8201	North America	USA			wound	clinical	Homo sapiens			2008
ERR086104	Species	8	t008	IV	non-PSSA	8	1	2382	1612	5655	6725	7508	8200	North America	USA			wound	clinical	Homo sapiens			2008
ERR086105	Species	8	t008	IV	non-PSSA	8	1	7	3802	5649	6719	7501	8193	North America	USA			wound	clinical	Homo sapiens			2008
ERR086106	Species	8	t008	IV	non-PSSA	8	5	2378	3796	5636	6702	7485	8175
ERR086107	Species	8	t008	IV	non-PSSA	8	1	7	210	329	351	378	394	North America	USA			sputum	clinical	Homo sapiens			2008
ERR086108	Species	8	t008	IV	non-PSSA	8	1	2376	72	5630	6696	7479	8169	North America	USA			wound	clinical	Homo sapiens			2008
ERR086109	Species	8	t008	IV	non-PSSA	8	1	2380	55	5642	6709	7492	8183	North America	USA			wound	clinical	Homo sapiens			2008
ERR086110	Species	8	t008	IV	non-PSSA	8	1	7	6	5653	6667	7506	8198	North America	USA			wound	clinical	Homo sapiens			2008
ERR086111	Species	8	t1635	IV	non-PSSA	8	1	7	4237	6150	7269	8100	8842	North America	USA			wound	clinical	Homo sapiens			2008
ERR086112	Species	8	t008	IV	non-PSSA	8	1	70	6	5651	6722	7504	8196	North America	USA			wound	clinical	Homo sapiens			2008
ERR086113	Species	8	t008	IV	non-PSSA	8	1304	7	3801	5648	6717	7500	8191	North America	USA			other	clinical	Homo sapiens			2008
ERR086114	Species	8	t008	IV	non-PSSA	8	1305	7	90	5654	6724	7507	8199	North America	USA			sputum	clinical	Homo sapiens			2008
ERR086115	Species	8	t008	IV	non-PSSA	8	565	66	1624	5601	6713	7496	8187
ERR086116	Species	1540	t008	IV	non-PSSA	1540	1301	2375	6	16	6693	7476	8166	North America	USA			sputum	clinical	Homo sapiens			2009
ERR086117	Species	1540	t008	IV	non-PSSA	1540	1301	2375	6	16	6718	7476	8192	North America	USA			other	clinical	Homo sapiens			2009
ERR086118	Species	8	t008	IV	non-PSSA	8	1	7	3795	5632	6698	7481	8171	North America	USA			wound	clinical	Homo sapiens			2009
ERR086119	Species	8	t008	IV	non-PSSA	8	1	7	3795	5632	6698	7481	8171	North America	USA			Abscess	clinical	Homo sapiens			2009
ERR086121	Species	8	t008	IV	non-PSSA	8	1	2623	4125	6012	7114	7931	8651	North America	USA			wound	clinical	Homo sapiens			2009
ERR086122	Species	8	t008	IV	non-PSSA	8	1	7	264	411	7277	8108	8852	North America	USA			sputum	clinical	Homo sapiens			2009
ERR086123	Species	8	t008	IV	non-PSSA	8	50	7	89	214	225	241	257	North America	USA			sputum	clinical	Homo sapiens			2009
ERR086124	Species	8	t008	IV	non-PSSA	8	1	7	90	6218	7358	8197	8951	North America	USA			sputum	clinical	Homo sapiens			2009
ERR086125	Species	8	t008	IV	non-PSSA	8	1	7	319	618	6732	7515	8209	North America	USA			other	clinical	Homo sapiens			2009
ERR086126	Species	8	t008	IV	non-PSSA	8	1	87	6	227	239	255	271	North America	USA			wound	clinical	Homo sapiens			2009
ERR086128	Species	8	t008	IV	non-PSSA	8	1	7	3810	5660	6731	7514	8208	North America	USA			wound	clinical	Homo sapiens			2009
ERR086129	Species	8	t008	IV	non-PSSA	8	1	672	3813	5663	6736	7519	8214	North America	USA			sputum	clinical	Homo sapiens			2009
ERR086130	Species	8	t008	IV	non-PSSA	8	1	7	6	5637	6703	7486	8176	North America	USA			other	clinical	Homo sapiens			2009
ERR086131	Species	8	t008	IV	non-PSSA	8	1	7	3808	5659	6729	7512	8205	North America	USA			sputum	clinical	Homo sapiens			2009
ERR086132	Species	8	t008	IV	non-PSSA	8	18	29	47	75	6734	7517	8212	North America	USA			blood	clinical	Homo sapiens			2009
ERR086133	Species	8	t008	IV	non-PSSA	8	1	7	3806	5657	6727	7510	8203	North America	USA			sputum	clinical	Homo sapiens			2009
ERR086134	Species	8	24-34-22-25	IV	non-PSSA	8	1	7	3805	5656	6726	7509	8202	North America	USA			wound	clinical	Homo sapiens			2009
ERR086135	Species	8	t008	IV	non-PSSA	8	1	7	6	213	224	240	256	North America	USA			wound	clinical	Homo sapiens			2009
ERR086136	Species	8	t008	IV	non-PSSA	8	1	7	3812	5662	6735	7518	8213	North America	USA			sputum	clinical	Homo sapiens			2009
ERR086137	Species	8	t008	IV	non-PSSA	8	24	35	6	315	335	379	8210	North America	USA			wound	clinical	Homo sapiens			2009
ERR086138	Species	8	t008	IV	non-PSSA	8	1307	2385	90	5667	6744	7528	8224	North America	USA			wound	clinical	Homo sapiens			2009
ERR086139	Species	8	t008	IV	non-PSSA	8	1	7	4285	16	7350	8189	8942	North America	USA			wound	clinical	Homo sapiens			2009
ERR086140	Species	8	t008	IV	non-PSSA	8	1	45	420	630	704	755	8727	North America	USA			wound	clinical	Homo sapiens			2009
ERR086141	Species	8	t008	IV	non-PSSA	8	1	7	3814	5664	6738	7521	8216	North America	USA			wound	clinical	Homo sapiens			2009
ERR086142	Species	8	t008	IV	non-PSSA	8	1540	7	6	6184	7317	8150	8900	North America	USA			wound	clinical	Homo sapiens			2009
ERR086143	Species	8	t008	IV	non-PSSA	8	1306	7	3811	5661	6733	7516	8211	North America	USA			wound	clinical	Homo sapiens			2009
ERR086144	Species	8	t622	IV	non-PSSA	8	1	7	428	641	717	768	796	North America	USA			other	clinical	Homo sapiens			2009
ERR086157	Species	239	t037	III	non-PSSA	239	1235	2156	3649	5270	6746	7530	8226
ERR086158	Species	239	t037	III	non-PSSA	239	1235	2156	3809	5270	6739	7522	8217
ERR086159	Species	239	t037	III	non-PSSA	239	1235	2156	3649	5270	6746	7531	8227
ERR086160	Species	239	t631	III	non-PSSA	239	1153	2265	3632	5429	6439	7201	8207
ERR086161	Species	239	t037	III	non-PSSA	239	1235	2156	3809	5270	6730	7524	8219
ERR086162	Species	239	t037	III	non-PSSA	239	1235	2156	3809	5270	6739	7522	8217
ERR086163	Species	239	t631	III	non-PSSA	239	1153	2265	3632	5429	6439	7201	8207
ERR086164	Species	239	t037	III	non-PSSA	239	1235	2156	3815	5665	6740	7523	8218
ERR086165	Species	239	t037	III	non-PSSA	239	1235	2156	3809	5270	6730	7513	8206
ERR086166	Species	239	t037	III	non-PSSA	239	1235	2156	3809	5270	6730	7524	8219
ERR086167	Representative	1576	t091	Negative	non-PSSA	1576	1218	2383	3817	5666	6741	7526	8221
ERR086168	Species	7	t091	Negative with mecA	non-PSSA	7	1218	2383	3807	5658	6728	7511	8204
ERR086169	Species	239	t037	III	non-PSSA	239	1235	2764	3815	6269	7414	8263	9023
ERR086170	Species	239	t037	III	non-PSSA	239	1235	2156	3649	5270	6743	7527	8223
ERR086171	Species	239	t631	III	non-PSSA	239	1516	2265	4206	5429	7228	8058	8797
ERR086172	Species	239	t037	III	non-PSSA	239	1235	2384	3816	5270	6730	7525	8220
ERR086173	Species	239	t037	III	non-PSSA	239	1235	2156	3649	5270	7426	8275	9036
ERR086174	Species	239	t037	III	non-PSSA	239	1235	2156	3649	5270	6737	7532	8228
ERR086175	Species	239	t037	III	non-PSSA	239	1235	2384	3816	5270	6730	7525	8220
ERR086176	Species	239	t037	III	non-PSSA	239	1153	2156	3632	5455	6488	7256	7931
ERR086177	Species	239	t037	III	non-PSSA	239	1235	2156	3649	5270	6737	7520	8215
ERR086178	Species	239	t037	III	non-PSSA	239	1235	2156	3649	5270	6737	7520	8215
ERR086179	Species	239	t037	III	non-PSSA	239	1235	2156	3818	5270	6742	7522	8222
ERR086180	Species	239	t631	III	non-PSSA	239	1308	2386	3819	5668	6745	7529	8225
ERR086181	Representative	1282	t138	Negative with mecA	non-PSSA	1282	1316	2394	3836	5689	6774	7565	8268
ERR086183	Species	239	t037	III	non-PSSA	239	1235	2156	3818	5270	6742	7522	8222
ERR086184	Species	1463	t037	III	non-PSSA	1463	1153	2276	3632	5454	6487	7253	7924
ERR086185	Species	239	t037	III	non-PSSA	239	1235	2156	3825	5674	6740	7540	8237
ERR086187	Species	239	t037	III	non-PSSA	239	1235	2156	3815	5674	6740	7540	8261
ERR086188	Species	239	t275	III	non-PSSA	239	1235	2156	3820	5681	6747	7533	8251
ERR086189	Species	239	t631	III	non-PSSA	239	1308	2386	3819	5668	6757	7529	8244
ERR086190	Species	239	t275	III	non-PSSA	239	1235	2156	3820	5681	6747	7533	8251
ERR086191	Species	239	t275		non-PSSA	239	1235	2156	3820	5681	6747	7559	8260
ERR086192	Species	239	t037	III	non-PSSA	239	1153	2266	3632	5687	6771	7562	8265
ERR086193	Species	239	t037	III	non-PSSA	239	1235	2156	3649	6219	7359	8198	8952
ERR086194	Species	239	t275	III	non-PSSA	239	1235	2156	3820	5669	6747	7533	8229
ERR086195	Species	239	t037	III	non-PSSA	239	1235	2156	3649	5270	6767	7558	8259
ERR086196	Species	239	t275	III	non-PSSA	239	1235	2156	3820	5681	6762	7550	8250
ERR086197	Species	239	t275	III	non-PSSA	239	1235	2156	3820	5681	6762	7550	8250
ERR086198	Species	239	t275	III	non-PSSA	239	1235	2156	3820	5681	6740	7553	8254
ERR086199	Species	101	t528	Negative	PSSA	101	1314	2194	3831	5680	6761	7549	8249
ERR086200	Species	239	t037	III	non-PSSA	239	1235	2156	3649	5672	6737	7536	8233
ERR086201	Species	239	t631	III	non-PSSA	239	1308	2266	3834	5668	6745	7555	8256
ERR086202	Species	239	t037	III	non-PSSA	239	1235	2156	3649	5270	6737	7536	8242
ERR086203	Species	239	t037	III	non-PSSA	239	1235	2156	3818	5270	6742	7989	8716
ERR086204	Species	239	t037	III	non-PSSA	239	1235	2156	3649	5683	6763	7552	8253
ERR086205	Species	239	t037	III	non-PSSA	239	1235	2156	3649	5270	6737	8086	8827
ERR086206	Species	239	t037	III	non-PSSA	239	1235	2156	3649	5270	6750	7537	8234
ERR086207	Species	239	t037	III	non-PSSA	239	1235	2156	3649	5270	6755	7544	8241
ERR086208	Species	239	t037	III	non-PSSA	239	1235	2156	3649	5270	6772	7563	8266
ERR086209	Species	239	t037	III	non-PSSA	239	1235	2156	3656	5459	6495	7542	8239
ERR086210	Species	239	t037	III	non-PSSA	239	1235	2156	3656	5459	6495	7542	8239
ERR086212	Species	239	t037	III	non-PSSA	239	1313	2156	3649	5270	6737	7536	8248
ERR086213	Species	239	t037	III	non-PSSA	239	1235	2156	3824	5270	6752	7536	8657
ERR086214	Species	239	t037	III	non-PSSA	239	1235	2156	3824	5270	6769	7536	8263
ERR086215	Species	239	t037	III	non-PSSA	239	1235	2751	3649	5270	6772	7536	8977
ERR086216	Species	239	t037	III	non-PSSA	239	1235	2156	3832	5682	6763	7551	8252
ERR086217	Species	15	t084	Negative	PSSA	15	1310	2227	3827	5676	6756	7545	8243
ERR086218	Species	239	t037	III	non-PSSA	239	1235	2156	3824	5270	6752	7539	8236
ERR086219	Species	239	t037	III	non-PSSA	239	1235	2156	3824	5270	6752	7539	8236
ERR086220	Species	239	t037	III	non-PSSA	239	1235	2156	3649	5270	6765	7556	8257
ERR086221	Species	239	t037	III	non-PSSA	239	1235	2156	3649	5270	6737	7532	8230
ERR086222	Species	239	t037	III	non-PSSA	239	1235	2156	3649	5270	6737	7532	8230
ERR1007473	Species	97	t359	Negative with mecA	non-PSSA	97	1150	2145	9431	12690	14613	16120	17556
ERR1007474	Species	97	t359	Negative with mecA	non-PSSA	97	1150	2145	9431	12690	14613	16120	17556
ERR1007475	Species	97	t359	Negative with mecA	non-PSSA	97	1150	2145	9431	12690	14613	16121	17557
ERR1007476	Species	97	t359	Negative with mecA	non-PSSA	97	1150	2145	9431	12690	14613	16121	17557
ERR1007477	Species	80	t13362	IV	non-PSSA	80	1471	6577	9432	12691	14614	16122	17558
ERR1007478	Representative	n236	t2383		non-PSSA			7834	11227	15010	17223	18989	20642
ERR1007479	Species	88	t786	IV	non-PSSA	88	3961	6578	9433	12692	14615	16123	17559
ERR1007481	Species	3649	t571	Negative	PSSA	3649	3318	6579	9434	12693	14616	16124	17560
ERR1007482	Species	398	t1451	Negative	PSSA	398	1111	6580	9074	12694	14617	16125	17561
ERR1007483	Species	2377	t6606	Negative	non-PSSA	2377	3925	3718	9339	12563	14618	15926	17562
ERR1007484	Species	45	t015	Negative	PSSA	45	1491	2219	9435	12695	14619	16126	17563
ERR1007485	Species	30	t1945	Negative	PSSA	30	1182	7836	11229	15012	17225	18991	20645
ERR1007486	Species	45	t015	Negative	PSSA	45	1491	2219	9435	12695	14619	16126	17563
ERR1007487	Representative	2377	t6606	Negative	non-PSSA	2377	3925	3718	9339	12563	14469	15926	17306
ERR1007489	Species	398	t571	Negative	non-PSSA	398	1118	6507	9341	12565	14471	15928	17308
ERR1007490	Species	425	t6300	Negative	non-PSSA	425	1284	2986	4651	12538	7956	8871	17277
ERR1007491	Species	425	t6300	Negative	non-PSSA	425	1284	6585	9446	12709	7956	16149	17598
ERR1007492	Species	425	t6300	Negative	non-PSSA	425	1284	6585	9446	12709	7956	16149	17598
ERR1007493	Species	425	t6300	Negative	non-PSSA	425	1284	2986	9437	12538	7956	16127	17566
ERR1007494	Species	425	t6300	Negative	non-PSSA	425	1284	2986	9437	12538	7956	16127	17566
ERR1007495	Species	1944	t843	Negative	non-PSSA	1944	1524	2317	4224	6135	7251	16128	17567
ERR1007496	Species	1944	t843	Negative	non-PSSA	1944	1524	2317	4224	6135	14621	16129	17568
ERR1007497	Species	1944	t843	Negative	non-PSSA	1944	1524	2317	4224	6135	14621	16129	17568
ERR1007498	Species	1944	t843	Negative	non-PSSA	1944	1524	2317	4224	6135	14622	16130	17569
ERR1007499	Species	1944	t843	Negative	non-PSSA	1944	1524	2317	11234	15017	14622	18996	20650
ERR1007679	Species	30	t012	Negative	non-PSSA	30	1182	6459	9287	12503	14400	15880	17570
ERR1007681	Species	n458	t177	Negative	PSSA		3946	6547	9389	12630	14543	16131	17571
ERR1007682	Species	474	t127	Negative	non-PSSA	474	3962	6581	9438	12697	14623	16132	17572
ERR1007683	Species	8	t008	Negative	non-PSSA	8	12	6561	9401	12651	14568	16056	17573
ERR1007684	Species	72	t148	Negative	non-PSSA	72	3956	6566	9413	12666	14583	16074	17536
ERR1007685	Species	15	t084	Negative	non-PSSA	15	3905	6473	9305	15020	17232	18999	20653
ERR1007686	Species	8	t008	Negative	PSSA	8	5	6527	9366	12593	14498	16092	17513
ERR1007687	Species	105	t002	II	non-PSSA	105	3891	2781	9277	12492	14390	15949	17574
ERR1007688	Species	15	t084	Negative	PSSA	15	3944	6544	9385	12623	14535	16014	17410
ERR1007689	Species	30	t012	Negative	non-PSSA	30	1182	6539	9304	12626	14539	16133	17575
ERR1007690	Species	15	t084	Negative	PSSA	15	1175	6251	9028	12522	14624	16134	17576
ERR1007691	Species	30	t338	Negative	non-PSSA	30	1182	2207	9308	14955	14427	19005	20659
ERR1007692	Species	1	14-21-16-34-33	Negative	PSSA	1	1248	6558	9400	12649	17235	19002	20656
ERR1007693	Species	1011	t895	II	non-PSSA	1011	1180	4549	9439	12698	14625	16135	17577
ERR1007694	Species	30	t012	Negative	non-PSSA	30	3900	6465	9294	12699	14407	15862	17578
ERR1007695	Species	508	t050	Negative	PSSA	508	3906	6474	9306	12675	17240	19008	20662
ERR1007696	Species	59	t437	Negative	non-PSSA	59	3893	6455	9281	15028	17243	19011	20665
ERR1007697	Species	72	t6155	Negative	non-PSSA	72	1194	4123	8978	12577	14484	15963	17347
ERR1007698	Species	72	t3169	Negative	non-PSSA	72	3480	5760	8364	11327	13058	14394	15608
ERR1007699	Species	30	t012	Negative	non-PSSA	30	1182	6539	9304	12520	14423	16017	17494
ERR1007700	Species	1	t127	Negative	PSSA	1	1248	6427	9250	12462	14627	16066	17580
ERR1007701	Species	30	t012	Negative	non-PSSA	30	3900	6465	9294	12510	14407	15862	17232
ERR1007702	Species	15	t084	Negative	non-PSSA	15	3905	6473	9305	12521	14424	15962	17346
ERR1007703	Species	3886	t002	II	non-PSSA	3886	1180	6471	9290	12506	14483	15876	17322
ERR1007705	Species	8	t008	IV	non-PSSA	8	1	7	9312	12529	14628	15887	17581
ERR1007707	Species	1181	t334	Negative	non-PSSA	1181	12	6233	9370	12597	14503	16137	17582
ERR1007708	Species	256	t004	Negative	PSSA	256	3963	6526	9441	12701	14629	16138	17583
ERR1007709	Species	8	t008	Negative	PSSA	8	3964	6527	9366	12593	14498	16092	17584
ERR1007710	Species	508	t050	Negative	PSSA	508	3906	6474	9306	12526	14425	15884	17585
ERR1007711	Species	15	t085	Negative	PSSA	15	3958	6570	9418	12673	14630	16097	17586
ERR1007713	Species	30	t012	Negative	non-PSSA	30	3900	6465	9294	12510	14407	15862	17232
ERR1007714	Species	30	t012	Negative	non-PSSA	30	1182	6539	9304	12520	14423	16017	17494
ERR1007715	Species	15	t346	Negative	non-PSSA	15	2257	6478	9311	12702	14631	16139	17587
ERR1007716	Species	8	t008	Negative	PSSA	8	3964	6527	9366	12593	14498	16092	17584
ERR1007717	Species	8	t024	Negative	non-PSSA	8	3965	338	9442	12703	14632	16140	17588
ERR1007718	Species	3885	t008	Negative	non-PSSA	3885	3901	7	9296	12511	14410	15865	17237
ERR1007719	Species	8	t334	Negative	non-PSSA	8	3892	6452	9278	12514	14633	15943	17589
ERR1007720	Representative	n482	t010	Negative	PSSA		3966	6583	9443	12704	14634	16141	17590
ERR1007721	Species	34	t4244	Negative	non-PSSA	34	3941	6528	9367	12614	14521	15997	17389
ERR1007722	Species	8	t008	IV	non-PSSA	8	1	7	9312	15031	17247	19015	20669
ERR1007723	Species	256	t004	Negative	PSSA	256	1317	6526	9441	12705	14635	16142	17591
ERR1007724	Species	15	t084	Negative	PSSA	15	3945	2227	9387	12625	14537	16016	17551
ERR1007725	Species	72	t148	Negative	non-PSSA	72	3939	6535	9376	12605	14580	19017	20671
ERR1007726	Species	5	t010	Negative	PSSA	5	3912	4468	9316	12534	14437	16143	17592
ERR1007727	Species	188	t189	Negative	PSSA	188	3894	6456	9282	12497	14637	16145	17594
ERR1007728	Species	1	t127	Negative	PSSA	1	3967	2045	9444	12706	14636	16144	17593
ERR1007729	Species	8	t008	IV	non-PSSA	8	1	7	6	12707	14638	16146	17595
ERR1007730	Species	8	t008	Negative	non-PSSA	8	3953	6561	9403	12651	14568	16147	17596
ERR1007731	Species	5	t179	Negative	non-PSSA	5	1206	6567	9414	12667	14584	16075	17491
ERR1007732	Species	72	t148	Negative	non-PSSA	72	3956	6566	9413	12666	17082	19020	20674
ERR1007733	Species	1	t127	Negative	PSSA	1	1248	6427	9250	12462	14627	16066	17580
ERR1007734	Species	20	t164	Negative	non-PSSA	20	1334	6584	9445	12708	14639	16148	17597
ERR1007735	Species	45	t553	Negative	non-PSSA	45	1317	6534	9374	12725	14661	16179	17636
ERR1007736	Species	8	t008	IV	non-PSSA	8	584	7	9379	12724	14518	16178	17635
ERR1007737	Species	15	t346	Negative	non-PSSA	15	2257	6478	9311	12702	14631	16139	17587
ERR1007738	Species	6	t304	Negative	PSSA	6	1167	6453	9279	12494	14640	16150	17599
ERR1007739	Species	8	t064	Negative with mecA	non-PSSA	8	3908	212	402	12530	14432	15888	17264
ERR1007740	Species	72	07-23-12-21-12-17-377-17-12-12-17	Negative	non-PSSA	72	1194	6458	9283	12499	14397	15850	17220
ERR1007741	Species	15	t084	Negative	non-PSSA	15	3905	6473	9305	12521	14424	19023	20677
ERR1007742	Representative	n64	t004	Negative	PSSA		3930	6521	9358	12604	14490	16151	17600
ERR1007743	Species	30	t5479	Negative	non-PSSA	30	1182	6468	9299	12710	14525	16004	17601
ERR1007744	Species	5	t548	Negative	non-PSSA	5	3968	6586	9447	12711	14641	16152	17602
ERR1007745	Species	256	t004	Negative	PSSA	256	1317	6526	9441	12705	14642	16153	17603
ERR1007746	Species	8	t008	Negative	non-PSSA	8	12	6561	9401	12651	14568	16056	17573
ERR1007747	Species	5	t002	Negative	non-PSSA	5	1159	3964	9300	12612	14643	15870	17604
ERR1007748	Species	15	t084	Negative	non-PSSA	15	3905	6473	9305	12521	14424	19026	20680
ERR1007749	Representative	n320	t1236	Negative	PSSA		3969	6587	9448	12712	14644	16154	17605
ERR1007750	Species	30	t122	Negative	non-PSSA	30	1336	6475	9307	12524	14426	15881	17256
ERR1007751	Species	15	t803	Negative	PSSA	15	3937	2227	9371	12713	14504	16155	17606
ERR1007752	Species	34	t4244	Negative	non-PSSA	34	3941	6528	9367	15039	17255	19029	20683
ERR1007753	Species	1181	t334	Negative	non-PSSA	1181	12	6233	9370	12597	14503	16137	17582
ERR1007754	Species	8	t008	IV	non-PSSA	8	1	7	9312	12529	14431	16156	17607
ERR1007755	Species	8	t008	IV	non-PSSA	8	1	7	9312	12529	14431	16156	17607
ERR1007756	Species	30	t338	Negative	non-PSSA	30	3970	2207	9308	12525	14427	16158	17609
ERR1007757	Species	105	t002	II	non-PSSA	105	3891	2781	9277	12492	14390	15843	17213
ERR1007758	Species	15	t6684	Negative	non-PSSA	15	3767	6388	9285	12659	14265	16159	17610
ERR1007759	Species	15	t803	Negative	PSSA	15	3937	2227	9371	12713	14646	16160	17611
ERR1007760	Species	72	t4087	Negative	non-PSSA	72	1194	4123	9452	12717	17078	18829	20467
ERR1007761	Species	5	t548	Negative	PSSA	5	1159	6563	9407	12658	14573	16064	17474
ERR1007763	Species	15	t2850		non-PSSA	15	2257	6589	9311	12715	14647	16161	17612
ERR1007764	Species	72	07-23-12-21-12-17-377-17-12-12-17	Negative	non-PSSA	72	1194	6458	9283	12499	14397	15850	17220
ERR1007767	Species	5	t2049	Negative	PSSA	5	3943	6542	9382	12619	14570	16005	17614
ERR1007768	Species	474	t127	Negative	non-PSSA	474	3962	6581	9438	12697	14648	16162	17613
ERR1007770	Species	1181	t334	Negative	non-PSSA	1181	12	6233	9370	12597	14503	16137	17582
ERR1007771	Species	87	t216	Negative	PSSA	87	3898	2515	9288	12504	14401	15942	17323
ERR1007772	Species	105	t002	II	non-PSSA	105	3891	2781	9277	12492	14390	15843	17213
ERR1007773	Species	20	t164	Negative	non-PSSA	20	1334	6584	9445	12708	14639	16148	17597
ERR1007774	Species	30	t012	Negative	non-PSSA	30	1182	6539	9304	12520	14423	16017	17494
ERR1007775	Species	n483	t1340	Negative	non-PSSA		3929	6518	9357	12579	14487	16211	20697
ERR1007776	Species	8	t334	Negative	non-PSSA	8	3892	6452	9278	12621	14658	19045	20700
ERR1007777	Species	59	t216	Negative	non-PSSA	59	3935	6530	9369	12596	14601	19048	20703
ERR1007778	Species	45	t553	Negative	non-PSSA	45	1317	6534	9374	12603	14532	19051	20706
ERR1007779	Species	5	t002	Negative	PSSA	5	3190	7860	11270	15060	17277	19054	20709
ERR1007780	Species	15	t085	Negative	PSSA	15	3958	6570	9451	12673	14630	16097	17616
ERR1007781	Species	87	t216	Negative	PSSA	87	3898	2515	9288	12680	14604	15942	17617
ERR1007782	Species	105	t002	II	non-PSSA	105	1180	6550	5162	12650	14553	16055	17461
ERR1007783	Species	87	t216	Negative	PSSA	87	3898	2515	9288	12504	14401	16164	17618
ERR1007784	Species	15	t084	Negative	PSSA	15	1175	6251	9028	12522	14014	15398	17619
ERR1007785	Species	8	t008	Negative	PSSA	8	3964	6590	9366	12593	14498	16165	17620
ERR1007786	Species	72	t4087	Negative	non-PSSA	72	1194	4123	9452	12717	14650	16166	17621
ERR1007787	Species	8	t008	Negative	non-PSSA	8	3953	6561	9403	12651	14652	16168	17623
ERR1007788	Species	8	t334	Negative	non-PSSA	8	3972	6591	9278	12719	14653	16169	17624
ERR1007790	Species	8	t008	IV	non-PSSA	8	1	7	9455	12721	14655	16171	17626
ERR1007791	Species	30	t1827	Negative	non-PSSA	30	1182	6531	9372	12722	14506	15975	17627
ERR1007792	Species	72	t4087	Negative	non-PSSA	72	1194	4123	9452	12717	14656	16172	17628
ERR1007793	Species	101	t2645	Negative	PSSA	101	3951	2194	9397	12646	14561	16047	17452
ERR1007794	Species	15	t346	Negative	non-PSSA	15	2257	6478	9311	12528	14430	15886	17262
ERR1007795	Species	5	t002	Negative	PSSA	5	1159	3964	9300	12612	14519	16174	17630
ERR1007796	Species	n313	t211	Negative	non-PSSA		5	6574	9425	12683	14607	16175	17631
ERR1007797	Species	8	t334	Negative	non-PSSA	8	3892	6452	9278	12621	14658	16176	17632
ERR1007798	Species	5	t010	Negative	PSSA	5	3912	4468	9316	12534	14659	16177	17633
ERR1007799	Species	n483	t1340	Negative	non-PSSA		3929	6518	9357	12579	14660	15946	17634
ERR1007801	Species	n483	t1340	Negative	non-PSSA		3929	6518	9357	12579	14686	16211	17678
ERR1007802	Species	188	t189	Negative	PSSA	188	3975	6594	9457	12726	14662	16180	17637
ERR1007803	Species	15	t084	Negative	PSSA	15	1175	6251	9028	12522	14014	15398	17638
ERR1007804	Species	15	t346	Negative	non-PSSA	15	2257	6478	9311	12528	14430	19057	20712
ERR1007805	Species	72	t148	Negative	non-PSSA	72	3899	6464	9309	12509	14406	15861	17430
ERR1007806	Species	8	t024	Negative	non-PSSA	8	3976	338	9458	12727	14663	16181	17639
ERR1007807	Species	30	t012	Negative	non-PSSA	30	3928	6517	9353	12578	14486	16182	17640
ERR1007808	Species	15	t084	Negative	PSSA	15	1175	6251	9028	12522	14014	15398	17253
ERR1007809	Species	87	t216	Negative	PSSA	87	3896	2515	9288	12504	14664	16183	17641
ERR1007812	Species	188	t189	Negative	non-PSSA	188	3755	3933	11273	12535	14438	19060	20715
ERR1007813	Species	5	t010	Negative	PSSA	5	3912	4468	9316	12534	14437	16143	17642
ERR1007814	Species	5	t3120	II	non-PSSA	5	1180	6532	9459	12728	14665	16184	17643
ERR1007815	Species	5	t3120	II	non-PSSA	5	1180	6532	9459	12728	14666	16184	17644
ERR1007816	Species	8	t008	Negative	non-PSSA	8	3953	6561	9403	12651	14568	16185	17645
ERR1007817	Species	15	t084	Negative	non-PSSA	15	3905	6473	9305	12521	14424	16186	17646
ERR1007818	Species	10	t240	Negative	PSSA	10	2593	6494	9328	12550	14455	15912	17292
ERR1007819	Species	8	t008	Negative	PSSA	8	3964	6590	9366	12593	14498	16187	17647
ERR107858	Species	22	t3477	IV	non-PSSA	22	619	1105	1837	2675	3062	3500	3801	Europe	United Kingdom								2002
ERR1007820	Species	105	t002	II	non-PSSA	105	1180	6550	5162	12729	14553	16055	17648
ERR1007821	Species	n466	t002	Negative with mecA	non-PSSA		1206	2051	9460	12730	14667	16188	17649
ERR1007822	Species	n483	t1340	Negative	PSSA		3929	6576	9357	12617	14669	16002	17651
ERR1007825	Species	5	t3120	II	non-PSSA	5	1180	6532	9459	12728	14666	16184	17644
ERR1007826	Species	1	14-21-16-34-33	Negative	PSSA	1	1248	6558	9400	12649	14565	19065	20720
ERR1007827	Species	8	t008	Negative	PSSA	8	3964	6590	9366	12593	14498	16165	17620
ERR1007828	Species	8	t334		non-PSSA	8	3892	6452	9462	12732	14670	16190	17652
ERR1007829	Species	101	t2645	Negative	PSSA	101	3951	2194	9397	12646	14671	16191	17653
ERR1007830	Species	5	t010	Negative	PSSA	5	3912	4468	9463	12534	14437	16143	17654
ERR1007831	Species	188	t189	Negative	PSSA	188	1209	6545	9386	12624	14536	16192	17655
ERR1007832	Species	72	t148	Negative	non-PSSA	72	3899	6464	9309	12509	14406	15861	17430
ERR1007833	Species	30	t012	Negative	non-PSSA	30	1182	6539	9304	12626	14423	16017	17657
ERR1007834	Species	15	t084	Negative	non-PSSA	15	3905	6473	9305	12521	14672	16186	17656
ERR1007835	Species	8	t064	Negative with mecA	non-PSSA	8	3908	212	402	12618	14432	15888	17395
ERR1007836	Species	15	t084	Negative	PSSA	15	1175	6251	9028	12733	14014	16193	17658
ERR1007837	Species	1181	t334	Negative	non-PSSA	1181	12	6233	9370	12734	14503	16137	17659
ERR1007838	Species	105	t002	II	non-PSSA	105	3891	2781	9277	12492	14390	15843	17213
ERR1007839	Species	5	t002	Negative	PSSA	5	3947	6549	9393	12636	14551	16033	17434
ERR1007840	Species	5	t010	Negative	PSSA	5	3912	4468	9316	12735	14673	16194	17660
ERR1017166	Species	8	t008	IV	non-PSSA	8	1	7	1035	92	9831	10930	11892
ERR1019155	Species	36	t018	II	non-PSSA	36	1182	2253	3625	12736	14674	16195	17661
ERR1019156	Species	36	t018	II	non-PSSA	36	1245	2255	3625	8590	11314	16196	17662
ERR1019157	Species	36	t018	II	non-PSSA	36	1245	2255	3625	8590	11314	16197	17663
ERR1019158	Species	36	t018	II	non-PSSA	36	1182	2253	3625	8585	17294	19074	20729
ERR1019159	Species	36	t018	II	non-PSSA	36	1182	2253	9464	8585	14675	16198	17664
ERR1019161	Species	36	t018	II	non-PSSA	36	1245	2255	3625	9724	11314	12528	13635
ERR1019162	Species	36	t018	II	non-PSSA	36	2504	2255	9465	8590	11314	16199	17665
ERR1019163	Species	36	t018	II	non-PSSA	36	1245	2255	3625	12737	10107	16200	17666
ERR1019164	Species	36	t018	II	non-PSSA	36	1182	2253	9466	12738	10099	16201	17667
ERR1019165	Species	36	t018	II	non-PSSA	36	1182	2253	9466	12738	10099	16201	17667
ERR1019166	Species	36	t018	II	non-PSSA	36	1245	2255	3625	8590	14676	16202	17668
ERR1019167	Species	36	t018	II	non-PSSA	36	1182	6596	3625	12739	14677	16203	17669
ERR1019168	Species	36	t018	II	non-PSSA	36	1245	2255	3625	12740	14678	16204	17670
ERR1019169	Species	36	t018	II	non-PSSA	36	3977	2255	3625	8590	14679	16205	17671
ERR1019170	Species	36	t018	II	non-PSSA	36	1245	7865	11279	12741	17297	19077	20732
ERR1019171	Species	36	t018	II	non-PSSA	36	1245	2255	3625	12741	14680	16206	17672
ERR1019172	Species	36	t018	II	non-PSSA	36	1245	2255	3625	8590	14676	19080	20735
ERR1019173	Species	36	t018	II	non-PSSA	36	1245	2255	3625	12741	14680	16206	17672
ERR1019174	Species	36	t018	II	non-PSSA	36	1245	2255	3625	8586	14681	16207	17673
ERR1019175	Species	36	t018	II	non-PSSA	36	1245	4284	3625	8590	14683	16209	17675
ERR1019176	Species	36	t018	II	non-PSSA	36	2504	2255	9465	8590	14682	16208	17674
ERR1019177	Species	36	t018	II	non-PSSA	36	1245	2255	3625	12742	14684	16210	17676
ERR1019179	Species	36	t018	II	non-PSSA	36	1245	4284	3625	8590	14685	16209	17677
ERR1019180	Species	36	t018	II	non-PSSA	36	1245	4284	3625	8590	14685	16209	17677
ERR1019181	Species	36	t018	II	non-PSSA	36	1245	4284	3625	8590	14685	16209	17677
ERR1019182	Species	36	t018	II	non-PSSA	36	1245	2255	3625	8586	10107	16246	17717
ERR1019183	Species	36	t018	II	non-PSSA	36	1245	2255	3625	8586	10107	16212	17679
ERR1019184	Species	36	t018	II	non-PSSA	36	1245	2255	3625	8586	10107	16212	17679
ERR1019185	Species	36	t018	II	non-PSSA	36	1245	4284	3625	8590	14685	16209	17677
ERR1019186	Species	36	t018	II	non-PSSA	36	1245	4284	3625	8590	14687	16209	17680
ERR1019187	Species	36	t018	II	non-PSSA	36	1245	2255	9467	12743	10107	16213	17681
ERR1019188	Species	36	t018	II	non-PSSA	36	1245	6597	3625	8586	10107	16215	17683
ERR1019189	Species	36	t018	II	non-PSSA	36	1245	2255	9468	8586	14688	16214	17682
ERR1019190	Species	36	t018	II	non-PSSA	36	1245	6597	3625	8586	10107	16215	17683
ERR1019191	Species	36	t018	II	non-PSSA	36	1245	2255	9468	8586	14688	16214	17682
ERR1019192	Species	36	t1192	II	non-PSSA	36	1245	2255	9468	8586	14688	16214	17682
ERR1019193	Species	36	t018	II	non-PSSA	36	1245	6597	3625	8586	10107	16215	17683
ERR1019194	Species	36	t018	II	non-PSSA	36	1245	4284	3625	8590	14685	16209	17677
ERR1019195	Species	36	t018	II	non-PSSA	36	1245	6598	3625	12744	14689	16216	17684
ERR1019196	Species	36	t018	II	non-PSSA	36	1245	6598	3625	12744	14689	16216	17684
ERR1019197	Species	36	t018	II	non-PSSA	36	1245	4284	9470	8590	14685	16209	17686
ERR1019198	Species	36	t018	II	non-PSSA	36	1245	2255	3625	8586	14691	16207	17687
ERR1019199	Species	36	t018	II	non-PSSA	36	1245	2255	3625	8586	14692	16218	17688
ERR1019200	Species	36	t018	II	non-PSSA	36	1245	6598	3625	12744	14689	16216	17689
ERR1019201	Species	36	t018	II	non-PSSA	36	1245	6598	3625	12744	14689	16216	17689
ERR1019202	Species	36	t018	II	non-PSSA	36	1245	6598	3625	12744	14689	16216	17689
ERR1019203	Species	36	t018	II	non-PSSA	36	1245	6598	3625	12744	14689	16216	17684
ERR1019204	Species	36	t018	II	non-PSSA	36	1245	2255	3625	8590	14693	16219	17690
ERR1019205	Species	36	t018	II	non-PSSA	36	3978	7870	3625	8590	17310	19093	20748
ERR1019206	Species	36	t018	II	non-PSSA	36	1182	2253	3625	12739	14694	16220	17691
ERR1019207	Species	45	t230	Negative	PSSA	45	1190	2450	9471	12746	14695	16221	17692
ERR1019208	Species	36	t018	II	non-PSSA	36	1245	2255	21741	28637	11314	36325	39851
ERR1019209	Species	36	t018	II	non-PSSA	36	1245	6600	9472	12747	14696	16222	17693
ERR1019210	Species	36	t018	II	non-PSSA	36	1245	6601	3625	12748	14697	16223	17694
ERR1019211	Species	36	t018	II	non-PSSA	36	1245	4284	3625	12749	14698	16224	17695
ERR1019212	Species	36	t018	II	non-PSSA	36	1182	6602	9474	12751	14700	16226	17697
ERR1019213	Species	36	t018	Negative	non-PSSA	36	1245	2255	9473	12750	14699	16225	17696
ERR1019214	Species	36	t018	II	non-PSSA	36	1245	4284	3625	8590	14703	19099	20754
ERR1019215	Species	36	t018	II	non-PSSA	36	1245	2255	3625	8586	14701	16227	17698
ERR1019216	Species	36	t018	II	non-PSSA	36	1245	4216	3625	8881	10402	11573	12622
ERR1019217	Species	36	t018	II	non-PSSA	36	1245	4216	3625	8881	10402	11573	12622
ERR1019218	Species	36	t018	II	non-PSSA	36	3978	2255	9475	8590	14702	16228	17699
ERR1019219	Species	36	t018	II	non-PSSA	36	3978	2255	9475	8590	14702	16228	17699
ERR1019220	Species	36	t018	II	non-PSSA	36	1245	4284	3625	8590	14703	16229	17700
ERR1019221	Species	36	t018	II	non-PSSA	36	1245	4284	3625	12752	14704	16230	17701
ERR1019224	Species	36	t233	II	non-PSSA	36	1182	2253	9476	12753	14705	16231	17702
ERR1019228	Species	36	t012	II	non-PSSA	36	3979	2253	9477	12754	14706	16232	17703
ERR1019229	Species	36	t012	II	non-PSSA	36		2253	9477	12755	14707	16233	17704
ERR1019231	Species	36	t018	II	non-PSSA	36	1246	2253	4116	15094	17317	19102	20757
ERR1019232	Species	36	t012	II	non-PSSA	36	3979	2253	9477	15097	17320	19105	20760
ERR1019234	Species	36	t018	II	non-PSSA	36	1182	2253	3625	12756	11362	16234	17705
ERR1019236	Species	36	t018	II	non-PSSA	36	1182	6603	9478	12757	14708	16235	17706
ERR1019237	Species	36	t012	II	non-PSSA	36	3979	2253	9477	12758	14709	16236	17707
ERR1019238	Species	36	t012	II	non-PSSA	36	1182	2253	9479	12760	14711	16238	17709
ERR1019239	Species	36		II	non-PSSA	36	1182	2253	6012	12759	14710	16237	17708
ERR1019244	Representative	38	t018	II	non-PSSA	38	1182	2253	3625	15099	17323	19108	20763
ERR1019245	Species	36	t018	II	non-PSSA	36	1182	3946	6012	8516	10035	11196	12242
ERR1019255	Species	36	t018	II	non-PSSA	36	1182	2253	9481	12762	14713	16240	17711
ERR1019256	Species	36	t018	II	non-PSSA	36	1182	2253	9480	12761	14712	16239	17710
ERR1019260	Species	36	t12238	II	non-PSSA	36	1182	2253	6012	12764	14715	16242	17713
ERR107857	Species	36	t342	II	non-PSSA	36	1182	2390	3833	5684	6764	7554	8255	Europe	United Kingdom								2002
ERR1019264	Species	36	t012	II	non-PSSA	36		2253	9477	12763	14714	16241	17712
ERR1019265	Species	36	t1209	II	non-PSSA	36	1182	6604	9482	12765	14716	16243	17714
ERR1019267	Species	36	t1192	II	non-PSSA	36	1182	2253	3625	15101	17325	19111	20766
ERR1022073	Species	22	t7784	IV	non-PSSA	22	619	1105	9483	12766	14718	16245	17716
ERR1022074	Species	22	t7784	IV	non-PSSA	22	619	4001	3080	8591	14717	16244	17715
ERR1022075	Species	22	t1258	IV	non-PSSA	22	3984	6612	9509	12801	14758	16294	17767
ERR1022076	Species	22	t7784	IV	non-PSSA	22	619	1729	1927	15103	17327	19114	20769
ERR1022077	Species	22	t513	IV	non-PSSA	22	619	7875	1817	4083	17330	19117	20772
ERR1022078	Species	22	t3477	IV	non-PSSA	22	3980	4192	9484	12767	14719	16247	17718
ERR1022079	Species	22	t7979	IV	non-PSSA	22	3981	1105	9485	2642	14721	16249	17720
ERR1022080	Species	22	t3477	IV	non-PSSA	22	619	6605	1817	12768	14720	16248	17719
ERR1022081	Species	22	t3477	IV	non-PSSA	22	619	4875	9486	12769	14722	16250	17721
ERR1022082	Species	22	t1258	IV	non-PSSA	22	619	1105	1817	12770	14723	16251	17722
ERR1022083	Species	22	t7979	IV	non-PSSA	22	713	1105	7181	15107	14721	19120	20775
ERR1022084	Representative	957	t3477	IV	non-PSSA	957	619	1110	9487	12771	14724	16252	17723
ERR1022085	Species	22	t3477	IV	non-PSSA	22	619	1105	1817	12772	14725	16254	17725
ERR1022086	Species	36	t018	II	non-PSSA	36	1245	2255	9488	8586	10107	16253	17724
ERR1022087	Species	22	t3477	IV	non-PSSA	22	3982	6606	9489	12773	14726	16255	17726
ERR1022088	Representative	3924	t1258	IV	non-PSSA	3924	969	1393	9490	12774	14727	16256	17727
ERR1022089	Species	22	t3638	IV	non-PSSA	22	619	6607	9491	2642	14728	16257	17728
ERR1022090	Species	22	t3477	IV	non-PSSA	22	619	1105	11298	9718	17335	19123	20778
ERR1022091	Species	22	t7979	IV	non-PSSA	22	619	1105	1817	12775	14730	16259	17730
ERR1022092	Species	22	t3477	IV	non-PSSA	22	619	1105	2918	8817	14729	16258	17729
ERR1022093	Species	22	t2122	IV	non-PSSA	22	619	1105	1817	12777	14732	16261	17732
ERR1022094	Species	22	t3477	IV	non-PSSA	22	619	1105	1817	12776	14731	16260	17731
ERR1024644	Species	22	t032	IV	non-PSSA	22	619	1105	1817	15110	17337	19125	20780
ERR1024645	Species	239	t037	III	non-PSSA	239	1107	2120	9492	12778	6224	16262	17733
ERR1024646	Species	361	t315	Negative with mecA	non-PSSA	361	1163	5929	9493	12779	14733	16263	17734
ERR1024647	Species	361	t315	Negative with mecA	non-PSSA	361	1163	5929	9493	12779	14734	16264	17735
ERR1024648	Species	361	t315	Negative with mecA	non-PSSA	361	1163	5929	9493	12779	14733	16265	17736
ERR1024649	Species	45	t1081	V or VII	non-PSSA	45	1144	2141	9494	12780	14735	16266	17737
ERR1024650	Species	22	t032	IV	non-PSSA	22	619	6608	1817	12781	14736	16267	17738
ERR1024651	Species	361	t315	Negative with mecA	non-PSSA	361	1163	5929	9493	12779	14733	16265	17739
ERR1024652	Species	361	t315	Negative with mecA	non-PSSA	361	1163	5929	9495	12779	14737	16268	17740
ERR1024653	Species	573	t18987	I	non-PSSA	573	2095	6609	9496	12782	14738	16269	17741
ERR1024654	Species	45	t1081	V or VII	non-PSSA	45	1144	2141	9497	12783	14739	16270	17742
ERR1024655	Species	45	t14861	V or VII	non-PSSA	45	1144	2141	3473	12784	14740	16271	17743
ERR1024656	Species	573	t18987	I	non-PSSA	573	2095	6609	11302	12841	17340	19128	20783
ERR1024657	Species	361	t315	Negative with mecA	non-PSSA	361	1163	5929	9498	12779	14741	16272	17744
ERR1024658	Species	573	26-23-13-21-17-34-33-02-02-34	Negative with mecA	non-PSSA	573	2095	2166	9496	12785	14742	16273	17745
ERR1024659	Species	361	t315	Negative with mecA	non-PSSA	361	1163	5929	9493	12779	14733	16274	17746
ERR1024660	Species	361	t315	Negative with mecA	non-PSSA	361	1163	5929	9493	12786	14733	16275	17747
ERR1024661	Species	573	t18987	I	non-PSSA	573	2095	6609	9496	12782	14743	16276	17748
ERR1024662	Species	45	t1081	V or VII	non-PSSA	45	1144	2141	3473	15115	17343	19131	20786
ERR1024663	Species	573	26-23-13-21-17-34-33-02-02-34	Negative with mecA	non-PSSA	573	2095	2166	9496	12787	14742	16277	17749
ERR1024664	Species	72	t664	Negative with mecA	non-PSSA	72	2661	4552	9499	12788	14744	16278	17750
ERR1024665	Species	72	t664	Negative with mecA	non-PSSA	72	2661	4552	9499	12788	14745	16278	17751
[truncated: 48,483 more rows]
